# Supplementary material for: A hierarchical model of metabolic machinery based on the kcore decomposition of plant metabolic networks
Source: PLoS One. 2018 May 7;13(5):e0195843. doi: 10.1371/journal.pone.0195843 (PMC5937743; doi:10.1371/journal.pone.0195843)
Supplement: S3 File — (XLSX) [file pone.0195843.s003.xlsx]

## Sheet: AT
(+)-5-deoxystrigol
(+)-7-iso-jasmonate
(+)-7-iso-jasmonoyl-L-isoleucine
(+)-catechin
(+)-cis-abscisic aldehyde
(+)-columbianetin
(+)-dihydrokaempferol
(+)-lariciresinol
(+)-marmesin
(+)-menthofuran
(+)-neomenthol
(+)-pinoresinol
(+)-piperitol
(+)-pulegone
(+)-secoisolariciresinol
(+)-sesamin
(+)-sesamolin
(+)-sesamolinol
(+)-taxifolin
(+)-thujopsene
(+)-α-barbatene
(+)-β-barbatene
(+)-β-chamigrene
(+)-δ-cadinene
(-)-cuparene
(-)-epicatechin
(-)-glycinol
(-)-jasmonic acid methyl ester
(-)-lactol
(-)-lariciresinol
(-)-limonene
(-)-maackiain
(-)-maackiain-3-O-glucoside
(-)-matairesinol
(-)-medicarpin
(-)-medicarpin-3-O-glucoside
(-)-menthol
(-)-menthone
(-)-phaseollidin
(-)-pinoresinol
(-)-sativan
(-)-secoisolariciresinol
(-)-sophorol
(-)-vestitol
(-)-α-cuprenene
(-)-α-pinene
(-)-α-terpineol
(-)-β-caryophyllene
(-)-β-pinene
(1E,4S,5E,7R)-germacra-1(10),5-dien-11-ol
(22α)-hydroxy-cholestanol
(22α)-hydroxy-isofucosterol
(22α)-hydroxy-sitosterol
(2E,4E,6E)-4-methylocta-2,4,6-trienedial
(2E,4E,6E)-7-hydroxy-4-methylhepta-2,4,6-trienal
(2E,6E)-farnesol
(2E,6E)-farnesyl diphosphate
(2R,3R)-pinobanksin
(2S)-dihydrotricetin
(2S)-pinocembrin
(2Z,6Z)-farnesyl diphosphate
(3E)-4,8-dimethylnona-1,3,7-triene
(3R)-3-(2,4-dihydroxyphenyl)-3,4-dihydro-2H-1-benzopyran-4,7-diol
(3R)-3-(6-hydroxy-2H-1,3-benzodioxol-5-yl)-3,4-dihydro-2H-1-benzopyran-4,7-diol
(3R)-linalool
(3R, 7S)-12-hydroxy-jasmonoyl-L-isoleucine
(3R,6E)-nerolidol
(3S)-2,3-epoxy-2,3-dihydrosqualene
(3S)-3-hydroxycyclocitral
(3S)-linalool
(3S,5R,6R)-3,5-dihydroxy-6,7-didehydro-5,6-dihydro-12'-apo-β-caroten-12'-al
(3S,5R,6S)-5,6-epoxy-3-hydroxy-5,6-dihydro-12'-apo-β-caroten-12'-al
(3S,6E)-nerolidol
(6aR,11aR)-3,9-dihydroxypterocarpan
(6E)-8-hydroxygeraniol
(6S)-hydroxyhyoscyamine
(E)-indol-3-ylacetaldoxime
(E)-phenylacetaldehyde oxime
(E)-β-farnesene
(E)-β-ocimene
(E,E)-geranyllinalool
(E,E)-α-farnesene
(R)-mandelonitrile
(S)-4-hydroxymandelonitrile
(S)-corytuberine
(S)-dihydrodaidzein
(S)-N-methylcoclaurine
(S)-naringenin
(S)-nicotine
(S)-reticuline
(S)-scoulerine
(S)-β-bisabolene
(Z) γ-bisabolene
(Z)-[(4-hydroxyphenyl)acetaldehyde oxime]
(Z)-indol-3-ylacetaldoxime
(Z)-phenylacetaldehyde oxime
(Z)-β-ocimene
(Z,E)-α-farnesene
1,3-dihydroxy-N-methylacridone
1,8-cineole
1-hydroxy-3-indolylmethyl glucosinolate
1-methoxy-3-indolylmethyl-glucosinolate
1-O-sinapoyl-β-D-glucose
13-apo-β-carotenone
15,15'-dihydroxy-β-carotene
15,9'-di-cis-phytofluene
15-cis-phytoene
15-hentriacontanol
16, 17-dihydro-16α, 17-dihydroxy GA12
16, 17-dihydro-16α, 17-dihydroxy GA4
16, 17-dihydro-16α, 17-dihydroxy GA9
16-epivellosimine
17-O-acetylnorajmaline
17-O-deacetylvindoline
2',4,4',6'-tetrahydroxychalcone
2'-deoxymugineic acid
2'-hydroxydaidzein
2'-hydroxydihydrodaidzein
2'-hydroxygenistein
2'-hydroxynicotine
2'-hydroxypseudobaptigenin
2,3-dioxo-L-gulonate
2,4,6-trinitrotoluene
2,4-dihydroxycinnamate
2,5,7-trihydroxy-4'-methoxyisoflavanone
2,5-dihydroxybenzoate 5-O-β-D-glucoside
2,7,4'-trihydroxyisoflavanone
2,7-dihydroxy-4'-methoxyisoflavanone
2-amino-4,6-dinitrotoluene
2-amino-4,6-dinitrotoluene glucoside
2-aminoacrylate
2-benzoyloxy-3-butenylglucosinolate
2-butyl-4-hydroxy-5-methyl-3(2H)-furanone
2-carboxy-L-threo-pentonate
2-chloro-trans-dienelactone
2-cis-abscisate
2-coumarate
2-hydroxycaffeate
2-hydroxyferulate
2-hydroxyformononetin
2-hydroxyisoflavanone naringenin
2-hydroxylamino-4,6-dinitrotoluene-C-glucoside
2-hydroxylamino-4,6-dinitrotoluene-O-glucoside
2-naphthol
2-naphthol 6'-O-malonylglucoside
2-naphthol glucoside
2-propenyl-glucosinolate
2-sinapoyloxy-3-butenylglucosinolate
24-ethylidenelophenol
24-methyldesmosterol
3''-deamino-3''-oxonicotianamine
3,3'-diindolylmethane
3,4-dihydroxypyridin
3,5-dichlorocatechol
3,5-didehydroshikimate
3,5-dihydroxy-6,7-didehydro-12'-apo-β-caroten-12'-al
3,5-dihydroxyanisole
3,5-dimethoxyphenol
3,6,7,3'-tetra-methylquercetagetin
3,6-dichlorocatechol
3,7,3'-tri-methylquercetagetin
3,7,4'-tri-O-methylquercetin
3,7-di-methylquercetagetin
3,7-di-O-methylquercetin
3-2-carboxyphenylcatechol
3-aminomethylindole
3-benzoyloxypropyl-glucosinolate
3-butenylglucosinolate
3-cyanopyridine
3-dehydroshikimate
3-hydroxy-β-ionone
3-hydroxypropyl-glucosinolate
3-methylsulfinylpropyl-glucosinolate
3-methylthiopropyl-desulfoglucosinolate
3-methylthiopropyl-glucosinolate
3-O-methylquercetin
3-O-β-D-glucosyl-daphnetin
3-sinapoyloxypropylglucosinolate
3-vinyl-[4H]-1,2-dithin
4,5-seco-dopa
4,8,12-trimethyl-1,3,7,11-tridecatetraene
4,8,13-trimethylhexadeca-heptaenedial
4,9-dimethyldodeca-2,4,6,8,10-pentaene-1,12-dial
4-benzoyloxybutylglucosinolate
4-coumarate
4-coumaroyl-3',4'-dihydroxyphenyllactate
4-coumaroyl-4'-hydroxyphenyllactate
4-coumaroyl-CoA
4-coumaroylshikimate
4-coumaryl alcohol
4-hydroxy-3-indolylmethyl-glucosinolate
4-hydroxybutylglucosinolate
4-methoxy-3-indolylmethyl glucosinolate aglycone
4-methoxy-3-indolylmethyl-glucosinolate
4-methoxy-3-indolylmethylamine
4-methoxy-3-indolylmethylisothiocyanate
4-methoxy-3-indolylmethylisothiocyanate-glutathione
4-methylsulfinylbutyl glucosinolate
4-methylthiobutanaldoxime
4-methylthiobutanonitrile oxide
4-methylthiobutyl glucosinolate
4-methylthiobutyldesulfoglucosinolate
4-methylthiobutylhydroximate
4-methylthiobutylhydroximoyl-cysteinylglycine
4-methylthiobutylhydroximoyl-glutathione
4-methylumbelliferone
4-methylumbelliferone 6'-O-malonylglucoside
4-methylumbelliferyl glucoside
4-pentenylglucosinolate
4-sinapoyloxybutylglucosinolate
4α-hydroxymethyl-stigmasta-7,24(241)-dien-3β-ol
5'-hydroxycotinine
5,6-epoxy-3-hydroxy-12'-apo-β-caroten-12'-al
5,6-epoxy-3-hydroxy-9-apo-β-caroten-9-one
5-carboxyamino-1-(5-phospho-D-ribosyl)imidazole
5-chloro-3-methylcatechol
5-dehydroavenasterol
5-hydroxy-8-methoxypsoralen
5-hydroxy-coniferaldehyde
5-hydroxy-coniferyl-alcohol
5-hydroxyferulate
5-hydroxyindole acetaldehyde
5-hydroxyindole acetate
5-methylsulfinylpentyl glucosinolate
5-methylthiopentanaldoxime
5-methylthiopentanonitrile oxide
5-methylthiopentyldesulfoglucosinolate
5-methylthiopentylglucosinolate
5-methylthiopentylhydroximate
5-methylthiopentylhydroximoyl-cysteinylglycine
5-methylthiopentylhydroximoyl-glutathione
5-O-(indol-3-ylacetyl-myo-inositol) D-galactoside
6,7,4'-trihydroxyflavanone
6-hydroxy-indole-3-acetyl-phenylalanine
6-hydroxy-indole-3-acetyl-valine
6-hydroxymelatonin
6-methylsulfinylhexyl glucosinolate
6-methylthiohexanaldoxime
6-methylthiohexanonitrile oxide
6-methylthiohexyldesulfoglucosinolate
6-methylthiohexylglucosinolate
6-methylthiohexylhydroximate
6-methylthiohexylhydroximoyl-cysteinylglycine
6-methylthiohexylhydroximoyl-glutathione
7',9'-cis-lycopene
7,2'-dihydroxy-4'-methoxy-isoflavanol
7,9,9'-cis-neurosporene
7-dehydrocholesterol
7-methylsulfinylheptyl glucosinolate
7-methylthioheptanaldoxime
7-methylthioheptanonitrile oxide
7-methylthioheptyl glucosinolate
7-methylthioheptyldesulfoglucosinolate
7-methylthioheptylhydroximate
7-methylthioheptylhydroximoyl-cysteinylglycine
7-methylthioheptylhydroximoyl-glutathione
7-O-(β-D-apiofuranosyl-(1-2)-β-D-glucosyl)-apigenin
7-O-acetylsalutaridinol
7-O-β-D-glucosyl-apigenin
8'-hydroxyabscisate
8-methylsulfinyloctyl glucosinolate
8-methylthiooctanaldoxime
8-methylthiooctanonitrile oxide
8-methylthiooctyl glucosinolate
8-methylthiooctyldesulfoglucosinolate
8-methylthiooctylhydroximate
8-methylthiooctylhydroximoyl-cysteinylglycine
8-methylthiooctylhydroximoyl-glutathione
9'-cis-neoxanthin
9'-cis-neurosporene
9,9'-di-cis-zeta-carotene
9-cis-10'-apo-β-carotenal
9-cis-violaxanthin
9-cis-β-carotene
9-methylthiononanaldoxime
9-methylthiononanonitrile oxide
9-methylthiononylhydroximate
9-methylthiononylhydroximoyl-cysteinylglycine
9-methylthiononylhydroximoyl-glutathione
a 2'-hydroxyisoflavone
a 2,3-cis-flavan-3-ol
a 2,3-trans-flavan-3-ol
a 3' hydroxy flavanone
a 3',5'-dihydroxy isoflavanone
a 3'-hydroxy-flavonoid
a bleomycin
a chalcone
a flavan-3-ol
a flavanone
a flavonoid
a flavonol
a flavonol 3-O β-D-glucosyl-(1→2)-β-D-glucoside
a flavonol 3-O-[β-L-rhamnosyl-(1→6)-β-D-glucoside]
a flavonol-3-O-D-glucoside
a flavonol-3-O-β-D-glucoside
a flavonol-7-O-β-D-glucosides
a glucosyl-glycogenin
a hederagenin monoglucoside
a leucoanthocyanidin
a medicagenate monoglucoside
a proanthocyanidin
a soyasapogenol B monoglucoside
a soyasapogenol E monoglucoside
a thioglucoside
a thiohydroximate-O-sulfate
a thiohydroximate-O-sulfate with a terminal alkene
a thiohydroximate-O-sulfate without a terminal alkene
abieta-7,13-dien-18-ol
abieta-7,13-diene-18-al
abieta-7,13-diene-18-oate
acetone cyanohydrin
acetylajmaline
acrylamide
adihydroflavonol
adihydroquercetin
afzelechin
agmatine
ajmaline
all-trans neurosporene
all-trans phytofluene
all-trans-10'-apo-β-carotenal
all-trans-3,4-didehydrolycopene
all-trans-geranyl-geranyl diphosphate
all-trans-geranyl-geranyl monophosphate
all-trans-lycopene
all-trans-retinal
all-trans-retinoate
all-trans-retinol
all-trans-β-carotene
allicin
alliin
an anthocyanidin
an anthocyanidin-3-O-(6-O-malonyl-β-D-glucoside)
an anthocyanidin-3-O-D-glucoside
an anthocyanidin-3-O-β-D-glucoside
an epithionitrile
an isoflavone
an isoflavone-7-O-β-D-glucoside
an isothiocyanate
angelicin
antheraxanthin
anthocyanidin 3-glucoside-5-hydroxycinnamoylglucoside
anthocyanidin-3,5-diglucoside
anthranilate-β-glucoside
apigenin
apigenin 7-O(6-malonyl-β-D-glucoside)
apigenin 7-O-neohesperidoside
arabidiol
ascorbigen
avenasterol
ayapin
baruol
benzyl thiocyanate
benzyl-desulfoglucosinolate
benzyladenine-7-N-glucoside
benzyladenine-9-N-glucoside
benzylglucosinolate
benzylglucosinolate aglycone
benzylisothiocyanate
bergapten
bergaptol
betalamate
betanidin
betanidin quinone
betanin
biochanin A-7-O-glucoside
biochanin-A
bis-noryangonin
bisdemalonylsalvianin
bisucaberin
bixin aldehyde
brassicasterol
bupropion
caffeine
caffeoyl-4'-hydroxyphenyllactate
caffeoylshikimate
camalexin
cannabigerolate
carlactone
carlactone carboxylate
catechol
cholate
cholestanol
cholesteryl-β-D-glucoside
ciceritol
cinnamaldehyde
cinnamoyltyramine
cinnamyl alcohol
cis-caffeate
cis-coumarinic acid-β-D-glucoside
cis-zeatin
cis-zeatin riboside
cis-zeatin riboside monophosphate
cis-zeatin-7-N-glucoside
cis-zeatin-9-N-glucoside
cis-zeatin-O-glucoside
codeine
codeinone
coniferaldehyde glucoside
coniferin
coniferyl acetate
cornusiin E
cotinine
coumarin
coumarinate
coumaryl acetate
crocetindialdehyde
curcumin
curcumin 4',4''-O-β-D-digentiobioside
curcumin 4'-O-β-D-gentiobioside
curcumin 4'-O-β-D-gentiobiosyl 4''-O-β-D-glucoside
curcumin monoglucoside
curcumindiglucoside
cyanate
cyanidin
cyanidin 3-(p-coumaroyl)-glucoside
cyanidin 3-O-sophoroside
cyanidin 5-O-β-D-glucoside
cyanidin-3,5-diglucoside
cyanidin-3-O-β-D-glucoside
cyclo-dopa 5-O-glucoside
daidzein
daidzin
dammarenediol II
daphnetin
dehydroabietadienal
dehydroabietadiene-diol
dehydroabietadienol
dehydroabietate
delphinidin
delphinidin 3,5,3'-triglucoside
delphinidin 3-O-(6''-O-malonyl)-β-glucoside
delphinidin 3-O-glucosyl-5-O-caffeoylglucoside
delphinidin 3-O-glucosyl-5-O-caffeoylglucoside-3'-O-glucoside
delphinidin 3-O-sophoroside
delphinidin-3,5-diglucoside
delphinidin-3-O-β-D-glucoside
demethylsuberosin
desacetoxyvindoline
dhurrin
dihydrocamalexate
dihydroconiferyl alcohol
dihydroconiferyl alcohol glucoside
dihydromyricetin
dihydroxyferuloyl-sinapoyl spermidine
dihydroxyphaseic acid
dihydrozeatin
dihydrozeatin-7-N-glucose
dihydrozeatin-9-N-glucoside
dihydrozeatin-9-N-glucoside-O-glucoside
dihydrozeatin-O-glucoside
dopaxanthin
ent-7α-hydroxykaur-16-en-19-oate
ent-copalyldiphosphate
ent-kaur-16-en-19-oate
ent-kaurenal
ent-kaurene
ent-kaurenol
epiafzelechin
epigallocatechin
eriodictyol
esculetin
esculin
ethiin
eugenol
ferribactin
formononetin
furaneol glucopyranoside
GA110
GA12-aldehyde
GA13
GA14
GA15 (closed lactone form)
GA15 (open lactone form)
GA17
GA19
GA24
GA25
GA29
GA29-catabolite
GA34
GA34-catabolite
GA36
GA37
GA37 (closed lactone form)
GA38
GA44
GA44 (open lactone form)
GA51
GA51-catabolite
GA53
GA8-catabolite
GA97
GA98
galactinol
galactopinitol A
galactopinitol B
gallate
gallocatechin
genistein
genistin
gentiodelphin
geranial
geraniol
geranyl diphosphate
geranylfarnesyl diphosphate
geranylgeraniol
germanicol
gibberellin A1
gibberellin A12
gibberellin A20
gibberellin A20 methyl ester
gibberellin A34 methyl ester
gibberellin A4
gibberellin A4 methyl ester
gibberellin A8
gibberellin A9
gibberellin A9 methyl ester
grasshopper ketone
hederagenin
hentriacontane
heptacosane
herniarin
hydroxy-β-zeacarotene
hydroxybupropion
indol-3-yl-acetyl-myo-inositol
indol-3-ylmethyl-cysteine
indol-3-ylmethyl-glutathione
indol-3-ylmethylisothiocyanate-glutathione
indole
indole acetaldehyde
indole-3-acetamide
indole-3-acetate
indole-3-acetohydroximoyl-cysteinylglycine
indole-3-acetohydroximoyl-glutathione
indole-3-acetonitrile
indole-3-acetonitrile oxide
indole-3-acetonitrile-cysteine conjugate
indole-3-acetonitrile-glutatione conjugate
indole-3-acetonitrile-γ-glutamylcysteine conjugate
indole-3-acetyl-alanine
indole-3-acetyl-aspartate
indole-3-acetyl-CoA
indole-3-acetyl-glutamate
indole-3-acetyl-glutamine
indole-3-acetyl-glycine
indole-3-acetyl-isoleucine
indole-3-acetyl-leucine
indole-3-acetyl-methionine
indole-3-acetyl-phenylalanine
indole-3-acetyl-proline
indole-3-acetyl-tryptophan
indole-3-acetyl-tyrosine
indole-3-acetyl-valine
indole-3-acetyl-β-1-D-glucose
indole-3-acetyl-β-4-D-glucose
indole-3-acetyl-β-6-D-glucose
indole-3-butenoyl-CoA
indole-3-butyrate
indole-3-butyryl-CoA
indole-3-butyryl-glucose
indole-3-ethanol
indole-3-glycol
indole-3-glycol aldehyde
indole-3-glyoxal
indole-3-pyruvate
indolylmethyl-desulfoglucosinolate
indolylmethylthiohydroximate
isoalliin
isobazzanene
isochorismate
isofucosterol
isoliquiritigenin
isopenicillin N
isopentenyladenine-7-N-glucoside
isopentenyladenine-9-N-glucoside
isopimaradienal
isopimaradiene-diol
isopimaradienol
isopimaric acid
isorhamnetin
isorhamnetin 3, 4'-bisulphate
isorhamnetin 3-sulphate
isoscopoletin
kaempferol
kaempferol 3,7-O-diglucoside
kaempferol 3-O-rhamnoside-7-O-glucoside
kaempferol 3-O-β-D-glucosyl-(1→2)-glucoside
kaempferol 7-O-glucoside
kaempferol-3-glucoside
kaempferol-3-glucoside-7-rhamnoside
kaempferol-3-O-gentiobioside-7-O-rhamnoside
kaempferol-3-rhamnoside
kaempferol-3-rhamnoside-7-rhamnoside
kinetin
kinetin-7-N-glucoside
kinetin-9-N-glucoside
L-canaline
L-canavanine
L-hyoscyamine
L-pipecolate
L-quinate
L-saccharopine
lactucaxanthin
laricitrin
lathosterol
leucocyanidin
leucodopachrome
leucopelargonidin
levopimaradienal
levopimaradienol
levopiramadiene-diol
linustatin
liquiritigenin
loganate
loganin
lotaustralin
lupeol
lutein
luteolin
luteolin 7-O-[β-D-glucuronosyl-(1,2)-β-D-glucuronide]-4'-O-β-D-glucuronide
luteolin 7-O-glucoside
luteolin 7-O-neohesperidoside
luteolin 7-O-β-D-diglucuronide
luteolin 7-O-β-D-glucuronide
magnoflorine
malonylshisonin
marneral
medicagenate
melatonin
methyl indole-3-acetate
methyl indole-3-carboxylate
methylsalicylate
molybdopterin
morphine
morphinone
myricetin
N-acetyl-serotonin
N-carbamoylputrescine
N-debenzoyl-(3'-RS)-taxol
N-feruloyltyramine
N-hydroxyl-tryptamine
naringenin
neolinustatin
neopinone
neral
nicotianamine
nicotine isomethonium ion
norajmaline
norbixin
nornicotine
O-feruloylquinate
O-sinapoylcholine
ononin
oripavine
p-coumaroyltriacetate
p-coumaroyltriacetic acid lactone
p-coumaroyltyramine
p-dihydrocoumaroyl-CoA
pelargonidin
pelargonidin 3-O-sophoroside
pelargonidin 3-O-β-D-caffeoylglucoside
pelargonidin 3-O-β-D-p-coumaroylglucoside
pelargonidin-3,5-diglucoside
pelargonidin-3,5-diglucoside-5-O-caffeoylglucoside
pelargonidin-3,5-diglucoside-5-O-p-coumaroylglucoside
pelargonidin-3-O-(6-O-malonyl-β-D-glucoside)
pelargonidin-3-O-rutinoside
pelargonidin-3-O-rutinoside-5-O-β-D-glucoside
pelargonidin-3-O-β-D-glucoside
penicillin N
phaseic acid
phenylacetohydroximoyl-cysteinylglycine
phenylacetohydroximoyl-glutathione
phenylacetonitrile
phenylacetonitrile oxide
phenylacetothiohydroximate
pheophorbide b
phloretin
phlorisobutyrophenone
phlorisovalerophenone
phlorizin
phloroglucinol
pinocembrin chalcone
pinostrobin
polyneuridine aldehyde
portulacaxanthin II
pratensein
pre-bisucaberin
prolycopene
pseudobaptigenin
pseudoionone
pseudotropine
psoralen
pyrazole
quercetin
quercetin 3'-O-glucoside
quercetin 3, 7, 3', 4'-tetrasulphate
quercetin 3, 7, 4'-trisulphate
quercetin 3,3',7-trissulfate
quercetin 3,5-O-diglucoside
quercetin 3,7-O-diglucoside
quercetin 3-O-rhamnoside
quercetin 3-O-rhamnoside-7-O-glucoside
quercetin 3-sulfate
quercetin 4'-O-glucoside
quercetin 7-O-glucoside
quercetin-3,3'-bissulfate
quercetin-3,4'-bissulfate
quercetin-3-glucoside
quercetin-3-O-glucoside-7-O-rhamnoside
quercetin-3-rhamnoside-7-rhamnoside
raphanusamic acid
rosmarinic acid
rutin
S-tetrahydrocolumbamine
sabinene
salicyl alcohol
salicyl-6-hydroxy-2-cyclohexene-on-oyl
salicylate
salicylate 2-O-β-D-glucoside
salicylate β-D-glucose ester
salicyloyl-CoA
salutaridine
salutaridinol
salvianin
scoparone
scopoletin
secologanate
secologanin
sequoyitol
shikimate
shikimate-3-phosphate
shisonin
sinapaldehyde glucoside
sinapate
sinapoyltyramine
sitosterol
solasodine
solasodine 3-O-β-D-glucopyranoside
soyasapogenol B
soyasapogenol E
stigmasterol
strictosidine
syringin
taraxerol
taxa-4(20),11-dien-5-α-yl acetate
taxa-4(20),11-dien-5α-ol
taxa-4,11-diene
taxiphyllin
taxol
tellimagrandin II
terpinolene
tetratriacontanal
thalianol
thebaine
thermospermine
thioacrolein
thiocyanate
trans-3'-hydroxycotinine
trans-5-O-(4-coumaroyl)-D-quinate
trans-5-O-caffeoyl-D-quinate
trans-caffeate
trans-cinnamoyl-β-D-glucoside
trans-neoxanthin
trans-resveratrol
trans-zeatin riboside
trans-zeatin-7-N-glucoside
trans-zeatin-9-N-glucoside
trans-zeatin-O-glucoside
trans-zeatin-O-glucoside-7-N-glucoside
trans-β-D-glucosyl-2-hydroxycinnamate
tricaffeoyl spermidine
tricosane
tricoumaroyl spermidine
triferuloyl spermidine
trihydroxyferuloyl spermidine
triketide pyrone
tritriacontane
tropine
tropinone
tryptamine
umbelliferone
vanillate
vanillin
vanillylamine
vellosimine
vestitone
vinorine
violaxanthin
zeaxanthin
zeinoxanthin
α-amyrin
α-carotene
α-chamigrene
α-copaene
α-humulene
α-zeacarotene
α-zingiberene
β-acoradiene
β-amyrin
β-carotene 15,15' epoxide
β-cryptoxanthin
β-D-glucopyranosyl abscisate
β-elemene
β-ionone
β-myrcene
β-sesquiphellandrene
β-zeacarotene
γ-carotene
Δ8-phytosphingenine
Δ9-tetrahydrocannabinolate
Δ9tetrahydrocannabinol

## Sheet: BD
(+)-5-epi-aristolochene
(+)-7-iso-jasmonate
(+)-7-iso-jasmonoyl-L-isoleucine
(+)-catechin
(+)-cis-abscisic aldehyde
(+)-columbianetin
(+)-costunolide
(+)-dihydrokaempferol
(+)-germacrene A
(+)-germacrene D
(+)-lariciresinol
(+)-marmesin
(+)-menthofuran
(+)-neomenthol
(+)-pinoresinol
(+)-piperitol
(+)-pulegone
(+)-secoisolariciresinol
(+)-sesamin
(+)-sesamolin
(+)-sesamolinol
(+)-taxifolin
(+)-δ-cadinene
(-)-9β-pimara-7,15-diene
(-)-epicatechin
(-)-germacrene D
(-)-glycinol
(-)-jasmonic acid methyl ester
(-)-lactol
(-)-lariciresinol
(-)-limonene
(-)-maackiain
(-)-maackiain-3-O-glucoside
(-)-matairesinol
(-)-medicarpin
(-)-medicarpin-3-O-glucoside
(-)-menthone
(-)-phaseollidin
(-)-pinoresinol
(-)-sativan
(-)-secoisolariciresinol
(-)-sophorol
(-)-trans-isopiperitenol
(-)-vestitol
(-)-α-pinene
(-)-β-caryophyllene
(-)-β-pinene
(1E,4S,5E,7R)-germacra-1(10),5-dien-11-ol
(22α)-hydroxy-cholestanol
(22α)-hydroxy-isofucosterol
(22α)-hydroxy-sitosterol
(2E,6E)-farnesol
(2E,6E)-farnesyl diphosphate
(2R,3R)-pinobanksin
(2S)-dihydrotricetin
(2S)-flavan-4-ol
(2S)-flavanone
(2S)-pinocembrin
(3E)-4,8-dimethylnona-1,3,7-triene
(3R)-3-(2,4-dihydroxyphenyl)-3,4-dihydro-2H-1-benzopyran-4,7-diol
(3R)-3-(6-hydroxy-2H-1,3-benzodioxol-5-yl)-3,4-dihydro-2H-1-benzopyran-4,7-diol
(3R)-linalool
(3R,6E)-nerolidol
(3S)-2,3-epoxy-2,3-dihydrosqualene
(3S)-3-hydroxycyclocitral
(3S)-linalool
(3S,5R,6R)-3,5-dihydroxy-6,7-didehydro-5,6-dihydro-12'-apo-β-caroten-12'-al
(3S,5R,6S)-5,6-epoxy-3-hydroxy-5,6-dihydro-12'-apo-β-caroten-12'-al
(3S,6E)-nerolidol
(6aR,11aR)-3,9-dihydroxypterocarpan
(6E)-8-hydroxygeranial
(6E)-8-hydroxygeraniol
(6E)-8-oxogeranial
(6E)-8-oxogeraniol
(6S)-hydroxyhyoscyamine
(E)-indol-3-ylacetaldoxime
(E)-β-farnesene
(E)-β-ocimene
(E,E)-germacrene B
(R)-mandelonitrile
(S)-4-hydroxymandelonitrile
(S)-corytuberine
(S)-dihydrodaidzein
(S)-N-methylcoclaurine
(S)-naringenin
(S)-nicotine
(S)-norcoclaurine
(S)-reticuline
(S)-scoulerine
(Z)-[(4-hydroxyphenyl)acetaldehyde oxime]
(Z)-indol-3-ylacetaldoxime
(Z)-β-ocimene
1,3-dihydroxy-N-methylacridone
1,5-diazabicyclononane
1,8-cineole
1-deoxy-capsidiol
1-O-sinapoyl-β-D-glucose
10-deacetylbaccatin III
15,15'-dihydroxy-β-carotene
15,9'-di-cis-phytofluene
15-cis-phytoene
16, 17-dihydro-16α, 17-dihydroxy GA12
16, 17-dihydro-16α, 17-dihydroxy GA4
16, 17-dihydro-16α, 17-dihydroxy GA9
16-epivellosimine
16-hydroxytabersonine
17-O-acetylnorajmaline
17-O-deacetylvindoline
2',4,4',6'-tetrahydroxychalcone
2'-deoxymugineic acid
2'-hydroxydaidzein
2'-hydroxydihydrodaidzein
2'-hydroxygenistein
2'-hydroxynicotine
2'-hydroxypseudobaptigenin
2,3-dioxo-L-gulonate
2,4,6-trinitrotoluene
2,5,7-trihydroxy-4'-methoxyisoflavanone
2,7,4'-trihydroxyisoflavanone
2,7-dihydroxy-4'-methoxyisoflavanone
2-amino-4,6-dinitrotoluene
2-amino-4,6-dinitrotoluene glucoside
2-aminoacrylate
2-butyl-4-hydroxy-5-methyl-3(2H)-furanone
2-carboxy-L-threo-pentonate
2-chloro-trans-dienelactone
2-cis-abscisate
2-hydroxy-3-butenylglucosinolate
2-hydroxyformononetin
2-hydroxyisoflavanone naringenin
2-hydroxylamino-4,6-dinitrotoluene-C-glucoside
2-hydroxylamino-4,6-dinitrotoluene-O-glucoside
2-propenyl-glucosinolate
24-ethylidenelophenol
24-methyldesmosterol
3''-deamino-3''-oxonicotianamine
3,5-dichlorocatechol
3,5-dihydroxyanisole
3,5-dimethoxyphenol
3,6-dichlorocatechol
3-2-carboxyphenylcatechol
3-butenylglucosinolate
3-dehydroshikimate
3-deoxy-capsidiol
3-epihydroxy-2'-deoxymugineate
3-epihydroxymugineate
3-hydroxyindolin-2-one
3-hydroxypropyl-glucosinolate
3-methylsulfinylpropyl-glucosinolate
3-methylthiopropyl-desulfoglucosinolate
3-methylthiopropyl-glucosinolate
3-vinyl-[4H]-1,2-dithin
4,5-seco-dopa
4-coumarate
4-coumaroyl-3',4'-dihydroxyphenyllactate
4-coumaroyl-4'-hydroxyphenyllactate
4-coumaroyl-CoA
4-coumaroylagmatine
4-coumaroylshikimate
4-coumaryl alcohol
4-methylsulfinylbutyl glucosinolate
4-methylthiobutyl glucosinolate
4-methylthiobutyldesulfoglucosinolate
4α-hydroxymethyl-stigmasta-7,24(241)-dien-3β-ol
5'-hydroxycotinine
5-carboxyamino-1-(5-phospho-D-ribosyl)imidazole
5-chloro-3-methylcatechol
5-dehydroavenasterol
5-hydroxy-coniferaldehyde
5-hydroxy-coniferyl-alcohol
5-hydroxyferulate
5-hydroxyindole acetaldehyde
5-hydroxyindole acetate
5-hydroxyindole thiazolidine carboxylate
5-methylsulfinylpentyl glucosinolate
5-methylthiopentyldesulfoglucosinolate
5-methylthiopentylglucosinolate
5-O-(indol-3-ylacetyl-myo-inositol) D-galactoside
5-pentadecatrienyl resorcinol
5-pentadecatrienyl resorcinol-3-methyl ether
6-hydroxymelatonin
6-methylsulfinylhexyl glucosinolate
6-methylthiohexyldesulfoglucosinolate
6-methylthiohexylglucosinolate
7',9'-cis-lycopene
7,2'-dihydroxy-4'-methoxy-isoflavanol
7,9,9'-cis-neurosporene
7-dehydrocholesterol
7-methylsulfinylheptyl glucosinolate
7-methylthioheptyl glucosinolate
7-methylthioheptyldesulfoglucosinolate
7-methylxanthine
7-O-(β-D-apiofuranosyl-(1-2)-β-D-glucosyl)-apigenin
7-O-β-D-glucosyl-apigenin
8'-hydroxyabscisate
8-methylsulfinyloctyl glucosinolate
8-methylthiooctyl glucosinolate
8-methylthiooctyldesulfoglucosinolate
9'-cis-neoxanthin
9'-cis-neurosporene
9-cis-violaxanthin
9α-copalyldiphosphate
a 2'-hydroxyisoflavone
a 3' hydroxy flavanone
a 3',5'-dihydroxy isoflavanone
a 3'-hydroxy-flavonoid
a bleomycin
a chalcone
a flavan-3-ol
a flavanone
a flavanone 7-O-(β-L-rhamnosyl-(1,2)-β-D-glucoside
a flavanone-7-O-β-D-glucoside
a flavonoid
a flavonol
a flavonol 3-O β-D-glucosyl-(1→2)-β-D-glucoside
a flavonol-3-O-β-D-glucoside
a glucosyl-glycogenin
a hederagenin monoglucoside
a medicagenate monoglucoside
a soyasapogenol B monoglucoside
a soyasapogenol E monoglucoside
a thiohydroximate-O-sulfate with a terminal alkene
a thiohydroximate-O-sulfate without a terminal alkene
abieta-7,13-dien-18-ol
abieta-7,13-diene-18-al
acetone cyanohydrin
acetylajmaline
adihydroflavonol
adihydroquercetin
afzelechin
agmatine
ajmaline
all-trans neurosporene
all-trans-3,4-didehydrolycopene
all-trans-geranyl-geranyl diphosphate
all-trans-lycopene
all-trans-retinal
all-trans-retinoate
all-trans-retinol
all-trans-β-carotene
allicin
alliin
an anthocyanidin
an anthocyanidin-3-O-(6-O-malonyl-β-D-glucoside)
an anthocyanidin-3-O-D-glucoside
an anthocyanidin-3-O-β-D-glucoside
an anthocyanin
an anthocyanin 3'-O-β-D glucoside
an epithionitrile
an isoflavone
an isoflavone-7-O-β-D-glucoside
angelicin
antheraxanthin
anthocyanidin 3-glucoside-5-hydroxycinnamoylglucoside
anthocyanidin-3,5-diglucoside
apigenin
apigenin 7-O(6-malonyl-β-D-glucoside)
apigenin 7-O-neohesperidoside
arabidiol
avenasterol
baccatin III
baruol
benzyl-desulfoglucosinolate
benzyladenine-7-N-glucoside
benzyladenine-9-N-glucoside
benzylglucosinolate
bergapten
bergaptol
betalamate
betanidin
betanidin quinone
betanin
biochanin A-7-O-glucoside
biochanin-A
bis(β-D-glucosyl) crocetin
bis-noryangonin
bisdemalonylsalvianin
bixin
bixin aldehyde
brassicasterol
bupropion
caffeine
caffeoyl-4'-hydroxyphenyllactate
caffeoylshikimate
cannabigerolate
capsidiol
catechol
cholate
cholestanol
cholesteryl-β-D-glucoside
cinnamaldehyde
cinnamoyltyramine
cinnamyl alcohol
cis-caffeate
cis-coumarinic acid-β-D-glucoside
cis-zeatin
cis-zeatin riboside
cis-zeatin riboside monophosphate
cis-zeatin-7-N-glucoside
cis-zeatin-9-N-glucoside
cis-zeatin-O-glucoside
codeine
coniferyl acetate
cornusiin E
cotinine
coumarin
coumarinate
coumaryl acetate
crocetin
crocetindialdehyde
curcumin
curcumin 4',4''-O-β-D-digentiobioside
curcumin 4'-O-β-D-gentiobioside
curcumin 4'-O-β-D-gentiobiosyl 4''-O-β-D-glucoside
curcumin monoglucoside
curcumindiglucoside
cyanate
cyanidin
cyanidin 3-(p-coumaroyl)-glucoside
cyanidin 3-O-sophoroside
cyanidin 5-O-β-D-glucoside
cyanidin-3,5-diglucoside
cyanidin-3-O-β-D-glucoside
cyclo-dopa 5-O-glucoside
daidzein
daidzin
dammarenediol II
delphinidin
delphinidin 3,5,3'-triglucoside
delphinidin 3-O-(6''-O-malonyl)-β-glucoside
delphinidin 3-O-glucosyl-5-O-caffeoylglucoside
delphinidin 3-O-glucosyl-5-O-caffeoylglucoside-3'-O-glucoside
delphinidin 3-O-sophoroside
delphinidin-3,5-diglucoside
delphinidin-3-O-β-D-glucoside
demethylsuberosin
desacetoxyvindoline
dhurrin
DIBOA
DIBOA-β-D-glucoside
dihydromyricetin
dihydroxyphaseic acid
dihydrozeatin
dihydrozeatin-7-N-glucose
dihydrozeatin-9-N-glucoside
dihydrozeatin-9-N-glucoside-O-glucoside
dihydrozeatin-O-glucoside
DIMBOA
DIMBOA-β-D-glucoside
dopaquinone
dopaxanthin
ent-7α-hydroxykaur-16-en-19-oate
ent-cassa-12,15-diene
ent-copalyldiphosphate
ent-kaur-16-en-19-oate
ent-kaurenal
ent-kaurene
ent-kaurenol
ent-pimara-8(14),15-diene
ent-sandaracopimaradiene
epiafzelechin
epigallocatechin
eriodictyol
ethiin
eugenol
eugenyl 6-O-β-D-xylopyranosyl-β-D-glucopyranoside
ferribactin
formononetin
GA110
GA12-aldehyde
GA13
GA14
GA15 (open lactone form)
GA17
GA19
GA24
GA25
GA29
GA29-catabolite
GA34
GA34-catabolite
GA36
GA37
GA38
GA44
GA44 (open lactone form)
GA51
GA51-catabolite
GA53
GA8-catabolite
GA97
GA98
galactinol
galactopinitol A
gallocatechin
genistein
genistin
gentiodelphin
geranial
geraniol
geranyl 6-O-β-D-xylopyranosyl-β-D-glucopyranoside
geranyl diphosphate
germacra-1(10),4,11(13)-trien-12-al
germacra-1(10),4,11(13)-trien-12-oate
germacra-1(10),4,11(13)-trien-12-ol
germacrene C
germanicol
gibberellin A1
gibberellin A12
gibberellin A20
gibberellin A4
gibberellin A8
gibberellin A9
gomphrenin I
HBOA
hederagenin
hesperidin
hesperitin-7-O-β-D-glucoside
hydroxybupropion
indol-3-yl-acetyl-myo-inositol
indole
indole acetaldehyde
indole-3-acetamide
indole-3-acetate
indole-3-acetonitrile
indole-3-acetyl-alanine
indole-3-acetyl-aspartate
indole-3-acetyl-glutamate
indole-3-acetyl-glutamine
indole-3-acetyl-glycine
indole-3-acetyl-isoleucine
indole-3-acetyl-leucine
indole-3-acetyl-methionine
indole-3-acetyl-phenylalanine
indole-3-acetyl-proline
indole-3-acetyl-tryptophan
indole-3-acetyl-tyrosine
indole-3-acetyl-valine
indole-3-acetyl-β-1-D-glucose
indole-3-acetyl-β-4-D-glucose
indole-3-acetyl-β-6-D-glucose
indole-3-ethanol
indole-3-glycol
indole-3-glycol aldehyde
indole-3-pyruvate
indole-5,6-quinone
indole-5,6-quinone-2-carboxylate
indolin-2-one
indolylmethyl-desulfoglucosinolate
indolylmethyl-glucosinolate
isoalliin
isochorismate
isoeugenol
isofucosterol
isoliquiritigenin
isopentenyladenine-7-N-glucoside
isopentenyladenine-9-N-glucoside
isoprene
kaempferol
kaempferol 3-O-β-D-glucosyl-(1→2)-glucoside
kaempferol-3-glucoside
kinetin
kinetin-7-N-glucoside
kinetin-9-N-glucoside
L-canaline
L-canavanine
L-hyoscyamine
L-pipecolate
L-quinate
L-saccharopine
lactucaxanthin
lathosterol
leucocyanidin
leucodopachrome
leucopelargonidin
linalool
linalyl 6-O-α-L-arabinopyranosyl- β-D-glucopyranoside
linalyl 6-O-β-D-xylopyranosyl-β-D-glucopyranoside
linustatin
liquiritigenin
loganate
loganin
lotaustralin
lupeol
lutein
luteolin
luteolin 7-O-[β-D-glucuronosyl-(1,2)-β-D-glucuronide]-4'-O-β-D-glucuronide
luteolin 7-O-glucoside
luteolin 7-O-neohesperidoside
luteolin 7-O-β-D-diglucuronide
luteolin 7-O-β-D-glucuronide
magnoflorine
malonylshisonin
marneral
medicagenate
melatonin
methyl indole-3-acetate
methylsalicylate
miraxanthin V
molybdopterin
momilactone A
monodemalonylsalvianin
morphine
mugineate
myricetin
N-acetyl-serotonin
N-carbamoylputrescine
N-debenzoyl-(3'-RS)-taxol
N-feruloyltyramine
N-hydroxyl-tryptamine
naringenin
naringin
neolinustatin
neral
nicotianamine
nicotine isomethonium ion
norajmaline
norbixin
O-feruloylquinate
O-sinapoylcholine
ononin
oripavine
p-coumaroyltriacetate
p-coumaroyltriacetic acid lactone
p-coumaroyltyramine
p-dihydrocoumaroyl-CoA
pelargonidin
pelargonidin 3-O-sophoroside
pelargonidin 3-O-β-D-caffeoylglucoside
pelargonidin 3-O-β-D-p-coumaroylglucoside
pelargonidin-3,5-diglucoside
pelargonidin-3,5-diglucoside-5-O-caffeoylglucoside
pelargonidin-3,5-diglucoside-5-O-p-coumaroylglucoside
pelargonidin-3-O-(6-O-malonyl-β-D-glucoside)
pelargonidin-3-O-rutinoside
pelargonidin-3-O-rutinoside-5-O-β-D-glucoside
pelargonidin-3-O-β-D-glucoside
phaseic acid
phenylacetohydroximoyl-cysteinylglycine
phenylacetohydroximoyl-glutathione
pheophorbide b
phloretin
phlorisobutyrophenone
phlorisovalerophenone
phlorizin
pinocembrin chalcone
pinostrobin
polyneuridine aldehyde
portulacaxanthin II
prolycopene
prunin
pseudobaptigenin
pseudotropine
psoralen
quercetin
rosmarinic acid
sabinene
salicyl alcohol
salicyl-6-hydroxy-2-cyclohexene-on-oyl
salicylate
salutaridine
salutaridinol
salvianin
secologanate
secologanin
sequoyitol
shikimate
shikimate-3-phosphate
shisonin
sinapate
sinapoyltyramine
sitosterol
solasodine
solasodine 3-O-β-D-glucopyranoside
soyasapogenol B
soyasapogenol E
stemar-13-ene
stigmasterol
strictosidine
taraxerol
taxa-4(20),11-dien-5-α-yl acetate
taxa-4(20),11-dien-5α-ol
taxiphyllin
taxol
tellimagrandin II
terpinolene
thalianol
thebaine
theobromine
thermospermine
thioacrolein
thiocyanate
trans-3'-hydroxycotinine
trans-5-O-(4-coumaroyl)-D-quinate
trans-5-O-caffeoyl-D-quinate
trans-caffeate
trans-cinnamoyl-β-D-glucoside
trans-neoxanthin
trans-resveratrol
trans-zeatin riboside
trans-zeatin-7-N-glucoside
trans-zeatin-9-N-glucoside
trans-zeatin-O-glucoside
trans-zeatin-O-glucoside-7-N-glucoside
tropine
tropinone
tryptamine
umbelliferone
vanillin
vanillylamine
vellosimine
vestitone
violaxanthin
zeaxanthin
zeinoxanthin
α-amyrin
α-carotene
α-humulene
α-zeacarotene
β-amyrin
β-carotene 15,15' epoxide
β-cryptoxanthin
β-D-gentiobiosyl crocetin
β-D-gentiobiosyl β-D-glucosyl crocetin
β-D-glucopyranosyl abscisate
β-D-glucosyl crocetin
β-elemene
β-myrcene
β-zeacarotene
γ-carotene
Δ8-phytosphingenine
Δ9-tetrahydrocannabinolate
Δ9tetrahydrocannabinol

## Sheet: BRP
(+)-5-epi-aristolochene
(+)-7-iso-jasmonate
(+)-7-iso-jasmonoyl-L-isoleucine
(+)-catechin
(+)-cis-abscisic aldehyde
(+)-columbianetin
(+)-dihydrokaempferol
(+)-germacrene A
(+)-germacrene D
(+)-lariciresinol
(+)-marmesin
(+)-menthofuran
(+)-neomenthol
(+)-pinoresinol
(+)-piperitol
(+)-pulegone
(+)-secoisolariciresinol
(+)-sesamin
(+)-sesamolin
(+)-sesamolinol
(+)-taxifolin
(+)-thujopsene
(+)-valencene
(+)-α-barbatene
(+)-β-barbatene
(+)-β-chamigrene
(+)-δ-cadinene
(-)-cuparene
(-)-epicatechin
(-)-germacrene D
(-)-glycinol
(-)-jasmonic acid methyl ester
(-)-lactol
(-)-lariciresinol
(-)-limonene
(-)-maackiain
(-)-maackiain-3-O-glucoside
(-)-matairesinol
(-)-medicarpin
(-)-medicarpin-3-O-glucoside
(-)-menthone
(-)-phaseollidin
(-)-pinoresinol
(-)-sativan
(-)-secoisolariciresinol
(-)-sophorol
(-)-vestitol
(-)-α-cuprenene
(-)-α-pinene
(-)-β-pinene
(22α)-hydroxy-cholestanol
(22α)-hydroxy-isofucosterol
(22α)-hydroxy-sitosterol
(2E,6E)-farnesol
(2E,6E)-farnesyl diphosphate
(2R,3R)-pinobanksin
(2S)-dihydrotricetin
(2S)-pinocembrin
(2Z,6Z)-farnesyl diphosphate
(3R)-3-(2,4-dihydroxyphenyl)-3,4-dihydro-2H-1-benzopyran-4,7-diol
(3R)-3-(6-hydroxy-2H-1,3-benzodioxol-5-yl)-3,4-dihydro-2H-1-benzopyran-4,7-diol
(3S)-2,3-epoxy-2,3-dihydrosqualene
(3S)-3-hydroxycyclocitral
(3S,5R,6R)-3,5-dihydroxy-6,7-didehydro-5,6-dihydro-12'-apo-β-caroten-12'-al
(3S,5R,6S)-5,6-epoxy-3-hydroxy-5,6-dihydro-12'-apo-β-caroten-12'-al
(6aR,11aR)-3,9-dihydroxypterocarpan
(6E)-8-hydroxygeraniol
(6S)-hydroxyhyoscyamine
(E)-indol-3-ylacetaldoxime
(E)-phenylacetaldehyde oxime
(E)-β-farnesene
(E)-β-ocimene
(E,E)-geranyllinalool
(E,E)-germacrene B
(E,E)-α-farnesene
(R)-mandelonitrile
(S)-4-hydroxymandelonitrile
(S)-corytuberine
(S)-dihydrodaidzein
(S)-N-methylcoclaurine
(S)-naringenin
(S)-nicotine
(S)-reticuline
(S)-β-bisabolene
(Z) γ-bisabolene
(Z)-[(4-hydroxyphenyl)acetaldehyde oxime]
(Z)-indol-3-ylacetaldoxime
(Z)-phenylacetaldehyde oxime
(Z)-β-ocimene
(Z,E)-α-farnesene
1,3-dihydroxy-N-methylacridone
1,8-cineole
1-deoxy-capsidiol
1-methoxy-3-indolylmethyl-glucosinolate
1-O-sinapoyl-β-D-glucose
10-deacetylbaccatin III
15,15'-dihydroxy-β-carotene
15,9'-di-cis-phytofluene
15-cis-phytoene
16, 17-dihydro-16α, 17-dihydroxy GA12
16, 17-dihydro-16α, 17-dihydroxy GA4
16, 17-dihydro-16α, 17-dihydroxy GA9
16-epivellosimine
17-O-acetylnorajmaline
17-O-deacetylvindoline
2',4,4',6'-tetrahydroxychalcone
2'-deoxymugineic acid
2'-hydroxydaidzein
2'-hydroxydihydrodaidzein
2'-hydroxygenistein
2'-hydroxynicotine
2'-hydroxypseudobaptigenin
2,3-dioxo-L-gulonate
2,4,6-trinitrotoluene
2,5,7-trihydroxy-4'-methoxyisoflavanone
2,7,4'-trihydroxyisoflavanone
2,7-dihydroxy-4'-methoxyisoflavanone
2-amino-4,6-dinitrotoluene
2-amino-4,6-dinitrotoluene glucoside
2-aminoacrylate
2-benzoyloxy-3-butenylglucosinolate
2-butyl-4-hydroxy-5-methyl-3(2H)-furanone
2-carboxy-L-threo-pentonate
2-chloro-trans-dienelactone
2-cis-abscisate
2-hydroxy-3-butenylglucosinolate
2-hydroxyformononetin
2-hydroxyisoflavanone naringenin
2-hydroxylamino-4,6-dinitrotoluene-C-glucoside
2-hydroxylamino-4,6-dinitrotoluene-O-glucoside
2-propenyl-glucosinolate
2-sinapoyloxy-3-butenylglucosinolate
24-ethylidenelophenol
24-hydroxy-β-amyrin
24-methyldesmosterol
3''-deamino-3''-oxonicotianamine
3,3'-diindolylmethane
3,4-dihydroxypyridin
3,5-dichlorocatechol
3,5-dihydroxyanisole
3,5-dimethoxyphenol
3,6,7,3'-tetra-methylquercetagetin
3,6-dichlorocatechol
3,7,3'-tri-methylquercetagetin
3,7,4'-tri-O-methylquercetin
3,7-di-methylquercetagetin
3,7-di-O-methylquercetin
3-2-carboxyphenylcatechol
3-aminomethylindole
3-benzoyloxypropyl-glucosinolate
3-butenylglucosinolate
3-cyanopyridine
3-dehydroshikimate
3-deoxy-capsidiol
3-hydroxypropyl-glucosinolate
3-methylsulfinylpropyl-glucosinolate
3-methylthiopropyl-desulfoglucosinolate
3-methylthiopropyl-glucosinolate
3-O-methylquercetin
3-O-β-D-glucosyl-daphnetin
3-sinapoyloxypropylglucosinolate
3-vinyl-[4H]-1,2-dithin
4,5-seco-dopa
4,8,12-trimethyl-1,3,7,11-tridecatetraene
4-benzoyloxybutylglucosinolate
4-coumarate
4-coumaroyl-3',4'-dihydroxyphenyllactate
4-coumaroyl-4'-hydroxyphenyllactate
4-coumaroyl-CoA
4-coumaroylshikimate
4-coumaryl alcohol
4-hydroxy-3-indolylmethyl-glucosinolate
4-hydroxybutylglucosinolate
4-methoxy-3-indolylmethyl glucosinolate aglycone
4-methoxy-3-indolylmethyl-glucosinolate
4-methoxy-3-indolylmethylamine
4-methoxy-3-indolylmethylisothiocyanate
4-methoxy-3-indolylmethylisothiocyanate-glutathione
4-methylsulfinylbutyl glucosinolate
4-methylthiobutanaldoxime
4-methylthiobutanonitrile oxide
4-methylthiobutyl glucosinolate
4-methylthiobutyldesulfoglucosinolate
4-methylthiobutylhydroximate
4-methylthiobutylhydroximoyl-cysteinylglycine
4-methylthiobutylhydroximoyl-glutathione
4-pentenylglucosinolate
4-sinapoyloxybutylglucosinolate
4α-hydroxymethyl-stigmasta-7,24(241)-dien-3β-ol
5'-hydroxycotinine
5-chloro-3-methylcatechol
5-dehydroavenasterol
5-hydroxy-coniferaldehyde
5-hydroxy-coniferyl-alcohol
5-hydroxyadamantan-2-one
5-hydroxyferulate
5-hydroxyindole acetaldehyde
5-hydroxyindole acetate
5-hydroxyindole thiazolidine carboxylate
5-methylsulfinylpentyl glucosinolate
5-methylthiopentanaldoxime
5-methylthiopentanonitrile oxide
5-methylthiopentyldesulfoglucosinolate
5-methylthiopentylglucosinolate
5-methylthiopentylhydroximate
5-methylthiopentylhydroximoyl-cysteinylglycine
5-methylthiopentylhydroximoyl-glutathione
5-O-(indol-3-ylacetyl-myo-inositol) D-galactoside
6,7,4'-trihydroxyflavanone
6-hydroxymelatonin
6-methylsulfinylhexyl glucosinolate
6-methylthiohexanaldoxime
6-methylthiohexanonitrile oxide
6-methylthiohexyldesulfoglucosinolate
6-methylthiohexylglucosinolate
6-methylthiohexylhydroximate
6-methylthiohexylhydroximoyl-cysteinylglycine
6-methylthiohexylhydroximoyl-glutathione
7',9'-cis-lycopene
7,2'-dihydroxy-4'-methoxy-isoflavanol
7,9,9'-cis-neurosporene
7-dehydrocholesterol
7-epi-α-selinene
7-methylsulfinylheptyl glucosinolate
7-methylthioheptanaldoxime
7-methylthioheptanonitrile oxide
7-methylthioheptyl glucosinolate
7-methylthioheptyldesulfoglucosinolate
7-methylthioheptylhydroximate
7-methylthioheptylhydroximoyl-cysteinylglycine
7-methylthioheptylhydroximoyl-glutathione
7-O-(β-D-apiofuranosyl-(1-2)-β-D-glucosyl)-apigenin
7-O-acetylsalutaridinol
7-O-β-D-glucosyl-apigenin
8'-hydroxyabscisate
8-methylsulfinyloctyl glucosinolate
8-methylthiooctanaldoxime
8-methylthiooctanonitrile oxide
8-methylthiooctyl glucosinolate
8-methylthiooctyldesulfoglucosinolate
8-methylthiooctylhydroximate
8-methylthiooctylhydroximoyl-cysteinylglycine
8-methylthiooctylhydroximoyl-glutathione
9'-cis-neoxanthin
9'-cis-neurosporene
9-cis-violaxanthin
9-methylthiononanaldoxime
9-methylthiononanonitrile oxide
9-methylthiononylhydroximate
9-methylthiononylhydroximoyl-cysteinylglycine
9-methylthiononylhydroximoyl-glutathione
a 2'-hydroxyisoflavone
a 3' hydroxy flavanone
a 3',5'-dihydroxy isoflavanone
a 3'-hydroxy-flavonoid
a bleomycin
a chalcone
a flavan-3-ol
a flavanone
a flavonoid
a flavonol
a flavonol 3-O β-D-glucosyl-(1→2)-β-D-glucoside
a flavonol 3-O-[β-L-rhamnosyl-(1→6)-β-D-glucoside]
a flavonol-3-O-D-glucoside
a flavonol-3-O-β-D-glucoside
a flavonol-7-O-β-D-glucosides
a glucosyl-glycogenin
a hederagenin monoglucoside
a medicagenate monoglucoside
a soyasapogenol B monoglucoside
a soyasapogenol E monoglucoside
a thioglucoside
a thiohydroximate-O-sulfate
a thiohydroximate-O-sulfate with a terminal alkene
a thiohydroximate-O-sulfate without a terminal alkene
abieta-7,13-dien-18-ol
abieta-7,13-diene-18-al
abieta-7,13-diene-18-oate
acetone cyanohydrin
acetylajmaline
acrylamide
adamantanone
adihydroflavonol
adihydroquercetin
afzelechin
agmatine
ajmaline
all-trans neurosporene
all-trans-3,4-didehydrolycopene
all-trans-geranyl-geranyl diphosphate
all-trans-lycopene
all-trans-retinal
all-trans-retinoate
all-trans-retinol
all-trans-β-carotene
allicin
alliin
an anthocyanidin
an anthocyanidin-3-O-(6-O-malonyl-β-D-glucoside)
an anthocyanidin-3-O-D-glucoside
an anthocyanidin-3-O-β-D-glucoside
an epithionitrile
an isoflavone
an isoflavone-7-O-β-D-glucoside
an isothiocyanate
angelicin
antheraxanthin
anthocyanidin 3-glucoside-5-hydroxycinnamoylglucoside
anthocyanidin-3,5-diglucoside
apigenin
apigenin 7-O(6-malonyl-β-D-glucoside)
apigenin 7-O-neohesperidoside
arabidiol
ascorbigen
avenasterol
baccatin III
baruol
benzyl thiocyanate
benzyl-desulfoglucosinolate
benzyladenine-7-N-glucoside
benzyladenine-9-N-glucoside
benzylglucosinolate
benzylglucosinolate aglycone
benzylisothiocyanate
bergapten
bergaptol
betalamate
betanidin
betanidin quinone
betanin
biochanin A-7-O-glucoside
biochanin-A
bis(β-D-glucosyl) crocetin
bis-noryangonin
bisdemalonylsalvianin
bisucaberin
bixin aldehyde
brassicasterol
bupropion
caffeine
caffeoyl-4'-hydroxyphenyllactate
caffeoylshikimate
camalexin
cannabigerolate
capsidiol
casbene
catechol
cholate
cholestanol
cholesteryl-β-D-glucoside
cinnamaldehyde
cinnamoyltyramine
cinnamyl alcohol
cis-caffeate
cis-coumarinic acid-β-D-glucoside
cis-zeatin
cis-zeatin riboside
cis-zeatin riboside monophosphate
cis-zeatin-7-N-glucoside
cis-zeatin-9-N-glucoside
cis-zeatin-O-glucoside
codeine
codeinone
coniferaldehyde glucoside
coniferyl acetate
cornusiin E
cotinine
coumarin
coumarinate
coumaryl acetate
crocetin
crocetindialdehyde
curcumin
curcumin 4',4''-O-β-D-digentiobioside
curcumin 4'-O-β-D-gentiobioside
curcumin 4'-O-β-D-gentiobiosyl 4''-O-β-D-glucoside
curcumin monoglucoside
curcumindiglucoside
cyanate
cyanidin
cyanidin 3-(p-coumaroyl)-glucoside
cyanidin 3-O-sophoroside
cyanidin 5-O-β-D-glucoside
cyanidin-3,5-diglucoside
cyanidin-3-O-β-D-glucoside
cyclo-dopa 5-O-glucoside
daidzein
daidzin
dammarenediol II
daphnetin
dehydroabietadienal
dehydroabietadiene-diol
dehydroabietadienol
dehydroabietate
delphinidin
delphinidin 3,5,3'-triglucoside
delphinidin 3-O-(6''-O-malonyl)-β-glucoside
delphinidin 3-O-glucosyl-5-O-caffeoylglucoside
delphinidin 3-O-glucosyl-5-O-caffeoylglucoside-3'-O-glucoside
delphinidin 3-O-sophoroside
delphinidin-3,5-diglucoside
delphinidin-3-O-β-D-glucoside
demethylsuberosin
desacetoxyvindoline
dhurrin
dihydrocamalexate
dihydroconiferyl alcohol
dihydroconiferyl alcohol glucoside
dihydromyricetin
dihydroxyferuloyl-sinapoyl spermidine
dihydroxyphaseic acid
dihydrozeatin
dihydrozeatin-7-N-glucose
dihydrozeatin-9-N-glucoside
dihydrozeatin-9-N-glucoside-O-glucoside
dihydrozeatin-O-glucoside
dopaxanthin
ent-7α-hydroxykaur-16-en-19-oate
ent-copalyldiphosphate
ent-kaur-16-en-19-oate
ent-kaurenal
ent-kaurene
ent-kaurenol
epiafzelechin
epigallocatechin
eriodictyol
ethiin
eugenol
formononetin
furaneol glucopyranoside
GA110
GA12-aldehyde
GA13
GA14
GA15 (closed lactone form)
GA15 (open lactone form)
GA17
GA19
GA24
GA25
GA29
GA29-catabolite
GA34
GA34-catabolite
GA36
GA37
GA37 (closed lactone form)
GA38
GA44
GA44 (open lactone form)
GA51
GA51-catabolite
GA53
GA8-catabolite
GA97
GA98
galactinol
galactopinitol A
gallocatechin
genistein
genistin
gentiodelphin
geranial
geraniol
geranyl diphosphate
germacrene C
germanicol
gibberellin A1
gibberellin A12
gibberellin A20
gibberellin A20 methyl ester
gibberellin A34 methyl ester
gibberellin A4
gibberellin A4 methyl ester
gibberellin A8
gibberellin A9
gibberellin A9 methyl ester
gomphrenin I
hederagenin
hydroxybupropion
indol-3-yl-acetyl-myo-inositol
indol-3-ylmethyl-cysteine
indol-3-ylmethyl-glutathione
indol-3-ylmethylisothiocyanate-glutathione
indole
indole acetaldehyde
indole-3-acetamide
indole-3-acetate
indole-3-acetohydroximoyl-cysteinylglycine
indole-3-acetohydroximoyl-glutathione
indole-3-acetonitrile
indole-3-acetonitrile oxide
indole-3-acetonitrile-cysteine conjugate
indole-3-acetonitrile-glutatione conjugate
indole-3-acetonitrile-γ-glutamylcysteine conjugate
indole-3-acetyl-alanine
indole-3-acetyl-aspartate
indole-3-acetyl-glutamate
indole-3-acetyl-glutamine
indole-3-acetyl-glycine
indole-3-acetyl-isoleucine
indole-3-acetyl-leucine
indole-3-acetyl-methionine
indole-3-acetyl-phenylalanine
indole-3-acetyl-proline
indole-3-acetyl-tryptophan
indole-3-acetyl-tyrosine
indole-3-acetyl-valine
indole-3-acetyl-β-1-D-glucose
indole-3-acetyl-β-4-D-glucose
indole-3-acetyl-β-6-D-glucose
indole-3-carbinol
indole-3-carboxaldehyde
indole-3-carboxylate
indole-3-ethanol
indole-3-glycol
indole-3-glycol aldehyde
indole-3-glyoxal
indole-3-pyruvate
indolylmethyl glucosinolate aglycone
indolylmethyl-desulfoglucosinolate
indolylmethyl-glucosinolate
indolylmethylisothiocyanate
indolylmethylthiohydroximate
isoalliin
isobazzanene
isochorismate
isoeugenol
isofucosterol
isoliquiritigenin
isopenicillin N
isopentenyladenine-7-N-glucoside
isopentenyladenine-9-N-glucoside
isopimaradienal
isopimaradiene-diol
isopimaradienol
isopimaric acid
isorhamnetin
kaempferol
kaempferol 3,7-O-diglucoside
kaempferol 3-O-rhamnoside-7-O-glucoside
kaempferol 3-O-β-D-glucosyl-(1→2)-glucoside
kaempferol 7-O-glucoside
kaempferol-3-glucoside
kaempferol-3-glucoside-7-rhamnoside
kaempferol-3-O-gentiobioside-7-O-rhamnoside
kaempferol-3-rhamnoside
kaempferol-3-rhamnoside-7-rhamnoside
kinetin
kinetin-7-N-glucoside
kinetin-9-N-glucoside
L-canaline
L-canavanine
L-hyoscyamine
L-pipecolate
L-quinate
L-saccharopine
lactucaxanthin
lathosterol
leucocyanidin
leucodopachrome
leucopelargonidin
levopimaradienal
levopimaradienol
levopiramadiene-diol
linustatin
liquiritigenin
loganate
loganin
lotaustralin
lupeol
lutein
luteolin
luteolin 7-O-[β-D-glucuronosyl-(1,2)-β-D-glucuronide]-4'-O-β-D-glucuronide
luteolin 7-O-glucoside
luteolin 7-O-neohesperidoside
luteolin 7-O-β-D-diglucuronide
luteolin 7-O-β-D-glucuronide
magnoflorine
malonylshisonin
marneral
medicagenate
melatonin
methyl indole-3-acetate
methyl indole-3-carboxylate
methylsalicylate
molybdopterin
monodemalonylsalvianin
morphine
morphinone
myricetin
N-acetyl-serotonin
N-carbamoylputrescine
N-feruloyltyramine
N-hydroxyl-tryptamine
naringenin
neolinustatin
neopinone
neral
nicotianamine
nicotine isomethonium ion
norajmaline
norbixin
nornicotine
O-feruloylquinate
O-sinapoylcholine
ononin
oripavine
p-coumaroyltriacetate
p-coumaroyltriacetic acid lactone
p-coumaroyltyramine
p-dihydrocoumaroyl-CoA
pelargonidin
pelargonidin 3-O-sophoroside
pelargonidin 3-O-β-D-caffeoylglucoside
pelargonidin 3-O-β-D-p-coumaroylglucoside
pelargonidin-3,5-diglucoside
pelargonidin-3,5-diglucoside-5-O-caffeoylglucoside
pelargonidin-3,5-diglucoside-5-O-p-coumaroylglucoside
pelargonidin-3-O-(6-O-malonyl-β-D-glucoside)
pelargonidin-3-O-rutinoside
pelargonidin-3-O-rutinoside-5-O-β-D-glucoside
pelargonidin-3-O-β-D-glucoside
penicillin N
phaseic acid
phaselate
phenylacetohydroximoyl-cysteinylglycine
phenylacetohydroximoyl-glutathione
phenylacetonitrile oxide
phenylacetothiohydroximate
pheophorbide b
phloretin
phlorisobutyrophenone
phlorisovalerophenone
phlorizin
phloroglucinol
pinocembrin chalcone
pinostrobin
polyneuridine aldehyde
portulacaxanthin II
pratensein
pre-bisucaberin
prolycopene
prunetin
pseudobaptigenin
pseudotropine
psoralen
pyrazole
quercetin
quercetin 3,5-O-diglucoside
quercetin 3,7-O-diglucoside
quercetin 3-O-rhamnoside
quercetin 3-O-rhamnoside-7-O-glucoside
quercetin 7-O-glucoside
quercetin-3-glucoside
quercetin-3-O-glucoside-7-O-rhamnoside
quercetin-3-rhamnoside-7-rhamnoside
raphanusamic acid
rosmarinic acid
rutin
sabinene
salicyl alcohol
salicyl-6-hydroxy-2-cyclohexene-on-oyl
salicylate
salutaridine
salutaridinol
salvianin
secologanate
secologanin
sequoyitol
shikimate
shikimate-3-phosphate
shisonin
sinapaldehyde glucoside
sinapate
sinapoyltyramine
sitosterol
solasodine
solasodine 3-O-β-D-glucopyranoside
sophoradiol
soyasapogenol B
soyasapogenol B-3-O-β-glucuronide
soyasapogenol E
soyasaponin I
soyasaponin III
stigmasterol
strictosidine
syringin
taraxerol
taxa-4(20),11-dien-5-α-yl acetate
taxa-4(20),11-dien-5α-ol
taxa-4,11-diene
taxiphyllin
tellimagrandin II
terpinolene
thalianol
thebaine
thermospermine
thioacrolein
thiocyanate
trans-3'-hydroxycotinine
trans-5-O-(4-coumaroyl)-D-quinate
trans-5-O-caffeoyl-D-quinate
trans-caffeate
trans-cinnamoyl-β-D-glucoside
trans-neoxanthin
trans-resveratrol
trans-zeatin riboside
trans-zeatin-7-N-glucoside
trans-zeatin-9-N-glucoside
trans-zeatin-O-glucoside
trans-zeatin-O-glucoside-7-N-glucoside
tricaffeoyl spermidine
tricoumaroyl spermidine
triferuloyl spermidine
trihydroxyferuloyl spermidine
tropine
tropinone
tryptamine
umbelliferone
vanillate
vanillin
vanillylamine
vellosimine
vestitone
vindoline
vinorine
violaxanthin
zeaxanthin
zeinoxanthin
α-amyrin
α-carotene
α-chamigrene
α-zeacarotene
α-zingiberene
β-acoradiene
β-amyrin
β-carotene 15,15' epoxide
β-cryptoxanthin
β-D-gentiobiosyl crocetin
β-D-gentiobiosyl β-D-glucosyl crocetin
β-D-glucopyranosyl abscisate
β-D-glucosyl crocetin
β-myrcene
β-sesquiphellandrene
β-zeacarotene
γ-carotene
Δ8-phytosphingenine
Δ9-tetrahydrocannabinolate
Δ9tetrahydrocannabinol

## Sheet: CP
(+)-5-epi-aristolochene
(+)-7-iso-jasmonate
(+)-7-iso-jasmonoyl-L-isoleucine
(+)-catechin
(+)-cis-abscisic aldehyde
(+)-costunolide
(+)-dihydrokaempferol
(+)-germacrene A
(+)-germacrene D
(+)-lariciresinol
(+)-marmesin
(+)-menthofuran
(+)-neomenthol
(+)-pinoresinol
(+)-piperitol
(+)-pulegone
(+)-secoisolariciresinol
(+)-sesamin
(+)-sesamolin
(+)-sesamolinol
(+)-taxifolin
(+)-δ-cadinene
(-)-epicatechin
(-)-germacrene D
(-)-glycinol
(-)-jasmonic acid methyl ester
(-)-lactol
(-)-lariciresinol
(-)-limonene
(-)-maackiain
(-)-maackiain-3-O-glucoside
(-)-matairesinol
(-)-medicarpin
(-)-medicarpin-3-O-glucoside
(-)-menthone
(-)-phaseollidin
(-)-pinoresinol
(-)-sativan
(-)-secoisolariciresinol
(-)-sophorol
(-)-trans-carveol
(-)-vestitol
(-)-α-pinene
(-)-β-pinene
(1E,4S,5E,7R)-germacra-1(10),5-dien-11-ol
(22α)-hydroxy-cholestanol
(22α)-hydroxy-isofucosterol
(22α)-hydroxy-sitosterol
(2E,4E,6E)-4-methylocta-2,4,6-trienedial
(2E,6E)-farnesol
(2E,6E)-farnesyl diphosphate
(2R,3R)-pinobanksin
(2S)-dihydrotricetin
(2S)-pinocembrin
(2Z,6Z)-farnesyl diphosphate
(3R)-3-(2,4-dihydroxyphenyl)-3,4-dihydro-2H-1-benzopyran-4,7-diol
(3R)-3-(6-hydroxy-2H-1,3-benzodioxol-5-yl)-3,4-dihydro-2H-1-benzopyran-4,7-diol
(3R)-linalool
(3S)-2,3-epoxy-2,3-dihydrosqualene
(3S)-3-hydroxycyclocitral
(3S)-linalool
(3S,5R,6R)-3,5-dihydroxy-6,7-didehydro-5,6-dihydro-12'-apo-β-caroten-12'-al
(3S,5R,6S)-5,6-epoxy-3-hydroxy-5,6-dihydro-12'-apo-β-caroten-12'-al
(6aR,11aR)-3,9-dihydroxypterocarpan
(6E)-8-hydroxygeranial
(6E)-8-hydroxygeraniol
(6E)-8-oxogeranial
(6E)-8-oxogeraniol
(6S)-hydroxyhyoscyamine
(E)-2-methylpropanal-oxime
(E)-indol-3-ylacetaldoxime
(E)-phenylacetaldehyde oxime
(E)-β-farnesene
(E)-β-ocimene
(E,E)-geranyllinalool
(E,E)-germacrene B
(E,E)-α-farnesene
(R)-mandelonitrile
(S)-4-hydroxymandelonitrile
(S)-corytuberine
(S)-dihydrodaidzein
(S)-N-methylcoclaurine
(S)-naringenin
(S)-nicotine
(S)-norcoclaurine
(S)-reticuline
(S)-scoulerine
(Z)-[(4-hydroxyphenyl)acetaldehyde oxime]
(Z)-indol-3-ylacetaldoxime
(Z)-phenylacetaldehyde oxime
(Z)-β-ocimene
(Z,E)-α-farnesene
1,3-dihydroxy-N-methylacridone
1,8-cineole
1-deoxy-capsidiol
1-methoxy-3-indolylmethyl-glucosinolate
1-O-sinapoyl-β-D-glucose
13-apo-β-carotenone
15,15'-dihydroxy-β-carotene
15,9'-di-cis-phytofluene
15-cis-phytoene
16, 17-dihydro-16α, 17-dihydroxy GA12
16, 17-dihydro-16α, 17-dihydroxy GA4
16, 17-dihydro-16α, 17-dihydroxy GA9
16-epivellosimine
16-hydroxytabersonine
17-O-acetylnorajmaline
17-O-deacetylvindoline
2',4,4',6'-tetrahydroxychalcone
2'-deoxymugineic acid
2'-hydroxydaidzein
2'-hydroxydihydrodaidzein
2'-hydroxygenistein
2'-hydroxynicotine
2'-hydroxypseudobaptigenin
2,3-dioxo-L-gulonate
2,4,6-trinitrotoluene
2,5,7-trihydroxy-4'-methoxyisoflavanone
2,7,4'-trihydroxyisoflavanone
2,7-dihydroxy-4'-methoxyisoflavanone
2-amino-4,6-dinitrotoluene
2-amino-4,6-dinitrotoluene glucoside
2-aminoacrylate
2-benzoyloxy-3-butenylglucosinolate
2-butyl-4-hydroxy-5-methyl-3(2H)-furanone
2-carboxy-L-threo-pentonate
2-chloro-trans-dienelactone
2-cis-abscisate
2-hydroxy-3-butenylglucosinolate
2-hydroxyformononetin
2-hydroxyisoflavanone naringenin
2-hydroxylamino-4,6-dinitrotoluene-C-glucoside
2-hydroxylamino-4,6-dinitrotoluene-O-glucoside
2-propenyl-glucosinolate
2-sinapoyloxy-3-butenylglucosinolate
24-ethylidenelophenol
24-methyldesmosterol
3''-deamino-3''-oxonicotianamine
3,3'-diindolylmethane
3,4-dihydroxypyridin
3,5-dichlorocatechol
3,5-dihydroxyanisole
3,5-dimethoxyphenol
3,6-dichlorocatechol
3-2-carboxyphenylcatechol
3-benzoyloxypropyl-glucosinolate
3-butenylglucosinolate
3-dehydroshikimate
3-deoxy-capsidiol
3-hydroxy-β-ionone
3-hydroxypropyl-glucosinolate
3-methylsulfinylpropyl-glucosinolate
3-methylthiopropyl-desulfoglucosinolate
3-methylthiopropyl-glucosinolate
3-sinapoyloxypropylglucosinolate
3-vinyl-[4H]-1,2-dithin
4,5-seco-dopa
4,8,12-trimethyl-1,3,7,11-tridecatetraene
4,8,13-trimethylhexadeca-heptaenedial
4,9-dimethyldodeca-2,4,6,8,10-pentaene-1,12-dial
4-benzoyloxybutylglucosinolate
4-coumarate
4-coumaroyl-CoA
4-coumaroylshikimate
4-coumaryl alcohol
4-hydroxy-3-indolylmethyl-glucosinolate
4-hydroxybutylglucosinolate
4-methoxy-3-indolylmethyl-glucosinolate
4-methylsulfinylbutyl glucosinolate
4-methylthiobutanaldoxime
4-methylthiobutanonitrile oxide
4-methylthiobutyl glucosinolate
4-methylthiobutyldesulfoglucosinolate
4-methylthiobutylhydroximate
4-methylthiobutylhydroximoyl-cysteinylglycine
4-methylthiobutylhydroximoyl-glutathione
4-pentenylglucosinolate
4-sinapoyloxybutylglucosinolate
4α-hydroxymethyl-stigmasta-7,24(241)-dien-3β-ol
5'-hydroxycotinine
5,6-epoxy-3-hydroxy-9-apo-β-caroten-9-one
5-carboxyamino-1-(5-phospho-D-ribosyl)imidazole
5-chloro-3-methylcatechol
5-dehydroavenasterol
5-hydroxy-coniferaldehyde
5-hydroxy-coniferyl-alcohol
5-hydroxyferulate
5-hydroxyindole acetaldehyde
5-hydroxyindole acetate
5-hydroxyindole thiazolidine carboxylate
5-methylsulfinylpentyl glucosinolate
5-methylthiopentanaldoxime
5-methylthiopentanonitrile oxide
5-methylthiopentyldesulfoglucosinolate
5-methylthiopentylglucosinolate
5-methylthiopentylhydroximate
5-methylthiopentylhydroximoyl-cysteinylglycine
5-methylthiopentylhydroximoyl-glutathione
5-O-(indol-3-ylacetyl-myo-inositol) D-galactoside
6,7,4'-trihydroxyflavanone
6-hydroxymelatonin
6-methylsulfinylhexyl glucosinolate
6-methylthiohexanaldoxime
6-methylthiohexanonitrile oxide
6-methylthiohexyldesulfoglucosinolate
6-methylthiohexylglucosinolate
6-methylthiohexylhydroximate
6-methylthiohexylhydroximoyl-cysteinylglycine
6-methylthiohexylhydroximoyl-glutathione
7',9'-cis-lycopene
7,2'-dihydroxy-4'-methoxy-isoflavanol
7,9,9'-cis-neurosporene
7-dehydrocholesterol
7-methylsulfinylheptyl glucosinolate
7-methylthioheptanaldoxime
7-methylthioheptanonitrile oxide
7-methylthioheptyl glucosinolate
7-methylthioheptyldesulfoglucosinolate
7-methylthioheptylhydroximate
7-methylthioheptylhydroximoyl-cysteinylglycine
7-methylthioheptylhydroximoyl-glutathione
7-methylxanthine
7-methylxanthosine
7-O-(β-D-apiofuranosyl-(1-2)-β-D-glucosyl)-apigenin
7-O-acetylsalutaridinol
7-O-β-D-glucosyl-apigenin
8'-hydroxyabscisate
8-methylsulfinyloctyl glucosinolate
8-methylthiooctanaldoxime
8-methylthiooctanonitrile oxide
8-methylthiooctyl glucosinolate
8-methylthiooctyldesulfoglucosinolate
8-methylthiooctylhydroximate
8-methylthiooctylhydroximoyl-cysteinylglycine
8-methylthiooctylhydroximoyl-glutathione
9'-cis-neoxanthin
9'-cis-neurosporene
9-cis-violaxanthin
9-methylthiononanaldoxime
9-methylthiononanonitrile oxide
9-methylthiononylhydroximate
9-methylthiononylhydroximoyl-cysteinylglycine
9-methylthiononylhydroximoyl-glutathione
a 2'-hydroxyisoflavone
a 3' hydroxy flavanone
a 3',5'-dihydroxy isoflavanone
a 3'-hydroxy-flavonoid
a bleomycin
a chalcone
a flavan-3-ol
a flavanone
a flavanone 7-O-(β-L-rhamnosyl-(1,2)-β-D-glucoside
a flavanone-7-O-β-D-glucoside
a flavone
a flavonoid
a flavonol
a flavonol 3-O β-D-glucosyl-(1→2)-β-D-glucoside
a flavonol-3-O-β-D-glucoside
a glucosyl-glycogenin
a thioglucoside
a thiohydroximate-O-sulfate
a thiohydroximate-O-sulfate with a terminal alkene
a thiohydroximate-O-sulfate without a terminal alkene
abieta-7,13-dien-18-ol
abieta-7,13-diene-18-al
abieta-7,13-diene-18-oate
acetone cyanohydrin
acetylajmaline
afzelechin
agmatine
ajmaline
all-trans neurosporene
all-trans-10'-apo-β-carotenal
all-trans-3,4-didehydrolycopene
all-trans-geranyl-geranyl diphosphate
all-trans-lycopene
all-trans-retinal
all-trans-retinoate
all-trans-retinol
all-trans-β-carotene
allicin
alliin
an anthocyanidin
an anthocyanidin-3-O-D-glucoside
an epithionitrile
an isoflavone
an isoflavone-7-O-β-D-glucoside
an isothiocyanate
antheraxanthin
anthocyanidin 3-glucoside-5-hydroxycinnamoylglucoside
anthocyanidin-3,5-diglucoside
apigenin
apigenin 7-O(6-malonyl-β-D-glucoside)
apigenin 7-O-neohesperidoside
arabidiol
ascorbigen
aureusidin 6-O-glucoside
avenasterol
baruol
benzyl thiocyanate
benzyl-desulfoglucosinolate
benzyladenine-7-N-glucoside
benzyladenine-9-N-glucoside
benzylglucosinolate
benzylglucosinolate aglycone
benzylisothiocyanate
bergapten
bergaptol
betalamate
betanidin
betanidin quinone
betanin
biochanin A-7-O-glucoside
biochanin-A
bis(β-D-glucosyl) crocetin
bis-noryangonin
bisdemalonylsalvianin
bixin
bixin aldehyde
bixin dimethyl ester
bracteatin 6-O-glucoside
brassicasterol
bupropion
butein 4'-β-D-glucoside
caffeine
caffeoylshikimate
cannabigerolate
capsidiol
catechol
cholate
cholestanol
cholesteryl-β-D-glucoside
cinnamaldehyde
cinnamoyltyramine
cinnamyl alcohol
cis-caffeate
cis-coumarinic acid-β-D-glucoside
cis-zeatin
cis-zeatin riboside
cis-zeatin riboside monophosphate
cis-zeatin-7-N-glucoside
cis-zeatin-9-N-glucoside
cis-zeatin-O-glucoside
codeine
codeinone
coniferaldehyde glucoside
coniferyl acetate
cornusiin E
cotinine
coumarin
coumarinate
coumaryl acetate
crocetin
crocetin dialdehyde
curcumin
curcumin 4',4''-O-β-D-digentiobioside
curcumin 4'-O-β-D-gentiobioside
curcumin 4'-O-β-D-gentiobiosyl 4''-O-β-D-glucoside
curcumin diglucoside
curcumin monoglucoside
cyanate
cyanidin
cyanidin 3-(p-coumaroyl)-glucoside
cyanidin 3-O-sophoroside
cyanidin 5-O-β-D-glucoside
cyanidin-3,5-diglucoside
cyanidin-3-O-β-D-glucoside
cyclo-dopa 5-O-glucoside
daidzein
daidzin
dammarenediol II
dehydroabietadienal
dehydroabietadiene-diol
dehydroabietadienol
dehydroabietate
delphinidin
delphinidin 3,5,3'-triglucoside
delphinidin 3-O-glucosyl-5-O-caffeoylglucoside
delphinidin 3-O-glucosyl-5-O-caffeoylglucoside-3'-O-glucoside
delphinidin 3-O-sophoroside
delphinidin-3,5-diglucoside
delphinidin-3-O-β-D-glucoside
demethylsuberosin
desacetoxyvindoline
dhurrin
dihydroconiferyl alcohol
dihydroconiferyl alcohol glucoside
dihydromyricetin
dihydroxyferuloyl-sinapoyl spermidine
dihydroxyphaseic acid
dihydrozeatin
dihydrozeatin-7-N-glucose
dihydrozeatin-9-N-glucoside
dihydrozeatin-9-N-glucoside-O-glucoside
dihydrozeatin-O-glucoside
dopaquinone
dopaxanthin
emodin
emodin anthrone
ent-7α-hydroxykaur-16-en-19-oate
ent-kaur-16-en-19-oate
ent-kaurenal
ent-kaurene
ent-kaurenol
epiafzelechin
epigallocatechin
eriodictyol
ethiin
eugenol
eugenyl 6-O-β-D-xylopyranosyl-β-D-glucopyranoside
ferribactin
formononetin
furaneol glucopyranoside
GA110
GA12-aldehyde
GA13
GA14
GA15 (closed lactone form)
GA15 (open lactone form)
GA17
GA19
GA24
GA25
GA29
GA29-catabolite
GA34
GA34-catabolite
GA36
GA37
GA37 (closed lactone form)
GA38
GA44
GA44 (open lactone form)
GA51
GA51-catabolite
GA53
GA8-catabolite
GA97
GA98
galactinol
galactopinitol A
gallocatechin
genistein
genistin
gentiodelphin
geranial
geraniol
geranyl 6-O-β-D-xylopyranosyl-β-D-glucopyranoside
geranyl diphosphate
germacra-1(10),4,11(13)-trien-12-al
germacra-1(10),4,11(13)-trien-12-oate
germacra-1(10),4,11(13)-trien-12-ol
germacrene C
germanicol
gibberellin A1
gibberellin A12
gibberellin A20
gibberellin A20 methyl ester
gibberellin A34 methyl ester
gibberellin A4
gibberellin A4 methyl ester
gibberellin A8
gibberellin A9
gibberellin A9 methyl ester
glucosyl-limonin
hesperetin
hesperidin
hesperitin-7-O-β-D-glucoside
hydroxybupropion
hypericin
indol-3-yl-acetyl-myo-inositol
indol-3-ylmethyl-cysteine
indol-3-ylmethyl-glutathione
indole
indole acetaldehyde
indole-3-acetamide
indole-3-acetate
indole-3-acetohydroximoyl-cysteinylglycine
indole-3-acetohydroximoyl-glutathione
indole-3-acetonitrile
indole-3-acetonitrile oxide
indole-3-acetyl-alanine
indole-3-acetyl-aspartate
indole-3-acetyl-glutamate
indole-3-acetyl-glutamine
indole-3-acetyl-glycine
indole-3-acetyl-isoleucine
indole-3-acetyl-leucine
indole-3-acetyl-methionine
indole-3-acetyl-phenylalanine
indole-3-acetyl-proline
indole-3-acetyl-tryptophan
indole-3-acetyl-tyrosine
indole-3-acetyl-valine
indole-3-acetyl-β-1-D-glucose
indole-3-acetyl-β-4-D-glucose
indole-3-acetyl-β-6-D-glucose
indole-3-carbinol
indole-3-carboxaldehyde
indole-3-ethanol
indole-3-glycol
indole-3-glycol aldehyde
indole-3-pyruvate
indolylmethyl glucosinolate aglycone
indolylmethyl-desulfoglucosinolate
indolylmethyl-glucosinolate
indolylmethylisothiocyanate
indolylmethylthiohydroximate
isoalliin
isochorismate
isoeugenol
isofucosterol
isoliquiritigenin
isopenicillin N
isopentenyladenine-7-N-glucoside
isopentenyladenine-9-N-glucoside
isopimaradienal
isopimaradiene-diol
isopimaradienol
isopimaric acid
isoprene
kaempferol
kaempferol 3-O-β-D-galactoside
kaempferol 3-O-β-D-glucosyl-(1→2)-glucoside
kaempferol-3-glucoside
kinetin
kinetin-7-N-glucoside
kinetin-9-N-glucoside
L-canaline
L-canavanine
L-hyoscyamine
L-pipecolate
L-quinate
L-saccharopine
lactucaxanthin
lathosterol
leucocyanidin
leucodopachrome
leucopelargonidin
levopimaradienal
levopimaradienol
levopiramadiene-diol
limonoate D-ring-lactone
linalool
linalyl 6-O-α-L-arabinopyranosyl- β-D-glucopyranoside
linalyl 6-O-β-D-xylopyranosyl-β-D-glucopyranoside
linustatin
liquiritigenin
loganate
loganin
lotaustralin
lupeol
lutein
luteolin
luteolin 7-O-[β-D-glucuronosyl-(1,2)-β-D-glucuronide]-4'-O-β-D-glucuronide
luteolin 7-O-glucoside
luteolin 7-O-neohesperidoside
luteolin 7-O-β-D-diglucuronide
luteolin 7-O-β-D-glucuronide
magnoflorine
malonylshisonin
marneral
melatonin
methyl indole-3-acetate
methyl indole-3-carboxylate
methylsalicylate
miraxanthin V
molybdopterin
monodemalonylsalvianin
morphine
morphinone
myricetin
N-acetyl-serotonin
N-carbamoylputrescine
N-debenzoyl-(3'-RS)-taxol
N-feruloyltyramine
N-hydroxyl-tryptamine
naringenin
naringin
narirutin
neohesperidin
neolinustatin
neopinone
neral
nicotianamine
nicotine isomethonium ion
norajmaline
norbixin
nornicotine
O-feruloylquinate
O-sinapoylcholine
ononin
oripavine
p-coumaroyltriacetate
p-coumaroyltriacetic acid lactone
p-coumaroyltyramine
p-dihydrocoumaroyl-CoA
pelargonidin
pelargonidin 3-O-sophoroside
pelargonidin 3-O-β-D-caffeoylglucoside
pelargonidin 3-O-β-D-p-coumaroylglucoside
pelargonidin-3,5-diglucoside
pelargonidin-3,5-diglucoside-5-O-caffeoylglucoside
pelargonidin-3,5-diglucoside-5-O-p-coumaroylglucoside
pelargonidin-3-O-(6-O-malonyl-β-D-glucoside)
pelargonidin-3-O-rutinoside
pelargonidin-3-O-rutinoside-5-O-β-D-glucoside
pelargonidin-3-O-β-D-glucoside
penicillin N
phaseic acid
phenylacetohydroximoyl-cysteinylglycine
phenylacetohydroximoyl-glutathione
phenylacetonitrile oxide
phenylacetothiohydroximate
pheophorbide b
phloretin
phlorisobutyrophenone
phlorisovalerophenone
phlorizin
phloroglucinol
phytyl diphosphate
pinocembrin chalcone
pinostrobin
polyneuridine aldehyde
portulacaxanthin II
pratensein
prolycopene
protohypericin
prunetin
prunin
pseudobaptigenin
pseudoionone
pseudotropine
psoralen
pyrazole
quercetin
rosmarinic acid
sabinene
salicyl alcohol
salicyl-6-hydroxy-2-cyclohexene-on-oyl
salicylate
salutaridine
salutaridinol
salvianin
secologanate
secologanin
sequoyitol
shikimate
shikimate-3-phosphate
shisonin
sinapaldehyde glucoside
sinapate
sinapoyltyramine
sitosterol
solasodine
solasodine 3-O-β-D-glucopyranoside
stigmasterol
strictosidine
sulfuretin 6-glucoside
syringin
tabersonine
taraxerol
taxa-4(20),11-dien-5-α-yl acetate
taxa-4(20),11-dien-5α-ol
taxa-4,11-diene
taxiphyllin
taxol
tellimagrandin II
terpinolene
thalianol
thebaine
theobromine
thermospermine
thioacrolein
thiocyanate
trans-3'-hydroxycotinine
trans-5-O-(4-coumaroyl)-D-quinate
trans-5-O-caffeoyl-D-quinate
trans-caffeate
trans-cinnamoyl-β-D-glucoside
trans-neoxanthin
trans-resveratrol
trans-zeatin riboside
trans-zeatin-7-N-glucoside
trans-zeatin-9-N-glucoside
trans-zeatin-O-glucoside
trans-zeatin-O-glucoside-7-N-glucoside
tricaffeoyl spermidine
tricoumaroyl spermidine
triferuloyl spermidine
trihydroxyferuloyl spermidine
tropine
tropinone
tryptamine
umbelliferone
vanillate
vanillin
vanillylamine
vellosimine
vestitone
vinorine
violaxanthin
zeaxanthin
zeinoxanthin
α-amyrin
α-carotene
α-zeacarotene
β-amyrin
β-carotene 15,15' epoxide
β-cryptoxanthin
β-D-gentiobiosyl crocetin
β-D-gentiobiosyl β-D-glucosyl crocetin
β-D-glucopyranosyl abscisate
β-D-glucosyl crocetin
β-ionone
β-myrcene
β-zeacarotene
γ-carotene
Δ8-phytosphingenine
Δ9-tetrahydrocannabinolate
Δ9tetrahydrocannabinol

## Sheet: CR
(+)-7-iso-jasmonate
(+)-catechin
(-)-epicatechin
(-)-phaseollidin
(2E,6E)-farnesol
(2E,6E)-farnesyl diphosphate
(3S)-2,3-epoxy-2,3-dihydrosqualene
(3S,5R,6R)-3,5-dihydroxy-6,7-didehydro-5,6-dihydro-12'-apo-β-caroten-12'-al
(3S,5R,6S)-5,6-epoxy-3-hydroxy-5,6-dihydro-12'-apo-β-caroten-12'-al
(6aR,11aR)-3,9-dihydroxypterocarpan
(S)-N-methylcoclaurine
(S)-nicotine
15,15'-dihydroxy-β-carotene
15,9'-di-cis-phytofluene
15-cis-phytoene
2'-hydroxynicotine
2,3-dioxo-L-gulonate
2-butyl-4-hydroxy-5-methyl-3(2H)-furanone
2-carboxy-L-threo-pentonate
2-cis-abscisate
24-ethylidenelophenol
24-methyldesmosterol
3-dehydroshikimate
3-hydroxyechinenone
3S,3'S-astaxanthin
4,5-seco-dopa
4-coumarate
4-coumaroyl-CoA
4-coumaryl alcohol
4α-hydroxymethyl-stigmasta-7,24(241)-dien-3β-ol
5'-hydroxycotinine
5-dehydroavenasterol
5-hydroxyindole acetaldehyde
5-hydroxyindole acetate
5-hydroxyindole thiazolidine carboxylate
6-hydroxymelatonin
7,9,9'-cis-neurosporene
7-dehydrocholesterol
8'-hydroxyabscisate
8-methylsulfinyloctyl glucosinolate
8-methylthiooctyl glucosinolate
9'-cis-neoxanthin
9'-cis-neurosporene
9-cis-violaxanthin
a bleomycin
a flavan-3-ol
a glucosyl-glycogenin
a thiohydroximate-O-sulfate with a terminal alkene
a thiohydroximate-O-sulfate without a terminal alkene
acetone cyanohydrin
acrylamide
adonirubin
adonixanthin
afzelechin
agmatine
all-trans-3,4-didehydrolycopene
all-trans-4,4'-diaponeurosporene
all-trans-4,4'-diapophytofluene
all-trans-geranyl-geranyl diphosphate
all-trans-lycopene
all-trans-retinal
all-trans-retinoate
all-trans-retinol
all-trans-β-carotene
an anthocyanidin
an epithionitrile
antheraxanthin
avenasterol
betalamate
betanidin
betanidin quinone
brassicasterol
bupropion
canthaxanthin
catechol
cholesteryl-β-D-glucoside
cinnamaldehyde
cinnamyl alcohol
cis-coumarinic acid-β-D-glucoside
coniferyl acetate
cotinine
coumarin
coumarinate
coumaryl acetate
cyanidin
dammarenediol II
delphinidin
dopaxanthin
echinenone
epiafzelechin
epigallocatechin
gallocatechin
geranial
geraniol
geranyl diphosphate
germanicol
hydroxybupropion
indole
indole acetaldehyde
indole-3-acetamide
indole-3-acetate
indole-3-acetyl-alanine
indole-3-acetyl-leucine
indole-3-ethanol
indole-3-glycol
indole-3-glycol aldehyde
indole-3-pyruvate
indole-5,6-quinone
indole-5,6-quinone-2-carboxylate
isochorismate
isofucosterol
isopenicillin N
L-canavanine
lathosterol
leucocyanidin
leucopelargonidin
linustatin
lotaustralin
lupeol
lutein
melatonin
miraxanthin V
molybdopterin
N-acetyl-serotonin
N-carbamoylputrescine
neolinustatin
neral
oleanolate
pelargonidin
penicillin N
phaseic acid
portulacaxanthin II
prolycopene
pseudotropine
quercetin
senecionine
senecionine N-oxide
shikimate
shikimate-3-phosphate
sitosterol
solasodine
solasodine 3-O-β-D-glucopyranoside
stigmasterol
taraxerol
taxa-4(20),11-dien-5α-ol
taxa-4,11-diene
taxiphyllin
thiocyanate
trans-3'-hydroxycotinine
tropine
tropinone
tryptamine
violaxanthin
zeaxanthin
zeinoxanthin
α-amyrin
α-carotene
α-zeacarotene
β-amyrin
β-carotene 15,15' epoxide
β-cryptoxanthin
β-zeacarotene
γ-carotene

## Sheet: GM
(+)-5-epi-aristolochene
(+)-6a-hydroxymaackiain
(+)-7-iso-jasmonate
(+)-7-iso-jasmonoyl-L-isoleucine
(+)-catechin
(+)-cis-abscisic aldehyde
(+)-columbianetin
(+)-costunolide
(+)-dihydrokaempferol
(+)-germacrene A
(+)-isomenthone
(+)-lariciresinol
(+)-maackiain
(+)-marmesin
(+)-neomenthol
(+)-pinoresinol
(+)-pisatin
(+)-pulegone
(+)-secoisolariciresinol
(+)-taxifolin
(+)-δ-cadinene
(-)-(R)-carvone
(-)-9β-pimara-7,15-diene
(-)-epicatechin
(-)-glycinol
(-)-isopiperitenone
(-)-jasmonic acid methyl ester
(-)-lactol
(-)-lariciresinol
(-)-maackiain
(-)-maackiain-3-O-glucoside
(-)-matairesinol
(-)-medicarpin
(-)-medicarpin-3-O-glucoside
(-)-menthone
(-)-phaseollidin
(-)-phaseollin
(-)-pinoresinol
(-)-sativan
(-)-secoisolariciresinol
(-)-sophorol
(-)-trans-carveol
(-)-trans-isopiperitenol
(-)-vestitol
(1E,4S,5E,7R)-germacra-1(10),5-dien-11-ol
(22α)-hydroxy-cholestanol
(22α)-hydroxy-isofucosterol
(22α)-hydroxy-sitosterol
(2E,6E)-farnesol
(2E,6E)-farnesyl diphosphate
(2R,3R)-pinobanksin
(2S)-dihydrotricetin
(2S)-flavan-4-ol
(2S)-flavanone
(2S)-pinocembrin
(2Z,6Z)-farnesyl diphosphate
(3R)-3-(2,4-dihydroxyphenyl)-3,4-dihydro-2H-1-benzopyran-4,7-diol
(3R)-3-(6-hydroxy-2H-1,3-benzodioxol-5-yl)-3,4-dihydro-2H-1-benzopyran-4,7-diol
(3R)-linalool
(3S)-2,3-epoxy-2,3-dihydrosqualene
(3S)-3-hydroxycyclocitral
(3S)-linalool
(3S,5R,6R)-3,5-dihydroxy-6,7-didehydro-5,6-dihydro-12'-apo-β-caroten-12'-al
(3S,5R,6S)-5,6-epoxy-3-hydroxy-5,6-dihydro-12'-apo-β-caroten-12'-al
(6aR,11aR)-3,9-dihydroxypterocarpan
(6E)-8-hydroxygeranial
(6E)-8-hydroxygeraniol
(6E)-8-oxogeranial
(6E)-8-oxogeraniol
(6S)-hydroxyhyoscyamine
(E)-2-methylpropanal-oxime
(E)-indol-3-ylacetaldoxime
(E)-phenylacetaldehyde oxime
(E)-β-farnesene
(E,E)-geranyllinalool
(E,E)-α-farnesene
(R)-mandelonitrile
(S)-4-hydroxymandelonitrile
(S)-corytuberine
(S)-dihydrodaidzein
(S)-N-methylcoclaurine
(S)-naringenin
(S)-nicotine
(S)-norcoclaurine
(S)-reticuline
(S)-scoulerine
(Z)-2-methylpropanal-oxime
(Z)-[(4-hydroxyphenyl)acetaldehyde oxime]
(Z)-indol-3-ylacetaldoxime
(Z)-phenylacetaldehyde oxime
(Z,E)-α-farnesene
1,3-dihydroxy-N-methylacridone
1-deoxy-capsidiol
1-O-sinapoyl-β-D-glucose
11-cis-retinol
13-[(E)-2-methylcrotonoyl]oxylupanine
13-hydroxylupanine
15,15'-dihydroxy-β-carotene
15,9'-di-cis-phytofluene
15-cis-phytoene
16, 17-dihydro-16α, 17-dihydroxy GA12
16, 17-dihydro-16α, 17-dihydroxy GA4
16, 17-dihydro-16α, 17-dihydroxy GA9
16-epivellosimine
16-hydroxytabersonine
17-O-acetylnorajmaline
17-O-deacetylvindoline
2',4,4',6'-tetrahydroxychalcone
2'-deoxymugineic acid
2'-hydroxydaidzein
2'-hydroxydihydrodaidzein
2'-hydroxygenistein
2'-hydroxynicotine
2'-hydroxypseudobaptigenin
2'-O-methylisoliquiritigenin
2,3-dehydrokievitone
2,3-dioxo-L-gulonate
2,4,6-trinitrotoluene
2,5,7-trihydroxy-4'-methoxyisoflavanone
2,6,7,4'-tetrahydroxyisoflavanone
2,7,4'-trihydroxyisoflavanone
2,7-dihydroxy-4'-methoxyisoflavanone
2-amino-4,6-dinitrotoluene
2-amino-4,6-dinitrotoluene glucoside
2-aminoacrylate
2-butyl-4-hydroxy-5-methyl-3(2H)-furanone
2-carboxy-L-threo-pentonate
2-chloro-trans-dienelactone
2-cis-abscisate
2-hydroxy-3-butenylglucosinolate
2-hydroxyformononetin
2-hydroxyisoflavanone naringenin
2-hydroxylamino-4,6-dinitrotoluene-C-glucoside
2-hydroxylamino-4,6-dinitrotoluene-O-glucoside
2-propenyl-glucosinolate
24-ethylidenelophenol
24-hydroxy-β-amyrin
24-methyldesmosterol
3''-deamino-3''-oxonicotianamine
3,4-dihydroxypyridin
3,5-dichlorocatechol
3,5-dihydroxyanisole
3,5-dimethoxyphenol
3,6,7,3'-tetra-methylquercetagetin
3,6-dichlorocatechol
3,7,3'-tri-methylquercetagetin
3,7,4'-tri-O-methylquercetin
3,7-di-methylquercetagetin
3,7-di-O-methylquercetin
3-2-carboxyphenylcatechol
3-butenylglucosinolate
3-dehydroshikimate
3-deoxy-capsidiol
3-hydroxypropyl-glucosinolate
3-methylsulfinylpropyl-glucosinolate
3-methylthiopropyl-desulfoglucosinolate
3-O-methylquercetin
3-O-β-D-glucosyl-daphnetin
3-vinyl-[4H]-1,2-dithin
4,5-seco-dopa
4,8,12-trimethyl-1,3,7,11-tridecatetraene
4-coumarate
4-coumaroyl-3',4'-dihydroxyphenyllactate
4-coumaroyl-4'-hydroxyphenyllactate
4-coumaroyl-CoA
4-coumaroylshikimate
4-coumaryl alcohol
4-methyl-5-nitrocatechol
4-methylsulfinylbutyl glucosinolate
4-methylthiobutyl glucosinolate
4-methylthiobutyldesulfoglucosinolate
4-methylthiobutylhydroximate
4-methylthiobutylhydroximoyl-cysteinylglycine
4α-hydroxymethyl-stigmasta-7,24(241)-dien-3β-ol
5'-hydroxycotinine
5-carboxyamino-1-(5-phospho-D-ribosyl)imidazole
5-chloro-3-methylcatechol
5-dehydroavenasterol
5-hydroxy-coniferaldehyde
5-hydroxy-coniferyl-alcohol
5-hydroxyferulate
5-hydroxyindole acetaldehyde
5-hydroxyindole acetate
5-hydroxyindole thiazolidine carboxylate
5-methylsulfinylpentyl glucosinolate
5-methylthiopentyldesulfoglucosinolate
5-methylthiopentylglucosinolate
5-methylthiopentylhydroximate
5-methylthiopentylhydroximoyl-cysteinylglycine
5-O-(indol-3-ylacetyl-myo-inositol) D-galactoside
6,7,4'-trihydroxyflavanone
6-hydroxymelatonin
6-methylsulfinylhexyl glucosinolate
6-methylthiohexyldesulfoglucosinolate
6-methylthiohexylglucosinolate
6-methylthiohexylhydroximate
6-methylthiohexylhydroximoyl-cysteinylglycine
7',9'-cis-lycopene
7,2'-dihydroxy-4'-methoxy-isoflavanol
7,9,9'-cis-neurosporene
7-dehydrocholesterol
7-methylsulfinylheptyl glucosinolate
7-methylthioheptyl glucosinolate
7-methylthioheptyldesulfoglucosinolate
7-methylthioheptylhydroximate
7-methylthioheptylhydroximoyl-cysteinylglycine
7-methylxanthine
7-methylxanthosine
7-O-acetylsalutaridinol
8'-hydroxyabscisate
8-methylsulfinyloctyl glucosinolate
8-methylthiooctyl glucosinolate
8-methylthiooctyldesulfoglucosinolate
8-methylthiooctylhydroximate
8-methylthiooctylhydroximoyl-cysteinylglycine
9'-cis-neoxanthin
9'-cis-neurosporene
9-cis-violaxanthin
9-methylthiononylhydroximate
9-methylthiononylhydroximoyl-cysteinylglycine
9α-copalyldiphosphate
a 2'-hydroxyisoflavone
a 3' hydroxy flavanone
a 3',5'-dihydroxy isoflavanone
a 3'-hydroxy-flavonoid
a 4'-methoxyisoflavone
a bleomycin
a chalcone
a flavan-3-ol
a flavanone
a flavonoid
a flavonol
a flavonol 3-O β-D-glucosyl-(1→2)-β-D-glucoside
a flavonol-3-O-β-D-glucoside
a glucosyl-glycogenin
a hederagenin monoglucoside
a medicagenate monoglucoside
a soyasapogenol B monoglucoside
a soyasapogenol E monoglucoside
a thiohydroximate-O-sulfate with a terminal alkene
a thiohydroximate-O-sulfate without a terminal alkene
abieta-7,13-dien-18-ol
abieta-7,13-diene-18-al
abieta-7,13-diene-18-oate
acetone cyanohydrin
acetylajmaline
adihydroflavonol
adihydroquercetin
afzelechin
agmatine
ajmaline
all-trans neurosporene
all-trans-3,4-didehydrolycopene
all-trans-geranyl-geranyl diphosphate
all-trans-lycopene
all-trans-retinal
all-trans-retinoate
all-trans-retinol
all-trans-β-carotene
allicin
alliin
an anthocyanidin
an anthocyanidin-3-O-(6-O-malonyl-β-D-glucoside)
an anthocyanidin-3-O-D-glucoside
an anthocyanidin-3-O-β-D-glucoside
an epithionitrile
an isoflavone
an isoflavone-7-O-β-D-glucoside
angelicin
antheraxanthin
anthocyanidin 3-glucoside-5-hydroxycinnamoylglucoside
anthocyanidin-3,5-diglucoside
apigenin
arabidiol
avenasterol
baccatin III
baruol
benzyl-desulfoglucosinolate
benzyladenine-7-N-glucoside
benzyladenine-9-N-glucoside
bergapten
bergaptol
betalamate
betanidin
betanidin quinone
betanin
biochanin A-7-O-glucoside
biochanin-A
bis(β-D-glucosyl) crocetin
bis-noryangonin
bisucaberin
bixin
bixin aldehyde
brassicasterol
bupropion
caffeine
caffeoyl-4'-hydroxyphenyllactate
caffeoylshikimate
cannabigerolate
capsanthin
capsidiol
capsorubin
catechol
cholate
cholestanol
cholesteryl-β-D-glucoside
chrysoeriol
ciceritol
cinnamaldehyde
cinnamoyltyramine
cinnamyl alcohol
cis-caffeate
cis-coumarinic acid-β-D-glucoside
cis-zeatin
cis-zeatin riboside
cis-zeatin riboside monophosphate
cis-zeatin-7-N-glucoside
cis-zeatin-9-N-glucoside
cis-zeatin-O-glucoside
codeine
codeinone
coniferyl acetate
cornusiin E
cotinine
coumarin
coumarinate
coumaryl acetate
coumestrol
crocetin
crocetindialdehyde
curcumin
curcumin 4',4''-O-β-D-digentiobioside
curcumin 4'-O-β-D-gentiobioside
curcumin 4'-O-β-D-gentiobiosyl 4''-O-β-D-glucoside
curcumin monoglucoside
curcumindiglucoside
cyanate
cyanidin
cyanidin 3-(p-coumaroyl)-glucoside
cyanidin 3-O-sophoroside
cyanidin 5-O-β-D-glucoside
cyanidin-3,5-diglucoside
cyanidin-3-O-β-D-glucoside
cyclo-dopa 5-O-glucoside
daidzein
daidzin
dalbergioidin
dalcochinin
dalcochinin-8'-O-β-glucoside
dalnigrein
dalnigrein 7-O-β-D-apiofuranosyl-(1-6)-β-D-glucopyranoside
dalpatein
dalpatein 7-O-β-D-apiofuranosyl-(1→6)-β-D-glucopyranoside
dammarenediol II
daphnetin
dehydroabietadienal
dehydroabietadiene-diol
dehydroabietadienol
dehydroabietate
delphinidin
delphinidin 3,5,3'-triglucoside
delphinidin 3-O-(6''-O-malonyl)-β-glucoside
delphinidin 3-O-glucosyl-5-O-caffeoylglucoside
delphinidin 3-O-glucosyl-5-O-caffeoylglucoside-3'-O-glucoside
delphinidin 3-O-sophoroside
delphinidin-3,5-diglucoside
delphinidin-3-O-β-D-glucoside
demethylsuberosin
desacetoxyvindoline
dhurrin
dihydromyricetin
dihydroxyferuloyl-sinapoyl spermidine
dihydroxyphaseic acid
dihydrozeatin
dihydrozeatin-7-N-glucose
dihydrozeatin-9-N-glucoside
dihydrozeatin-9-N-glucoside-O-glucoside
dihydrozeatin-O-glucoside
dopaquinone
dopaxanthin
emodin
emodin anthrone
emodindianthrone
ent-7α-hydroxykaur-16-en-19-oate
ent-cassa-12,15-diene
ent-copalyldiphosphate
ent-kaur-16-en-19-oate
ent-kaurenal
ent-kaurene
ent-kaurenol
epiafzelechin
epigallocatechin
eriodictyol
ethiin
eugenol
eugenyl 6-O-β-D-xylopyranosyl-β-D-glucopyranoside
ferribactin
flaviolin
formononetin
formononetin-7-O-glucoside-6''-malonate
furaneol glucopyranoside
furcatin
GA110
GA12-aldehyde
GA13
GA14
GA15 (open lactone form)
GA17
GA19
GA24
GA25
GA29
GA29-catabolite
GA34
GA34-catabolite
GA36
GA37
GA38
GA44
GA44 (open lactone form)
GA51
GA51-catabolite
GA53
GA8-catabolite
GA97
GA98
galactinol
galactopinitol A
galactopinitol B
gallocatechin
genistein
genistin
gentiodelphin
geranial
geraniol
geranyl 6-O-β-D-xylopyranosyl-β-D-glucopyranoside
geranyl diphosphate
germacra-1(10),4,11(13)-trien-12-al
germacra-1(10),4,11(13)-trien-12-oate
germacra-1(10),4,11(13)-trien-12-ol
germanicol
gibberellin A1
gibberellin A12
gibberellin A20
gibberellin A20 methyl ester
gibberellin A34 methyl ester
gibberellin A4
gibberellin A4 methyl ester
gibberellin A8
gibberellin A9
gibberellin A9 methyl ester
glucosyl-limonin
glyceollin I
glyceollin II
glyceollin III
hederagenin
hispidol
hydroxybupropion
hypericin
indol-3-yl-acetyl-myo-inositol
indole
indole acetaldehyde
indole-3-acetamide
indole-3-acetate
indole-3-acetohydroximoyl-cysteinylglycine
indole-3-acetonitrile
indole-3-acetonitrile oxide
indole-3-acetyl-alanine
indole-3-acetyl-aspartate
indole-3-acetyl-glutamate
indole-3-acetyl-glutamine
indole-3-acetyl-glycine
indole-3-acetyl-isoleucine
indole-3-acetyl-leucine
indole-3-acetyl-methionine
indole-3-acetyl-phenylalanine
indole-3-acetyl-proline
indole-3-acetyl-tryptophan
indole-3-acetyl-tyrosine
indole-3-acetyl-valine
indole-3-acetyl-β-1-D-glucose
indole-3-acetyl-β-4-D-glucose
indole-3-acetyl-β-6-D-glucose
indole-3-ethanol
indole-3-glycol
indole-3-glycol aldehyde
indole-3-pyruvate
indole-5,6-quinone
indole-5,6-quinone-2-carboxylate
indolylmethyl-desulfoglucosinolate
indolylmethylthiohydroximate
isoalliin
isochorismate
isoeugenol
isoformononetin
isofucosterol
isoliquiritigenin
isopentenyladenine-7-N-glucoside
isopentenyladenine-9-N-glucoside
isopimaradienal
isopimaradiene-diol
isopimaradienol
isopimaric acid
isoprene
isorhamnetin
isowighteone
kaempferol
kaempferol 3-O-β-D-galactoside
kaempferol 3-O-β-D-glucosyl-(1→2)-glucoside
kaempferol-3-glucoside
kievitone
kinetin
kinetin-7-N-glucoside
kinetin-9-N-glucoside
L-canaline
L-canavanine
L-hyoscyamine
L-pipecolate
L-quinate
L-saccharopine
lachrymatory sulfine
lactucaxanthin
lathosterol
leucocyanidin
leucodopachrome
leucopelargonidin
levopimaradienal
levopimaradienol
levopiramadiene-diol
limonoate D-ring-lactone
linalool
linalyl 6-O-α-L-arabinopyranosyl- β-D-glucopyranoside
linalyl 6-O-β-D-xylopyranosyl-β-D-glucopyranoside
linustatin
liquiritigenin
loganate
loganin
lotaustralin
lupanine
lupeol
lupiwighteone
lutein
luteolin
magnoflorine
malonyldaidzin
malonylgenistin
malonylshisonin
marneral
medicagenate
melatonin
methyl indole-3-acetate
methylnicotinate
methylsalicylate
miraxanthin V
molybdopterin
morphine
morphinone
myricetin
N-acetyl-serotonin
N-carbamoylputrescine
N-debenzoyl-(3'-RS)-2'-deoxytaxol
N-feruloyltyramine
N-hydroxyl-tryptamine
naringenin
neolinustatin
neopinone
neral
nicotianamine
nicotine isomethonium ion
norajmaline
norbixin
nornicotine
O-feruloylquinate
O-sinapoylcholine
ononin
oripavine
p-coumaroyltriacetate
p-coumaroyltriacetic acid lactone
p-coumaroyltyramine
p-dihydrocoumaroyl-CoA
pelargonidin
pelargonidin 3-O-sophoroside
pelargonidin 3-O-β-D-caffeoylglucoside
pelargonidin 3-O-β-D-p-coumaroylglucoside
pelargonidin-3,5-diglucoside
pelargonidin-3,5-diglucoside-5-O-caffeoylglucoside
pelargonidin-3,5-diglucoside-5-O-p-coumaroylglucoside
pelargonidin-3-O-(6-O-malonyl-β-D-glucoside)
pelargonidin-3-O-rutinoside
pelargonidin-3-O-rutinoside-5-O-β-D-glucoside
pelargonidin-3-O-β-D-glucoside
petiveriin
phaseic acid
phaselate
phenylacetohydroximoyl-cysteinylglycine
phenylacetohydroximoyl-glutathione
phenylacetonitrile oxide
phenylacetothiohydroximate
pheophorbide b
phloretin
phlorisobutyrophenone
phlorisovalerophenone
phlorizin
phloroglucinol
pinocembrin chalcone
pinostrobin
polyneuridine aldehyde
ponciretin
portulacaxanthin II
pratensein
pre-bisucaberin
prolycopene
protohypericin
prunetin
pseudobaptigenin
pseudotropine
psoralen
pyrazole
quercetin
quercetin-3-glucoside
quinol vinyl ether
rosmarinic acid
salicyl alcohol
salicyl-6-hydroxy-2-cyclohexene-on-oyl
salicylate
salutaridinol
scopolamine
scytalone
secologanate
secologanin
sequoyitol
shikimate
shikimate-3-phosphate
shisonin
sinapate
sinapoyltyramine
sitosterol
solasodine
solasodine 3-O-β-D-glucopyranoside
sophoradiol
sophoraflavanone B
soyasapogenol B
soyasapogenol B-3-O-β-glucuronide
soyasapogenol E
soyasaponin I
soyasaponin III
stigmasterol
strictosidine
tabersonine
taraxerol
taxa-4(20),11-dien-5-α-yl acetate
taxa-4(20),11-dien-5α-ol
taxa-4,11-diene
taxiphyllin
tellimagrandin II
thalianol
thebaine
theobromine
thermospermine
thioacrolein
thiocyanate
trans-3'-hydroxycotinine
trans-5-O-(4-coumaroyl)-D-quinate
trans-5-O-caffeoyl-D-quinate
trans-caffeate
trans-cinnamoyl-β-D-glucoside
trans-neoxanthin
trans-resveratrol
trans-zeatin riboside
trans-zeatin-7-N-glucoside
trans-zeatin-9-N-glucoside
trans-zeatin-O-glucoside
trans-zeatin-O-glucoside-7-N-glucoside
tricaffeoyl spermidine
tricoumaroyl spermidine
triferuloyl spermidine
trihydroxyferuloyl spermidine
tropine
tropinone
tryptamine
umbelliferone
vanillate
vanillin
vanillylamine
vellosimine
vestitone
vinorine
violaxanthin
zeaxanthin
zeinoxanthin
α-amyrin
α-carotene
α-zeacarotene
β-amyrin
β-carotene 15,15' epoxide
β-cryptoxanthin
β-D-gentiobiosyl crocetin
β-D-gentiobiosyl β-D-glucosyl crocetin
β-D-glucopyranosyl abscisate
β-D-glucosyl crocetin
β-myrcene
β-zeacarotene
γ-carotene
Δ8-phytosphingenine
Δ9-tetrahydrocannabinolate
Δ9tetrahydrocannabinol

## Sheet: HV
(+)-5-epi-aristolochene
(+)-7-iso-jasmonate
(+)-7-iso-jasmonoyl-L-isoleucine
(+)-catechin
(+)-cis-abscisic aldehyde
(+)-costunolide
(+)-dihydrokaempferol
(+)-germacrene A
(+)-isomenthone
(+)-lariciresinol
(+)-marmesin
(+)-menthofuran
(+)-neomenthol
(+)-pinoresinol
(+)-piperitol
(+)-pulegone
(+)-secoisolariciresinol
(+)-sesamin
(+)-sesamolin
(+)-sesamolinol
(+)-taxifolin
(+)-δ-cadinene
(-)-9β-pimara-7,15-diene
(-)-epicatechin
(-)-glycinol
(-)-jasmonic acid methyl ester
(-)-lactol
(-)-lariciresinol
(-)-limonene
(-)-maackiain
(-)-maackiain-3-O-glucoside
(-)-matairesinol
(-)-medicarpin
(-)-medicarpin-3-O-glucoside
(-)-menthone
(-)-phaseollidin
(-)-pinoresinol
(-)-sativan
(-)-secoisolariciresinol
(-)-sophorol
(-)-vestitol
(-)-α-pinene
(-)-β-caryophyllene
(-)-β-cubebene
(-)-β-pinene
(22α)-hydroxy-cholestanol
(22α)-hydroxy-isofucosterol
(22α)-hydroxy-sitosterol
(2E,6E)-farnesol
(2E,6E)-farnesyl diphosphate
(2R,3R)-pinobanksin
(2S)-dihydrotricetin
(2S)-flavan-4-ol
(2S)-flavanone
(2S)-pinocembrin
(3E)-4,8-dimethylnona-1,3,7-triene
(3R)-3-(2,4-dihydroxyphenyl)-3,4-dihydro-2H-1-benzopyran-4,7-diol
(3R)-3-(6-hydroxy-2H-1,3-benzodioxol-5-yl)-3,4-dihydro-2H-1-benzopyran-4,7-diol
(3R)-linalool
(3R,6E)-nerolidol
(3S)-2,3-epoxy-2,3-dihydrosqualene
(3S)-3-hydroxycyclocitral
(3S)-linalool
(3S,5R,6R)-3,5-dihydroxy-6,7-didehydro-5,6-dihydro-12'-apo-β-caroten-12'-al
(3S,5R,6S)-5,6-epoxy-3-hydroxy-5,6-dihydro-12'-apo-β-caroten-12'-al
(3S,6E)-nerolidol
(6aR,11aR)-3,9-dihydroxypterocarpan
(6E)-8-hydroxygeranial
(6E)-8-hydroxygeraniol
(6E)-8-oxogeranial
(6E)-8-oxogeraniol
(6S)-hydroxyhyoscyamine
(E)-indol-3-ylacetaldoxime
(E)-β-farnesene
(E)-β-ocimene
(R)-mandelonitrile
(S)-4-hydroxymandelonitrile
(S)-corytuberine
(S)-dihydrodaidzein
(S)-N-methylcoclaurine
(S)-naringenin
(S)-nicotine
(S)-norcoclaurine
(S)-reticuline
(S)-scoulerine
(Z)-[(4-hydroxyphenyl)acetaldehyde oxime]
(Z)-indol-3-ylacetaldoxime
(Z)-phenylacetaldehyde oxime
(Z)-β-ocimene
1,3-dihydroxy-N-methylacridone
1,5-diazabicyclononane
1,8-cineole
1-deoxy-capsidiol
1-O-sinapoyl-β-D-glucose
10-deacetylbaccatin III
15,15'-dihydroxy-β-carotene
15,9'-di-cis-phytofluene
15-cis-phytoene
16, 17-dihydro-16α, 17-dihydroxy GA12
16, 17-dihydro-16α, 17-dihydroxy GA4
16, 17-dihydro-16α, 17-dihydroxy GA9
16-epivellosimine
17-O-acetylnorajmaline
17-O-deacetylvindoline
2',4,4',6'-tetrahydroxychalcone
2'-deoxymugineic acid
2'-hydroxydaidzein
2'-hydroxydihydrodaidzein
2'-hydroxygenistein
2'-hydroxynicotine
2'-hydroxypseudobaptigenin
2,3-dioxo-L-gulonate
2,4,6-trinitrotoluene
2,5,7-trihydroxy-4'-methoxyisoflavanone
2,7,4'-trihydroxyisoflavanone
2,7-dihydroxy-4'-methoxyisoflavanone
2-amino-4,6-dinitrotoluene
2-amino-4,6-dinitrotoluene glucoside
2-aminoacrylate
2-butyl-4-hydroxy-5-methyl-3(2H)-furanone
2-carboxy-L-threo-pentonate
2-chloro-trans-dienelactone
2-cis-abscisate
2-hydroxy-3-butenylglucosinolate
2-hydroxy-4-isopropylamino-6-amino-s-triazine
2-hydroxyformononetin
2-hydroxyisoflavanone naringenin
2-hydroxylamino-4,6-dinitrotoluene-C-glucoside
2-hydroxylamino-4,6-dinitrotoluene-O-glucoside
2-propenyl-glucosinolate
2-trans-abscisate
24-ethylidenelophenol
24-methyldesmosterol
3''-deamino-3''-oxonicotianamine
3,5-dichlorocatechol
3,5-dihydroxyanisole
3,5-dimethoxyphenol
3,6-dichlorocatechol
3-2-carboxyphenylcatechol
3-aminomethylindole
3-butenylglucosinolate
3-dehydroshikimate
3-deoxy-capsidiol
3-epihydroxy-2'-deoxymugineate
3-epihydroxymugineate
3-hydroxyindolin-2-one
3-hydroxypropyl-glucosinolate
3-methylsulfinylpropyl-glucosinolate
3-methylthiopropyl-desulfoglucosinolate
3-methylthiopropyl-glucosinolate
3-vinyl-[4H]-1,2-dithin
4,5-seco-dopa
4-coumarate
4-coumaroyl-3',4'-dihydroxyphenyllactate
4-coumaroyl-4'-hydroxyphenyllactate
4-coumaroyl-CoA
4-coumaroylagmatine
4-coumaroylshikimate
4-coumaryl alcohol
4-methylsulfinylbutyl glucosinolate
4-methylthiobutyl glucosinolate
4-methylthiobutyldesulfoglucosinolate
4α-hydroxymethyl-stigmasta-7,24(241)-dien-3β-ol
5'-hydroxycotinine
5-chloro-3-methylcatechol
5-dehydroavenasterol
5-hydroxy-coniferaldehyde
5-hydroxy-coniferyl-alcohol
5-hydroxyferulate
5-hydroxyindole acetaldehyde
5-hydroxyindole acetate
5-hydroxyindole thiazolidine carboxylate
5-methylsulfinylpentyl glucosinolate
5-methylthiopentyldesulfoglucosinolate
5-methylthiopentylglucosinolate
5-O-(indol-3-ylacetyl-myo-inositol) D-galactoside
5-pentadecatrienyl resorcinol
5-pentadecatrienyl resorcinol-3-methyl ether
6-hydroxymelatonin
6-methylsulfinylhexyl glucosinolate
6-methylthiohexyldesulfoglucosinolate
6-methylthiohexylglucosinolate
7',9'-cis-lycopene
7,2'-dihydroxy-4'-methoxy-isoflavanol
7,9,9'-cis-neurosporene
7-dehydrocholesterol
7-methylsulfinylheptyl glucosinolate
7-methylthioheptyl glucosinolate
7-methylthioheptyldesulfoglucosinolate
7-O-(β-D-apiofuranosyl-(1-2)-β-D-glucosyl)-apigenin
7-O-β-D-glucosyl-apigenin
8'-hydroxyabscisate
8-methylsulfinyloctyl glucosinolate
8-methylthiooctyl glucosinolate
8-methylthiooctyldesulfoglucosinolate
9'-cis-neoxanthin
9'-cis-neurosporene
9-cis-violaxanthin
9α-copalyldiphosphate
a 2'-hydroxyisoflavone
a 3' hydroxy flavanone
a 3',5'-dihydroxy isoflavanone
a 3'-hydroxy-flavonoid
a bleomycin
a chalcone
a flavan-3-ol
a flavanone
a flavanone 7-O-(β-L-rhamnosyl-(1,2)-β-D-glucoside
a flavanone-7-O-β-D-glucoside
a flavonoid
a flavonol
a flavonol 3-O β-D-glucosyl-(1→2)-β-D-glucoside
a flavonol-3-O-β-D-glucoside
a glucosyl-glycogenin
a thiohydroximate-O-sulfate with a terminal alkene
a thiohydroximate-O-sulfate without a terminal alkene
abieta-7,13-dien-18-ol
abieta-7,13-diene-18-al
acetone cyanohydrin
acetylajmaline
adihydroflavonol
adihydroquercetin
afzelechin
agmatine
ajmaline
all-trans neurosporene
all-trans-3,4-didehydrolycopene
all-trans-geranyl-geranyl diphosphate
all-trans-lycopene
all-trans-retinal
all-trans-retinoate
all-trans-retinol
all-trans-β-carotene
allicin
alliin
ammeline
amorpha-4,11-diene
an anthocyanidin
an anthocyanidin-3-O-(6-O-malonyl-β-D-glucoside)
an anthocyanidin-3-O-D-glucoside
an anthocyanidin-3-O-β-D-glucoside
an anthocyanin
an anthocyanin 3'-O-β-D glucoside
an epithionitrile
an isoflavone
an isoflavone-7-O-β-D-glucoside
antheraxanthin
anthocyanidin 3-glucoside-5-hydroxycinnamoylglucoside
anthocyanidin-3,5-diglucoside
apigenin
apigenin 7-O(6-malonyl-β-D-glucoside)
apigenin 7-O-neohesperidoside
arabidiol
artemisinic alcohol
artemisinic aldehyde
avenasterol
baccatin III
baruol
benzyl-desulfoglucosinolate
benzylglucosinolate
bergapten
bergaptol
betalamate
betanidin
betanidin quinone
betanin
biochanin A-7-O-glucoside
biochanin-A
bis(β-D-glucosyl) crocetin
bis-noryangonin
bisdemalonylsalvianin
bixin
bixin aldehyde
brassicasterol
bupropion
caffeine
caffeoyl-4'-hydroxyphenyllactate
caffeoylshikimate
cannabigerolate
capsidiol
catechol
cholate
cholestanol
cholesteryl-β-D-glucoside
cinnamaldehyde
cinnamoyltyramine
cinnamyl alcohol
cis-abscisic alcohol
cis-caffeate
cis-coumarinic acid-β-D-glucoside
cis-zeatin
cis-zeatin riboside
cis-zeatin riboside monophosphate
cis-zeatin-O-glucoside
codeine
codeinone
coniferyl acetate
cornusiin E
cotinine
coumarin
coumarinate
coumaryl acetate
crocetin
crocetindialdehyde
curcumin
curcumin 4',4''-O-β-D-digentiobioside
curcumin 4'-O-β-D-gentiobioside
curcumin 4'-O-β-D-gentiobiosyl 4''-O-β-D-glucoside
curcumin monoglucoside
curcumindiglucoside
cyanate
cyanidin
cyanidin 3-(p-coumaroyl)-glucoside
cyanidin 3-O-sophoroside
cyanidin 5-O-β-D-glucoside
cyanidin-3,5-diglucoside
cyanidin-3-O-β-D-glucoside
cyclo-dopa 5-O-glucoside
daidzein
daidzin
dammarenediol II
deethylatrazine
deethylsimazine
delphinidin
delphinidin 3,5,3'-triglucoside
delphinidin 3-O-(6''-O-malonyl)-β-glucoside
delphinidin 3-O-glucosyl-5-O-caffeoylglucoside
delphinidin 3-O-glucosyl-5-O-caffeoylglucoside-3'-O-glucoside
delphinidin-3,5-diglucoside
delphinidin-3-O-β-D-glucoside
demethylsuberosin
desacetoxyvindoline
dhurrin
DIBOA
DIBOA-β-D-glucoside
dihydromyricetin
dihydroxyferuloyl-sinapoyl spermidine
dihydroxyphaseic acid
dihydrozeatin
dihydrozeatin-9-N-glucoside
dihydrozeatin-9-N-glucoside-O-glucoside
dihydrozeatin-O-glucoside
DIMBOA
DIMBOA-β-D-glucoside
dopaxanthin
emodin
emodin anthrone
emodindianthrone
ent-7α-hydroxykaur-16-en-19-oate
ent-cassa-12,15-diene
ent-copalyldiphosphate
ent-kaur-16-en-19-oate
ent-kaurenal
ent-kaurene
ent-kaurenol
ent-pimara-8(14),15-diene
ent-sandaracopimaradiene
epiafzelechin
epigallocatechin
eriodictyol
ethiin
eugenol
ferribactin
formononetin
GA110
GA12-aldehyde
GA13
GA15 (open lactone form)
GA17
GA19
GA24
GA25
GA29
GA29-catabolite
GA34
GA34-catabolite
GA36
GA38
GA44
GA44 (open lactone form)
GA51
GA51-catabolite
GA53
GA8-catabolite
GA97
GA98
galactinol
gallocatechin
genistein
genistin
gentiodelphin
geranial
geraniol
geranyl diphosphate
germacra-1(10),4,11(13)-trien-12-al
germacra-1(10),4,11(13)-trien-12-oate
germacra-1(10),4,11(13)-trien-12-ol
germanicol
gibberellin A1
gibberellin A12
gibberellin A20
gibberellin A4
gibberellin A8
gibberellin A9
gramine
HBOA
hesperidin
hesperitin-7-O-β-D-glucoside
hydroxybupropion
hypericin
indol-3-yl-acetyl-myo-inositol
indole
indole acetaldehyde
indole-3-acetamide
indole-3-acetate
indole-3-acetonitrile
indole-3-acetonitrile oxide
indole-3-acetyl-alanine
indole-3-acetyl-aspartate
indole-3-acetyl-glutamate
indole-3-acetyl-glutamine
indole-3-acetyl-glycine
indole-3-acetyl-isoleucine
indole-3-acetyl-leucine
indole-3-acetyl-methionine
indole-3-acetyl-phenylalanine
indole-3-acetyl-proline
indole-3-acetyl-tryptophan
indole-3-acetyl-tyrosine
indole-3-acetyl-valine
indole-3-acetyl-β-1-D-glucose
indole-3-acetyl-β-4-D-glucose
indole-3-acetyl-β-6-D-glucose
indole-3-ethanol
indole-3-glycol
indole-3-glycol aldehyde
indole-3-pyruvate
indolin-2-one
indolylmethyl-desulfoglucosinolate
indolylmethyl-glucosinolate
isoalliin
isochorismate
isoeugenol
isofucosterol
isoliquiritigenin
kaempferol
kaempferol 3-O-β-D-glucosyl-(1→2)-glucoside
kaempferol-3-glucoside
L-canaline
L-canavanine
L-hyoscyamine
L-pipecolate
L-quinate
L-saccharopine
lactucaxanthin
lathosterol
leucocyanidin
leucodopachrome
leucopelargonidin
linustatin
liquiritigenin
loganate
loganin
lotaustralin
lupeol
lutein
luteolin
luteolin 7-O-[β-D-glucuronosyl-(1,2)-β-D-glucuronide]-4'-O-β-D-glucuronide
luteolin 7-O-glucoside
luteolin 7-O-neohesperidoside
luteolin 7-O-β-D-diglucuronide
luteolin 7-O-β-D-glucuronide
magnoflorine
malonylshisonin
marneral
melamine
melatonin
methyl indole-3-acetate
methylsalicylate
miraxanthin V
molybdopterin
momilactone A
monodemalonylsalvianin
morphine
morphinone
mugineate
myricetin
N-acetyl-serotonin
N-carbamoylputrescine
N-debenzoyl-(3'-RS)-taxol
N-ethylammeline
N-feruloyltyramine
N-hydroxyl-tryptamine
naringenin
naringin
neolinustatin
neopinone
neral
nicotianamine
nicotine isomethonium ion
norajmaline
norbixin
O-feruloylquinate
O-sinapoylcholine
ononin
oripavine
p-coumaroyltriacetate
p-coumaroyltriacetic acid lactone
p-coumaroyltyramine
p-dihydrocoumaroyl-CoA
pelargonidin
pelargonidin 3-O-sophoroside
pelargonidin 3-O-β-D-caffeoylglucoside
pelargonidin 3-O-β-D-p-coumaroylglucoside
pelargonidin-3,5-diglucoside
pelargonidin-3,5-diglucoside-5-O-caffeoylglucoside
pelargonidin-3,5-diglucoside-5-O-p-coumaroylglucoside
pelargonidin-3-O-(6-O-malonyl-β-D-glucoside)
pelargonidin-3-O-rutinoside
pelargonidin-3-O-rutinoside-5-O-β-D-glucoside
pelargonidin-3-O-β-D-glucoside
phaseic acid
phenylacetohydroximoyl-cysteinylglycine
phenylacetohydroximoyl-glutathione
phenylacetonitrile oxide
pheophorbide b
phloretin
phlorisobutyrophenone
phlorisovalerophenone
phlorizin
pinocembrin chalcone
pinostrobin
polyneuridine aldehyde
portulacaxanthin II
prolycopene
protohypericin
prunin
pseudobaptigenin
pseudotropine
psoralen
quercetin
rosmarinic acid
S-tetrahydrocolumbamine
sabinene
salicyl alcohol
salicyl-6-hydroxy-2-cyclohexene-on-oyl
salicylate
salutaridine
salutaridinol
salvianin
scopolamine
secologanate
secologanin
shikimate
shikimate-3-phosphate
shisonin
sinapate
sinapoyltyramine
sitosterol
solasodine
solasodine 3-O-β-D-glucopyranoside
stemar-13-ene
stigmasterol
strictosidine
taraxerol
taxa-4(20),11-dien-5-α-yl acetate
taxa-4(20),11-dien-5α-ol
taxa-4,11-diene
taxiphyllin
taxol
tellimagrandin II
terpinolene
thalianol
thebaine
theobromine
thioacrolein
thiocyanate
trans-3'-hydroxycotinine
trans-5-O-(4-coumaroyl)-D-quinate
trans-5-O-caffeoyl-D-quinate
trans-abscisic alcohol
trans-caffeate
trans-cinnamoyl-β-D-glucoside
trans-neoxanthin
trans-resveratrol
trans-zeatin riboside
trans-zeatin-O-glucoside
tricaffeoyl spermidine
tricoumaroyl spermidine
triferuloyl spermidine
trihydroxyferuloyl spermidine
tropine
tropinone
tryptamine
umbelliferone
vanillin
vanillylamine
vellosimine
vestitone
violaxanthin
zeaxanthin
zeinoxanthin
α-amyrin
α-carotene
α-humulene
α-zeacarotene
β-amyrin
β-carotene 15,15' epoxide
β-cryptoxanthin
β-D-gentiobiosyl crocetin
β-D-gentiobiosyl β-D-glucosyl crocetin
β-D-glucosyl crocetin
β-elemene
β-myrcene
β-zeacarotene
γ-carotene
Δ8-phytosphingenine
Δ9-tetrahydrocannabinolate
Δ9tetrahydrocannabinol

## Sheet: ME
(+)-5-epi-aristolochene
(+)-7-iso-jasmonate
(+)-7-iso-jasmonoyl-L-isoleucine
(+)-catechin
(+)-cis-abscisic aldehyde
(+)-columbianetin
(+)-costunolide
(+)-dihydrokaempferol
(+)-germacrene A
(+)-germacrene D
(+)-isomenthone
(+)-lariciresinol
(+)-marmesin
(+)-menthofuran
(+)-neomenthol
(+)-pinoresinol
(+)-piperitol
(+)-pulegone
(+)-secoisolariciresinol
(+)-sesamin
(+)-sesamolin
(+)-sesamolinol
(+)-taxifolin
(+)-valencene
(+)-δ-cadinene
(-)-(R)-carvone
(-)-9β-pimara-7,15-diene
(-)-epicatechin
(-)-germacrene D
(-)-glycinol
(-)-isopiperitenone
(-)-jasmonic acid methyl ester
(-)-lactol
(-)-lariciresinol
(-)-limonene
(-)-maackiain
(-)-maackiain-3-O-glucoside
(-)-matairesinol
(-)-medicarpin
(-)-medicarpin-3-O-glucoside
(-)-menthone
(-)-phaseollidin
(-)-pinoresinol
(-)-sativan
(-)-secoisolariciresinol
(-)-sophorol
(-)-trans-carveol
(-)-trans-isopiperitenol
(-)-vestitol
(-)-α-pinene
(-)-β-pinene
(1E,4S,5E,7R)-germacra-1(10),5-dien-11-ol
(22α)-hydroxy-cholestanol
(22α)-hydroxy-isofucosterol
(22α)-hydroxy-sitosterol
(2E,6E)-farnesol
(2E,6E)-farnesyl diphosphate
(2R,3R)-pinobanksin
(2S)-dihydrotricetin
(2S)-flavan-4-ol
(2S)-flavanone
(2S)-pinocembrin
(2Z,6Z)-farnesyl diphosphate
(3R)-3-(2,4-dihydroxyphenyl)-3,4-dihydro-2H-1-benzopyran-4,7-diol
(3R)-3-(6-hydroxy-2H-1,3-benzodioxol-5-yl)-3,4-dihydro-2H-1-benzopyran-4,7-diol
(3R)-linalool
(3S)-2,3-epoxy-2,3-dihydrosqualene
(3S)-3-hydroxycyclocitral
(3S)-linalool
(3S,5R,6R)-3,5-dihydroxy-6,7-didehydro-5,6-dihydro-12'-apo-β-caroten-12'-al
(3S,5R,6S)-5,6-epoxy-3-hydroxy-5,6-dihydro-12'-apo-β-caroten-12'-al
(6aR,11aR)-3,9-dihydroxypterocarpan
(6E)-8-hydroxygeranial
(6E)-8-hydroxygeraniol
(6E)-8-oxogeranial
(6E)-8-oxogeraniol
(6S)-hydroxyhyoscyamine
(E)-2-methylpropanal-oxime
(E)-indol-3-ylacetaldoxime
(E)-phenylacetaldehyde oxime
(E)-β-ocimene
(E,E)-geranyllinalool
(E,E)-germacrene B
(R)-mandelonitrile
(S)-4-hydroxymandelonitrile
(S)-corytuberine
(S)-dihydrodaidzein
(S)-N-methylcoclaurine
(S)-naringenin
(S)-nicotine
(S)-norcoclaurine
(S)-reticuline
(S)-scoulerine
(Z)-2-methylpropanal-oxime
(Z)-[(4-hydroxyphenyl)acetaldehyde oxime]
(Z)-indol-3-ylacetaldoxime
(Z)-phenylacetaldehyde oxime
(Z)-β-ocimene
1,5-diazabicyclononane
1,8-cineole
1-deoxy-capsidiol
1-O-sinapoyl-β-D-glucose
15,15'-dihydroxy-β-carotene
15,9'-di-cis-phytofluene
15-cis-phytoene
16, 17-dihydro-16α, 17-dihydroxy GA12
16, 17-dihydro-16α, 17-dihydroxy GA4
16, 17-dihydro-16α, 17-dihydroxy GA9
16-epivellosimine
16-hydroxytabersonine
17-O-acetylnorajmaline
17-O-deacetylvindoline
2',4,4',6'-tetrahydroxychalcone
2'-deoxymugineic acid
2'-hydroxydaidzein
2'-hydroxydihydrodaidzein
2'-hydroxygenistein
2'-hydroxynicotine
2'-hydroxypseudobaptigenin
2,3-dioxo-L-gulonate
2,4,6-trinitrotoluene
2,5,7-trihydroxy-4'-methoxyisoflavanone
2,7,4'-trihydroxyisoflavanone
2,7-dihydroxy-4'-methoxyisoflavanone
2-amino-4,6-dinitrotoluene
2-amino-4,6-dinitrotoluene glucoside
2-aminoacrylate
2-butyl-4-hydroxy-5-methyl-3(2H)-furanone
2-carboxy-L-threo-pentonate
2-chloro-trans-dienelactone
2-cis-abscisate
2-hydroxy-3-butenylglucosinolate
2-hydroxyformononetin
2-hydroxyisoflavanone naringenin
2-hydroxylamino-4,6-dinitrotoluene-C-glucoside
2-hydroxylamino-4,6-dinitrotoluene-O-glucoside
2-propenyl-glucosinolate
24-ethylidenelophenol
24-hydroxy-β-amyrin
24-methyldesmosterol
3''-deamino-3''-oxonicotianamine
3'-hydroxy-N-methyl-(S)-coclaurine
3,4-dihydroxypyridin
3,5-dichlorocatechol
3,5-dihydroxyanisole
3,5-dimethoxyphenol
3,6-dichlorocatechol
3-2-carboxyphenylcatechol
3-butenylglucosinolate
3-dehydroshikimate
3-deoxy-capsidiol
3-hydroxypropyl-glucosinolate
3-methylsulfinylpropyl-glucosinolate
3-methylthiopropyl-desulfoglucosinolate
3-methylthiopropyl-glucosinolate
3-O-β-D-glucosyl-daphnetin
3-vinyl-[4H]-1,2-dithin
4,5-seco-dopa
4,8,12-trimethyl-1,3,7,11-tridecatetraene
4-coumarate
4-coumaroyl-3',4'-dihydroxyphenyllactate
4-coumaroyl-4'-hydroxyphenyllactate
4-coumaroyl-CoA
4-coumaroylagmatine
4-coumaroylshikimate
4-coumaryl alcohol
4-hydroxy-3-indolylmethyl-glucosinolate
4-methylsulfinylbutyl glucosinolate
4-methylthiobutyl glucosinolate
4-methylthiobutyldesulfoglucosinolate
4-methylthiobutylhydroximate
4-methylthiobutylhydroximoyl-cysteinylglycine
4α-hydroxymethyl-stigmasta-7,24(241)-dien-3β-ol
5'-hydroxycotinine
5-chloro-3-methylcatechol
5-dehydroavenasterol
5-hydroxy-coniferaldehyde
5-hydroxy-coniferyl-alcohol
5-hydroxyferulate
5-hydroxyindole acetaldehyde
5-hydroxyindole acetate
5-hydroxyindole thiazolidine carboxylate
5-methylsulfinylpentyl glucosinolate
5-methylthiopentyldesulfoglucosinolate
5-methylthiopentylglucosinolate
5-methylthiopentylhydroximate
5-methylthiopentylhydroximoyl-cysteinylglycine
5-O-(indol-3-ylacetyl-myo-inositol) D-galactoside
6,7,4'-trihydroxyflavanone
6-hydroxymelatonin
6-methylsulfinylhexyl glucosinolate
6-methylthiohexyldesulfoglucosinolate
6-methylthiohexylglucosinolate
6-methylthiohexylhydroximate
6-methylthiohexylhydroximoyl-cysteinylglycine
7',9'-cis-lycopene
7,2'-dihydroxy-4'-methoxy-isoflavanol
7,9,9'-cis-neurosporene
7-dehydrocholesterol
7-epi-α-selinene
7-methylsulfinylheptyl glucosinolate
7-methylthioheptyl glucosinolate
7-methylthioheptyldesulfoglucosinolate
7-methylthioheptylhydroximate
7-methylthioheptylhydroximoyl-cysteinylglycine
7-methylxanthine
7-methylxanthosine
7-O-(β-D-apiofuranosyl-(1-2)-β-D-glucosyl)-apigenin
7-O-acetylsalutaridinol
7-O-β-D-glucosyl-apigenin
8'-hydroxyabscisate
8-methylsulfinyloctyl glucosinolate
8-methylthiooctyl glucosinolate
8-methylthiooctyldesulfoglucosinolate
8-methylthiooctylhydroximate
8-methylthiooctylhydroximoyl-cysteinylglycine
9'-cis-neoxanthin
9'-cis-neurosporene
9-cis-violaxanthin
9-methylthiononylhydroximate
9-methylthiononylhydroximoyl-cysteinylglycine
9α-copalyldiphosphate
a 2'-hydroxyisoflavone
a 3' hydroxy flavanone
a 3',5'-dihydroxy isoflavanone
a 3'-hydroxy-flavonoid
a 4'-methoxyisoflavone
a bleomycin
a chalcone
a flavan-3-ol
a flavanone
a flavanone 7-O-(β-L-rhamnosyl-(1,2)-β-D-glucoside
a flavanone-7-O-β-D-glucoside
a flavonoid
a flavonol
a flavonol 3-O β-D-glucosyl-(1→2)-β-D-glucoside
a flavonol-3-O-β-D-glucoside
a glucosyl-glycogenin
a hederagenin monoglucoside
a medicagenate monoglucoside
a soyasapogenol B monoglucoside
a soyasapogenol E monoglucoside
a thiohydroximate-O-sulfate with a terminal alkene
a thiohydroximate-O-sulfate without a terminal alkene
abieta-7,13-dien-18-ol
abieta-7,13-diene-18-al
abieta-7,13-diene-18-oate
acetone cyanohydrin
acetylajmaline
adihydroflavonol
adihydroquercetin
afzelechin
agmatine
ajmaline
all-trans neurosporene
all-trans-3,4-didehydrolycopene
all-trans-geranyl-geranyl diphosphate
all-trans-lycopene
all-trans-retinal
all-trans-retinoate
all-trans-retinol
all-trans-β-carotene
allicin
alliin
amorpha-4,11-diene
an anthocyanidin
an anthocyanidin-3-O-(6-O-malonyl-β-D-glucoside)
an anthocyanidin-3-O-D-glucoside
an anthocyanidin-3-O-β-D-glucoside
an epithionitrile
an isoflavone
an isoflavone-7-O-β-D-glucoside
angelicin
antheraxanthin
anthocyanidin 3-glucoside-5-hydroxycinnamoylglucoside
anthocyanidin-3,5-diglucoside
apigenin
apigenin 7-O(6-malonyl-β-D-glucoside)
apigenin 7-O-neohesperidoside
arabidiol
artemisinic alcohol
artemisinic aldehyde
avenasterol
barbaloin
baruol
benzyl-desulfoglucosinolate
benzyladenine-7-N-glucoside
benzyladenine-9-N-glucoside
benzylglucosinolate
bergapten
bergaptol
betalamate
betanidin
betanidin quinone
betanin
biochanin A-7-O-glucoside
biochanin-A
bis(β-D-glucosyl) crocetin
bis-noryangonin
bisdemalonylsalvianin
bixin
bixin aldehyde
brassicasterol
bupropion
caffeine
caffeoyl-4'-hydroxyphenyllactate
caffeoylshikimate
camalexin
cannabigerolate
capsanthin
capsidiol
capsorubin
casbene
catechol
cholate
cholestanol
cholesteryl-β-D-glucoside
chrysophanol anthrone
cinnamaldehyde
cinnamoyltyramine
cinnamyl alcohol
cis-caffeate
cis-coumarinic acid-β-D-glucoside
cis-zeatin
cis-zeatin riboside
cis-zeatin riboside monophosphate
cis-zeatin-7-N-glucoside
cis-zeatin-9-N-glucoside
cis-zeatin-O-glucoside
codeine
codeinone
coniferyl acetate
cornusiin E
cotinine
coumarin
coumarinate
coumaryl acetate
crocetin
crocetindialdehyde
curcumin
curcumin 4',4''-O-β-D-digentiobioside
curcumin 4'-O-β-D-gentiobioside
curcumin 4'-O-β-D-gentiobiosyl 4''-O-β-D-glucoside
curcumin monoglucoside
curcumindiglucoside
cyanate
cyanidin
cyanidin 3-(p-coumaroyl)-glucoside
cyanidin 3-O-sophoroside
cyanidin 5-O-β-D-glucoside
cyanidin-3,5-diglucoside
cyanidin-3-O-β-D-glucoside
cyclo-dopa 5-O-glucoside
daidzein
daidzin
dalcochinin
dalcochinin-8'-O-β-glucoside
dammarenediol II
daphnetin
dehydroabietadienal
dehydroabietadiene-diol
dehydroabietadienol
dehydroabietate
delphinidin
delphinidin 3,5,3'-triglucoside
delphinidin 3-O-(6''-O-malonyl)-β-glucoside
delphinidin 3-O-glucosyl-5-O-caffeoylglucoside
delphinidin 3-O-glucosyl-5-O-caffeoylglucoside-3'-O-glucoside
delphinidin 3-O-sophoroside
delphinidin-3,5-diglucoside
delphinidin-3-O-β-D-glucoside
demethylsuberosin
desacetoxyvindoline
dhurrin
dihydrocamalexate
dihydromyricetin
dihydroxyferuloyl-sinapoyl spermidine
dihydroxyphaseic acid
dihydrozeatin
dihydrozeatin-7-N-glucose
dihydrozeatin-9-N-glucoside
dihydrozeatin-9-N-glucoside-O-glucoside
dihydrozeatin-O-glucoside
dopaquinone
dopaxanthin
emodin
emodin anthrone
emodindianthrone
ent-7α-hydroxykaur-16-en-19-oate
ent-cassa-12,15-diene
ent-copalyldiphosphate
ent-kaur-16-en-19-oate
ent-kaurenal
ent-kaurene
ent-kaurenol
epiafzelechin
epigallocatechin
eriodictyol
ethiin
eugenol
eugenyl 6-O-β-D-xylopyranosyl-β-D-glucopyranoside
ferribactin
formononetin
furaneol glucopyranoside
GA110
GA12-aldehyde
GA13
GA14
GA15 (open lactone form)
GA17
GA19
GA24
GA25
GA29
GA29-catabolite
GA34
GA34-catabolite
GA36
GA37
GA38
GA44
GA44 (open lactone form)
GA51
GA51-catabolite
GA53
GA8-catabolite
GA97
GA98
galactinol
galactopinitol A
gallocatechin
genistein
genistin
gentiodelphin
geranial
geraniol
geranyl 6-O-β-D-xylopyranosyl-β-D-glucopyranoside
geranyl diphosphate
germacra-1(10),4,11(13)-trien-12-al
germacra-1(10),4,11(13)-trien-12-oate
germacra-1(10),4,11(13)-trien-12-ol
germacrene C
germanicol
gibberellin A1
gibberellin A12
gibberellin A20
gibberellin A20 methyl ester
gibberellin A34 methyl ester
gibberellin A4
gibberellin A4 methyl ester
gibberellin A8
gibberellin A9
gibberellin A9 methyl ester
glucosyl-limonin
hederagenin
hesperetin
hesperidin
hesperitin-7-O-β-D-glucoside
hydroxybupropion
hypericin
indol-3-yl-acetyl-myo-inositol
indole
indole acetaldehyde
indole-3-acetamide
indole-3-acetate
indole-3-acetohydroximoyl-cysteinylglycine
indole-3-acetonitrile
indole-3-acetonitrile oxide
indole-3-acetyl-alanine
indole-3-acetyl-aspartate
indole-3-acetyl-glutamate
indole-3-acetyl-glutamine
indole-3-acetyl-glycine
indole-3-acetyl-isoleucine
indole-3-acetyl-leucine
indole-3-acetyl-methionine
indole-3-acetyl-phenylalanine
indole-3-acetyl-proline
indole-3-acetyl-tryptophan
indole-3-acetyl-tyrosine
indole-3-acetyl-valine
indole-3-acetyl-β-1-D-glucose
indole-3-acetyl-β-4-D-glucose
indole-3-acetyl-β-6-D-glucose
indole-3-ethanol
indole-3-glycol
indole-3-glycol aldehyde
indole-3-pyruvate
indolylmethyl-desulfoglucosinolate
indolylmethyl-glucosinolate
indolylmethylthiohydroximate
isoalliin
isochorismate
isoeugenol
isofucosterol
isoliquiritigenin
isopentenyladenine-7-N-glucoside
isopentenyladenine-9-N-glucoside
isopimaradienal
isopimaradiene-diol
isopimaradienol
isopimaric acid
isoprene
kaempferol
kaempferol 3-O-β-D-galactoside
kaempferol 3-O-β-D-glucosyl-(1→2)-glucoside
kaempferol-3-glucoside
kinetin
kinetin-7-N-glucoside
kinetin-9-N-glucoside
L-canaline
L-canavanine
L-hyoscyamine
L-pipecolate
L-quinate
L-saccharopine
lactucaxanthin
lathosterol
leucocyanidin
leucodopachrome
leucopelargonidin
levopimaradienal
levopimaradienol
levopiramadiene-diol
licodione
limonoate D-ring-lactone
linalool
linalyl 6-O-α-L-arabinopyranosyl- β-D-glucopyranoside
linalyl 6-O-β-D-xylopyranosyl-β-D-glucopyranoside
linustatin
liquiritigenin
loganate
loganin
lotaustralin
lupeol
lutein
luteolin
luteolin 7-O-[β-D-glucuronosyl-(1,2)-β-D-glucuronide]-4'-O-β-D-glucuronide
luteolin 7-O-glucoside
luteolin 7-O-neohesperidoside
luteolin 7-O-β-D-diglucuronide
luteolin 7-O-β-D-glucuronide
magnoflorine
malonylshisonin
marneral
medicagenate
melatonin
methyl indole-3-acetate
methylsalicylate
miraxanthin V
molybdopterin
monodemalonylsalvianin
morphine
morphinone
myricetin
N-acetyl-serotonin
N-carbamoylputrescine
N-feruloyltyramine
N-hydroxyl-tryptamine
naringenin
naringin
narirutin
neohesperidin
neolinustatin
neopinone
neral
nicotianamine
nicotine isomethonium ion
norajmaline
norbixin
nornicotine
O-feruloylquinate
O-sinapoylcholine
octoketide
octoketide 4b
ononin
oripavine
p-coumaroyltriacetate
p-coumaroyltriacetic acid lactone
p-coumaroyltyramine
p-dihydrocoumaroyl-CoA
pelargonidin
pelargonidin 3-O-sophoroside
pelargonidin 3-O-β-D-caffeoylglucoside
pelargonidin 3-O-β-D-p-coumaroylglucoside
pelargonidin-3,5-diglucoside
pelargonidin-3,5-diglucoside-5-O-caffeoylglucoside
pelargonidin-3,5-diglucoside-5-O-p-coumaroylglucoside
pelargonidin-3-O-(6-O-malonyl-β-D-glucoside)
pelargonidin-3-O-rutinoside
pelargonidin-3-O-rutinoside-5-O-β-D-glucoside
pelargonidin-3-O-β-D-glucoside
phaseic acid
phenylacetohydroximoyl-cysteinylglycine
phenylacetohydroximoyl-glutathione
phenylacetonitrile oxide
phenylacetothiohydroximate
pheophorbide b
phloretin
phlorisobutyrophenone
phlorisovalerophenone
phlorizin
phloroglucinol
pinocembrin chalcone
pinostrobin
polyneuridine aldehyde
portulacaxanthin II
pratensein
prolycopene
protohypericin
prunetin
prunin
pseudobaptigenin
pseudotropine
psoralen
pyrazole
quercetin
quercetin-3-glucoside
rosmarinic acid
S-tetrahydrocolumbamine
sabinene
salicyl alcohol
salicyl-6-hydroxy-2-cyclohexene-on-oyl
salicylate
salutaridine
salutaridinol
salvianin
secologanate
secologanin
sequoyitol
shikimate
shikimate-3-phosphate
shisonin
sinapate
sinapoyltyramine
sitosterol
solasodine
solasodine 3-O-β-D-glucopyranoside
sophoradiol
soyasapogenol B
soyasapogenol B-3-O-β-glucuronide
soyasapogenol E
soyasaponin I
soyasaponin III
stigmasterol
strictosidine
tabersonine
taraxerol
taxa-4(20),11-dien-5-α-yl acetate
taxa-4(20),11-dien-5α-ol
taxa-4,11-diene
taxiphyllin
tellimagrandin II
terpinolene
thalianol
thebaine
theobromine
thermospermine
thioacrolein
thiocyanate
trans-3'-hydroxycotinine
trans-5-O-(4-coumaroyl)-D-quinate
trans-5-O-caffeoyl-D-quinate
trans-caffeate
trans-cinnamoyl-β-D-glucoside
trans-neoxanthin
trans-resveratrol
trans-zeatin riboside
trans-zeatin-7-N-glucoside
trans-zeatin-9-N-glucoside
trans-zeatin-O-glucoside
trans-zeatin-O-glucoside-7-N-glucoside
tricaffeoyl spermidine
tricoumaroyl spermidine
triferuloyl spermidine
trihydroxyferuloyl spermidine
tropine
tropinone
tryptamine
umbelliferone
vanillate
vanillin
vanillylamine
vellosimine
vestitone
vindoline
vinorine
violaxanthin
zeaxanthin
zeinoxanthin
α-amyrin
α-carotene
α-zeacarotene
β-amyrin
β-carotene 15,15' epoxide
β-cryptoxanthin
β-D-gentiobiosyl crocetin
β-D-gentiobiosyl β-D-glucosyl crocetin
β-D-glucopyranosyl abscisate
β-D-glucosyl crocetin
β-myrcene
β-zeacarotene
γ-carotene
Δ8-phytosphingenine
Δ9-tetrahydrocannabinolate
Δ9tetrahydrocannabinol

## Sheet: OSJ
(+)-5-deoxystrigol
(+)-5-epi-aristolochene
(+)-7-iso-jasmonate
(+)-7-iso-jasmonoyl-L-isoleucine
(+)-catechin
(+)-cis-abscisic aldehyde
(+)-columbianetin
(+)-costunolide
(+)-dihydrokaempferol
(+)-germacrene A
(+)-germacrene D
(+)-lariciresinol
(+)-marmesin
(+)-menthofuran
(+)-neomenthol
(+)-pinoresinol
(+)-piperitol
(+)-pulegone
(+)-secoisolariciresinol
(+)-sesamin
(+)-sesamolin
(+)-sesamolinol
(+)-taxifolin
(+)-δ-cadinene
(-)-9β-pimara-7,15-diene
(-)-epicatechin
(-)-exo-α-bergamotene
(-)-germacrene D
(-)-glycinol
(-)-jasmonic acid methyl ester
(-)-lactol
(-)-lariciresinol
(-)-limonene
(-)-maackiain
(-)-maackiain-3-O-glucoside
(-)-matairesinol
(-)-medicarpin
(-)-medicarpin-3-O-glucoside
(-)-menthone
(-)-phaseollidin
(-)-pinoresinol
(-)-sativan
(-)-secoisolariciresinol
(-)-sophorol
(-)-trans-carveol
(-)-trans-isopiperitenol
(-)-vestitol
(-)-β-caryophyllene
(1E,4S,5E,7R)-germacra-1(10),5-dien-11-ol
(22α)-hydroxy-cholestanol
(22α)-hydroxy-isofucosterol
(22α)-hydroxy-sitosterol
(2E,4E,6E)-4-methylocta-2,4,6-trienedial
(2E,4E,6E)-7-hydroxy-4-methylhepta-2,4,6-trienal
(2E,6E)-farnesol
(2E,6E)-farnesyl diphosphate
(2R,3R)-pinobanksin
(2S)-dihydrotricetin
(2S)-pinocembrin
(2S)-sakuranetin
(3E)-4,8-dimethylnona-1,3,7-triene
(3R,6E)-nerolidol
(3S)-2,3-epoxy-2,3-dihydrosqualene
(3S)-3-hydroxycyclocitral
(3S,5R,6R)-3,5-dihydroxy-6,7-didehydro-5,6-dihydro-12'-apo-β-caroten-12'-al
(3S,5R,6S)-5,6-epoxy-3-hydroxy-5,6-dihydro-12'-apo-β-caroten-12'-al
(3S,6E)-nerolidol
(6aR,11aR)-3,9-dihydroxypterocarpan
(6E)-8-hydroxygeranial
(6E)-8-hydroxygeraniol
(6E)-8-oxogeranial
(6E)-8-oxogeraniol
(E)-indol-3-ylacetaldoxime
(E)-β-farnesene
(E,E)-germacrene B
(R)-mandelonitrile
(S)-4-hydroxymandelonitrile
(S)-corytuberine
(S)-dihydrodaidzein
(S)-N-methylcoclaurine
(S)-naringenin
(S)-nicotine
(S)-norcoclaurine
(S)-reticuline
(S)-scoulerine
(S)-β-bisabolene
(Z)-[(4-hydroxyphenyl)acetaldehyde oxime]
(Z)-indol-3-ylacetaldoxime
(Z)-phenylacetaldehyde oxime
1,3-dihydroxy-N-methylacridone
1,5-diazabicyclononane
1-deoxy-capsidiol
1-O-sinapoyl-β-D-glucose
10-deacetylbaccatin III
11-cis-retinol
13-[(E)-2-methylcrotonoyl]oxylupanine
13-apo-β-carotenone
13-hydroxylupanine
15,15'-dihydroxy-β-carotene
15,9'-di-cis-phytofluene
15-cis-phytoene
16, 17-dihydro-16α, 17-dihydroxy GA12
16, 17-dihydro-16α, 17-dihydroxy GA4
16, 17-dihydro-16α, 17-dihydroxy GA9
16-epivellosimine
16-hydroxytabersonine
17-O-acetylnorajmaline
17-O-deacetylvindoline
2',4,4',6'-tetrahydroxychalcone
2'-deoxymugineic acid
2'-hydroxydaidzein
2'-hydroxydihydrodaidzein
2'-hydroxygenistein
2'-hydroxynicotine
2'-hydroxypseudobaptigenin
2,3-dioxo-L-gulonate
2,4,6-trinitrotoluene
2,5,7-trihydroxy-4'-methoxyisoflavanone
2,7,4'-trihydroxyisoflavanone
2,7-dihydroxy-4'-methoxyisoflavanone
2-amino-4,6-dinitrotoluene
2-amino-4,6-dinitrotoluene glucoside
2-aminoacrylate
2-butyl-4-hydroxy-5-methyl-3(2H)-furanone
2-carboxy-L-threo-pentonate
2-chloro-trans-dienelactone
2-cis-abscisate
2-hydroxy-3-butenylglucosinolate
2-hydroxyformononetin
2-hydroxyisoflavanone naringenin
2-hydroxylamino-4,6-dinitrotoluene-C-glucoside
2-hydroxylamino-4,6-dinitrotoluene-O-glucoside
24-ethylidenelophenol
24-methyldesmosterol
3''-deamino-3''-oxonicotianamine
3,5-dichlorocatechol
3,5-dihydroxyanisole
3,5-dimethoxyphenol
3,6,7,3'-tetra-methylquercetagetin
3,6-dichlorocatechol
3,7,3'-tri-methylquercetagetin
3,7,4'-tri-O-methylquercetin
3,7-di-methylquercetagetin
3,7-di-O-methylquercetin
3-2-carboxyphenylcatechol
3-butenylglucosinolate
3-dehydroshikimate
3-deoxy-capsidiol
3-epihydroxy-2'-deoxymugineate
3-epihydroxymugineate
3-hydroxy-β-ionone
3-hydroxyindolin-2-one
3-hydroxypropyl-glucosinolate
3-methylsulfinylpropyl-glucosinolate
3-methylthiopropyl-desulfoglucosinolate
3-methylthiopropyl-glucosinolate
3-O-methylquercetin
3-O-β-D-glucosyl-daphnetin
3-vinyl-[4H]-1,2-dithin
3β-Hydroxy-9β-pimara-7,15-diene-19,6β-olide
4,5-seco-dopa
4,8,13-trimethylhexadeca-heptaenedial
4,9-dimethyldodeca-2,4,6,8,10-pentaene-1,12-dial
4-coumarate
4-coumaroyl-3',4'-dihydroxyphenyllactate
4-coumaroyl-4'-hydroxyphenyllactate
4-coumaroyl-CoA
4-coumaroylagmatine
4-coumaroylshikimate
4-coumaryl alcohol
4-methylsulfinylbutyl glucosinolate
4-methylthiobutyl glucosinolate
4-methylthiobutyldesulfoglucosinolate
4α-hydroxymethyl-stigmasta-7,24(241)-dien-3β-ol
5'-hydroxycotinine
5,6-epoxy-3-hydroxy-9-apo-β-caroten-9-one
5-carboxyamino-1-(5-phospho-D-ribosyl)imidazole
5-chloro-3-methylcatechol
5-dehydroavenasterol
5-hydroxy-coniferaldehyde
5-hydroxy-coniferyl-alcohol
5-hydroxyferulate
5-hydroxyindole acetaldehyde
5-hydroxyindole acetate
5-hydroxyindole thiazolidine carboxylate
5-methylsulfinylpentyl glucosinolate
5-methylthiopentyldesulfoglucosinolate
5-methylthiopentylglucosinolate
5-O-(indol-3-ylacetyl-myo-inositol) D-galactoside
5-pentadecatrienyl resorcinol
5-pentadecatrienyl resorcinol-3-methyl ether
6-hydroxymelatonin
6-methylsulfinylhexyl glucosinolate
6-methylthiohexyldesulfoglucosinolate
6-methylthiohexylglucosinolate
7',9'-cis-lycopene
7,9,9'-cis-neurosporene
7-dehydrocholesterol
7-methylsulfinylheptyl glucosinolate
7-methylthioheptyl glucosinolate
7-methylthioheptyldesulfoglucosinolate
7-O-(β-D-apiofuranosyl-(1-2)-β-D-glucosyl)-apigenin
7-O-β-D-glucosyl-apigenin
8'-hydroxyabscisate
8-methylsulfinyloctyl glucosinolate
8-methylthiooctyl glucosinolate
8-methylthiooctyldesulfoglucosinolate
9'-cis-neoxanthin
9'-cis-neurosporene
9-cis-10'-apo-β-carotenal
9-cis-violaxanthin
9-cis-β-carotene
9α-copalyldiphosphate
9β-pimara-7,15-diene
a 2'-hydroxyisoflavone
a 3' hydroxy flavanone
a 3',5'-dihydroxy isoflavanone
a 3'-hydroxy-flavonoid
a bleomycin
a chalcone
a flavan-3-ol
a flavanone
a flavanone 7-O-(β-L-rhamnosyl-(1,2)-β-D-glucoside
a flavanone-7-O-β-D-glucoside
a flavonoid
a flavonol
a flavonol 3-O β-D-glucosyl-(1→2)-β-D-glucoside
a flavonol-3-O-β-D-glucoside
a flavonol-7-O-β-D-glucosides
a glucosyl-glycogenin
a thiohydroximate-O-sulfate with a terminal alkene
a thiohydroximate-O-sulfate without a terminal alkene
abieta-7,13-dien-18-ol
abieta-7,13-diene-18-al
acetone cyanohydrin
acetylajmaline
adihydroflavonol
adihydroquercetin
afzelechin
agmatine
ajmaline
all-trans neurosporene
all-trans-10'-apo-β-carotenal
all-trans-3,4-didehydrolycopene
all-trans-geranyl-geranyl diphosphate
all-trans-lycopene
all-trans-retinal
all-trans-retinoate
all-trans-retinol
all-trans-β-carotene
allicin
alliin
amorpha-4,11-diene
an anthocyanidin
an anthocyanidin-3-O-(6-O-malonyl-β-D-glucoside)
an anthocyanidin-3-O-D-glucoside
an anthocyanidin-3-O-β-D-glucoside
an anthocyanin
an anthocyanin 3'-O-β-D glucoside
an epithionitrile
an isoflavone
an isoflavone-7-O-β-D-glucoside
angelicin
antheraxanthin
anthocyanidin 3-glucoside-5-hydroxycinnamoylglucoside
anthocyanidin-3,5-diglucoside
apigenin
apigenin 7-O(6-malonyl-β-D-glucoside)
apigenin 7-O-neohesperidoside
arabidiol
artemisinic alcohol
artemisinic aldehyde
aureusidin 6-O-glucoside
avenasterol
baccatin III
baruol
benzyl-desulfoglucosinolate
benzyladenine-7-N-glucoside
benzyladenine-9-N-glucoside
benzylglucosinolate
bergapten
bergaptol
betalamate
betanidin
betanidin quinone
betanin
biochanin A-7-O-glucoside
biochanin-A
bis(β-D-glucosyl) crocetin
bis-noryangonin
bisdemalonylsalvianin
bixin
bixin aldehyde
bracteatin 6-O-glucoside
brassicasterol
bupropion
butein 4'-β-D-glucoside
caffeine
caffeoyl-4'-hydroxyphenyllactate
caffeoylserotonin
caffeoylshikimate
cannabigerolate
capsidiol
carlactone
carlactone carboxylate
catechol
cholate
cholestanol
cholesteryl-β-D-glucoside
cinnamaldehyde
cinnamoyltyramine
cinnamyl alcohol
cis-caffeate
cis-coumarinic acid-β-D-glucoside
cis-zeatin
cis-zeatin riboside
cis-zeatin riboside monophosphate
cis-zeatin-7-N-glucoside
cis-zeatin-9-N-glucoside
cis-zeatin-O-glucoside
codeine
codeinone
coniferyl acetate
cornusiin E
cotinine
coumarin
coumarinate
coumaryl acetate
crocetin
crocetindialdehyde
curcumin
curcumin 4',4''-O-β-D-digentiobioside
curcumin 4'-O-β-D-gentiobioside
curcumin 4'-O-β-D-gentiobiosyl 4''-O-β-D-glucoside
curcumin monoglucoside
curcumindiglucoside
cyanate
cyanidin
cyanidin 3-(p-coumaroyl)-glucoside
cyanidin 3-O-sophoroside
cyanidin 5-O-β-D-glucoside
cyanidin-3,5-diglucoside
cyanidin-3-O-β-D-glucoside
cyclo-dopa 5-O-glucoside
daidzein
daidzin
dammarenediol II
daphnetin
delphinidin
delphinidin 3,5,3'-triglucoside
delphinidin 3-O-(6''-O-malonyl)-β-glucoside
delphinidin 3-O-glucosyl-5-O-caffeoylglucoside
delphinidin 3-O-glucosyl-5-O-caffeoylglucoside-3'-O-glucoside
delphinidin-3,5-diglucoside
delphinidin-3-O-β-D-glucoside
demethylsuberosin
desacetoxyvindoline
dhurrin
DIBOA
DIBOA-β-D-glucoside
dihydromyricetin
dihydroxyferuloyl-sinapoyl spermidine
dihydroxyphaseic acid
dihydrozeatin
dihydrozeatin-7-N-glucose
dihydrozeatin-9-N-glucoside
dihydrozeatin-9-N-glucoside-O-glucoside
dihydrozeatin-O-glucoside
DIMBOA
DIMBOA-β-D-glucoside
dopaxanthin
ent-7α-hydroxykaur-16-en-19-oate
ent-cassa-12,15-diene
ent-copalyldiphosphate
ent-kaur-16-en-19-oate
ent-kaurenal
ent-kaurene
ent-kaurenol
ent-pimara-8(14),15-diene
ent-sandaracopimaradiene
ent-sandaracopimaradiene-3α-ol
epiafzelechin
epigallocatechin
eriodictyol
ethiin
eugenol
eugenyl 6-O-β-D-xylopyranosyl-β-D-glucopyranoside
ferribactin
formononetin
GA110
GA12-aldehyde
GA13
GA14
GA15 (open lactone form)
GA17
GA19
GA24
GA25
GA29
GA29-catabolite
GA34
GA34-catabolite
GA36
GA37
GA38
GA44
GA44 (open lactone form)
GA51
GA51-catabolite
GA53
GA8-catabolite
GA97
GA98
galactinol
gallocatechin
genistein
genistin
gentiodelphin
geranial
geraniol
geranyl 6-O-β-D-xylopyranosyl-β-D-glucopyranoside
geranyl diphosphate
germacra-1(10),4,11(13)-trien-12-al
germacra-1(10),4,11(13)-trien-12-oate
germacra-1(10),4,11(13)-trien-12-ol
germacrene C
germanicol
gibberellin A1
gibberellin A12
gibberellin A20
gibberellin A20 methyl ester
gibberellin A34 methyl ester
gibberellin A4
gibberellin A4 methyl ester
gibberellin A8
gibberellin A9
gibberellin A9 methyl ester
glucosyl-limonin
gomphrenin I
HBOA
hesperidin
hesperitin-7-O-β-D-glucoside
hydroxybupropion
indol-3-yl-acetyl-myo-inositol
indole
indole acetaldehyde
indole-3-acetamide
indole-3-acetate
indole-3-acetonitrile
indole-3-acetonitrile oxide
indole-3-acetyl-alanine
indole-3-acetyl-aspartate
indole-3-acetyl-aspartate-N-beta-D-glucose
indole-3-acetyl-glutamate
indole-3-acetyl-glutamate-N-beta-D-glucose
indole-3-acetyl-glutamine
indole-3-acetyl-glycine
indole-3-acetyl-isoleucine
indole-3-acetyl-leucine
indole-3-acetyl-methionine
indole-3-acetyl-N-beta-D-glucose
indole-3-acetyl-phenylalanine
indole-3-acetyl-proline
indole-3-acetyl-tryptophan
indole-3-acetyl-tyrosine
indole-3-acetyl-valine
indole-3-acetyl-β-1-D-glucose
indole-3-acetyl-β-4-D-glucose
indole-3-acetyl-β-6-D-glucose
indole-3-ethanol
indole-3-glycol
indole-3-glycol aldehyde
indole-3-pyruvate
indole-5,6-quinone
indole-5,6-quinone-2-carboxylate
indolin-2-one
indolylmethyl-desulfoglucosinolate
indolylmethyl-glucosinolate
isoalliin
isochorismate
isoeugenol
isofucosterol
isoliquiritigenin
isopenicillin N
isopentenyladenine-7-N-glucoside
isopentenyladenine-9-N-glucoside
isorhamnetin
kaempferol
kaempferol 3,7-O-diglucoside
kaempferol 3-O-β-D-glucosyl-(1→2)-glucoside
kaempferol 7-O-glucoside
kaempferol-3-glucoside
kinetin
kinetin-7-N-glucoside
kinetin-9-N-glucoside
L-canaline
L-canavanine
L-pipecolate
L-quinate
L-saccharopine
lactucaxanthin
laricitrin
lathosterol
leucocyanidin
leucodopachrome
leucopelargonidin
limonoate D-ring-lactone
linalool
linalyl 6-O-α-L-arabinopyranosyl- β-D-glucopyranoside
linalyl 6-O-β-D-xylopyranosyl-β-D-glucopyranoside
linustatin
liquiritigenin
loganate
loganin
lotaustralin
lupeol
lutein
luteolin
luteolin 7-O-[β-D-glucuronosyl-(1,2)-β-D-glucuronide]-4'-O-β-D-glucuronide
luteolin 7-O-glucoside
luteolin 7-O-neohesperidoside
luteolin 7-O-β-D-diglucuronide
luteolin 7-O-β-D-glucuronide
magnoflorine
malonylshisonin
marneral
melatonin
methyl indole-3-acetate
methylsalicylate
miraxanthin V
molybdopterin
momilactone A
momilactone B
monodemalonylsalvianin
morphine
morphinone
mugineate
myricetin
N-acetyl-serotonin
N-carbamoylputrescine
N-debenzoyl-(3'-RS)-taxol
N-feruloyltyramine
N-hydroxyl-tryptamine
naringenin
naringin
neolinustatin
neopinone
neral
nicotianamine
nicotine isomethonium ion
norajmaline
norbixin
O-feruloylquinate
O-sinapoylcholine
ononin
oripavine
oryzalexin A
oryzalexin B
oryzalexin C
oryzalexin D
oryzalexin E
oryzalexin F
oryzalexin S
p-coumaroylhexanoylmethane
p-coumaroylserotonin
p-coumaroyltriacetate
p-coumaroyltriacetic acid lactone
p-coumaroyltyramine
p-dihydrocoumaroyl-CoA
pelargonidin
pelargonidin 3-O-sophoroside
pelargonidin 3-O-β-D-caffeoylglucoside
pelargonidin 3-O-β-D-p-coumaroylglucoside
pelargonidin-3,5-diglucoside
pelargonidin-3,5-diglucoside-5-O-caffeoylglucoside
pelargonidin-3,5-diglucoside-5-O-p-coumaroylglucoside
pelargonidin-3-O-(6-O-malonyl-β-D-glucoside)
pelargonidin-3-O-rutinoside
pelargonidin-3-O-rutinoside-5-O-β-D-glucoside
pelargonidin-3-O-β-D-glucoside
penicillin N
phaseic acid
phaselate
phenylacetohydroximoyl-cysteinylglycine
phenylacetohydroximoyl-glutathione
phenylacetonitrile oxide
pheophorbide b
phloretin
phlorisobutyrophenone
phlorisovalerophenone
phlorizin
pinocembrin chalcone
pinostrobin
polyneuridine aldehyde
portulacaxanthin II
prolycopene
prunin
pseudobaptigenin
pseudoionone
pseudotropine
psoralen
quercetin
quercetin 3,7-O-diglucoside
quercetin 7-O-glucoside
quercetin-3-glucoside
rosmarinic acid
S-tetrahydrocolumbamine
salicyl alcohol
salicyl-6-hydroxy-2-cyclohexene-on-oyl
salicylate
salutaridine
salutaridinol
salvianin
secologanate
secologanin
sesquisabinene
shikimate
shikimate-3-phosphate
shisonin
sinapate
sinapoyltyramine
sitosterol
solasodine
solasodine 3-O-β-D-glucopyranoside
stemar-13-ene
stigmasterol
strictosidine
sulfuretin 6-glucoside
syringetin
tabersonine
taraxerol
taxa-4(20),11-dien-5-α-yl acetate
taxa-4(20),11-dien-5α-ol
taxa-4,11-diene
taxiphyllin
taxol
tellimagrandin II
thalianol
thebaine
theobromine
thermospermine
thioacrolein
thiocyanate
trans-3'-hydroxycotinine
trans-5-O-(4-coumaroyl)-D-quinate
trans-5-O-caffeoyl-D-quinate
trans-caffeate
trans-cinnamoyl-β-D-glucoside
trans-neoxanthin
trans-resveratrol
trans-zeatin riboside
trans-zeatin-7-N-glucoside
trans-zeatin-9-N-glucoside
trans-zeatin-O-glucoside
trans-zeatin-O-glucoside-7-N-glucoside
tricaffeoyl spermidine
tricoumaroyl spermidine
triferuloyl spermidine
trihydroxyferuloyl spermidine
tropine
tropinone
tryptamine
umbelliferone
vanillate
vanillin
vanillylamine
vellosimine
vestitone
violaxanthin
zeaxanthin
zeinoxanthin
α-amyrin
α-carotene
α-humulene
α-zeacarotene
α-zingiberene
β-amyrin
β-carotene 15,15' epoxide
β-cryptoxanthin
β-D-gentiobiosyl crocetin
β-D-gentiobiosyl β-D-glucosyl crocetin
β-D-glucopyranosyl abscisate
β-D-glucosyl crocetin
β-elemene
β-ionone
β-sesquiphellandrene
β-zeacarotene
γ-carotene
Δ8-phytosphingenine
Δ9-tetrahydrocannabinolate
Δ9tetrahydrocannabinol

## Sheet: PP
(+)-7-iso-jasmonate
(+)-cis-abscisic aldehyde
(+)-dihydrokaempferol
(+)-isopimara-7,15-diene
(+)-neomenthol
(+)-taxifolin
(-)-glycinol
(-)-menthone
(-)-phaseollidin
(2E,6E)-farnesol
(2E,6E)-farnesyl diphosphate
(2R,3R)-pinobanksin
(2S)-dihydrotricetin
(2S)-pinocembrin
(3S)-2,3-epoxy-2,3-dihydrosqualene
(3S,5R,6R)-3,5-dihydroxy-6,7-didehydro-5,6-dihydro-12'-apo-β-caroten-12'-al
(3S,5R,6S)-5,6-epoxy-3-hydroxy-5,6-dihydro-12'-apo-β-caroten-12'-al
(5R)-albaflavenol
(5S)-albaflavenol
(6aR,11aR)-3,9-dihydroxypterocarpan
(6E)-8-hydroxygeranial
(6E)-8-oxogeranial
(6E)-8-oxogeraniol
(E)-indol-3-ylacetaldoxime
(S)-4-hydroxymandelonitrile
(S)-corytuberine
(S)-dihydrodaidzein
(S)-DNPA
(S)-N-methylcoclaurine
(S)-naringenin
(S)-nicotine
(S)-reticuline
(S)-scoulerine
(Z)-indol-3-ylacetaldoxime
1,5-diazabicyclononane
11-cis-retinol
15,9'-di-cis-phytofluene
15-cis-phytoene
16, 17-dihydro-16α, 17-dihydroxy GA12
16, 17-dihydro-16α, 17-dihydroxy GA4
16, 17-dihydro-16α, 17-dihydroxy GA9
2',4,4',6'-tetrahydroxychalcone
2'-deoxymugineic acid
2'-hydroxydaidzein
2'-hydroxydihydrodaidzein
2'-hydroxygenistein
2'-hydroxynicotine
2'-hydroxypseudobaptigenin
2,3-dioxo-L-gulonate
2,5,7-trihydroxy-4'-methoxyisoflavanone
2,7,4'-trihydroxyisoflavanone
2,7-dihydroxy-4'-methoxyisoflavanone
2-aminoacrylate
2-butyl-4-hydroxy-5-methyl-3(2H)-furanone
2-carboxy-L-threo-pentonate
2-chloro-trans-dienelactone
2-cis-abscisate
2-hydroxyformononetin
2-hydroxyisoflavanone naringenin
24-ethylidenelophenol
24-methyldesmosterol
3''-deamino-3''-oxonicotianamine
3,5-dichlorocatechol
3,5-dihydroxyanisole
3,6-dichlorocatechol
3-2-carboxyphenylcatechol
3-dehydroshikimate
3-vinyl-[4H]-1,2-dithin
4,5-seco-dopa
4-coumarate
4-coumaroyl-CoA
4-coumaroylshikimate
4-coumaryl alcohol
4α-hydroxymethyl-stigmasta-7,24(241)-dien-3β-ol
5'-hydroxycotinine
5-chloro-3-methylcatechol
5-dehydroavenasterol
5-deoxy-dihydrokalafungin
5-hydroxy-coniferaldehyde
5-hydroxyferulate
5-hydroxyindole acetaldehyde
5-hydroxyindole acetate
5-hydroxyindole thiazolidine carboxylate
5-O-(indol-3-ylacetyl-myo-inositol) D-galactoside
6-hydroxymelatonin
7',9'-cis-lycopene
7,9,9'-cis-neurosporene
7-dehydrocholesterol
8'-hydroxyabscisate
8-methylsulfinyloctyl glucosinolate
8-methylthiooctyl glucosinolate
9'-cis-neoxanthin
9'-cis-neurosporene
9-cis-violaxanthin
a 2'-hydroxyisoflavone
a 3' hydroxy flavanone
a 3',5'-dihydroxy isoflavanone
a 3'-hydroxy-flavonoid
a bleomycin
a chalcone
a flavanone
a flavone
a flavonoid
a flavonol
a glucosyl-glycogenin
a thiohydroximate-O-sulfate with a terminal alkene
a thiohydroximate-O-sulfate without a terminal alkene
abieta-7,13-dien-18-ol
abieta-7,13-diene
abieta-7,13-diene-18-al
acetone cyanohydrin
adihydroflavonol
agmatine
albaflavenone
all-trans neurosporene
all-trans-3,4-didehydrolycopene
all-trans-4,4'-diaponeurosporene
all-trans-4,4'-diapophytofluene
all-trans-geranyl-geranyl diphosphate
all-trans-lycopene
all-trans-retinal
all-trans-retinoate
all-trans-retinol
all-trans-β-carotene
allicin
alliin
an epithionitrile
an isoflavone
antheraxanthin
apigenin
arabidiol
aureusidin 6-O-glucoside
avenasterol
baruol
benzyladenine-7-N-glucoside
benzyladenine-9-N-glucoside
betalamate
betanidin
betanidin quinone
biochanin-A
bracteatin 6-O-glucoside
brassicasterol
bupropion
butein 4'-β-D-glucoside
caffeine
caffeoylshikimate
catechol
cholate
cholesteryl-β-D-glucoside
cinnamaldehyde
cinnamoyltyramine
cinnamyl alcohol
cis-caffeate
cis-coumarinic acid-β-D-glucoside
cis-zeatin
cis-zeatin riboside
cis-zeatin riboside monophosphate
cis-zeatin-7-N-glucoside
cis-zeatin-9-N-glucoside
cis-zeatin-O-glucoside
coniferyl acetate
cotinine
coumarin
coumarinate
coumaryl acetate
curcumin
curcumin monoglucoside
curcumindiglucoside
cyanate
cyanidin
cyanidin 5-O-β-D-glucoside
cyanidin-3,5-diglucoside
cyclohexyl-isocyanide
daidzein
dammarenediol II
dehydroscoulerine
dhurrin
dihydromyricetin
dihydrozeatin
dihydrozeatin-7-N-glucose
dihydrozeatin-9-N-glucoside
dihydrozeatin-9-N-glucoside-O-glucoside
dihydrozeatin-O-glucoside
dopaquinone
dopaxanthin
ent-16-a-hydroxy-kaurene
ent-7α-hydroxykaur-16-en-19-oate
ent-copalyldiphosphate
ent-kaur-16-en-19-oate
ent-kaurenal
ent-kaurene
ent-kaurenol
eriodictyol
ethiin
formononetin
GA110
GA12-aldehyde
GA13
GA14
GA15 (closed lactone form)
GA15 (open lactone form)
GA17
GA19
GA24
GA25
GA29
GA29-catabolite
GA34
GA34-catabolite
GA36
GA37
GA37 (closed lactone form)
GA38
GA44
GA44 (open lactone form)
GA51
GA51-catabolite
GA53
GA8-catabolite
GA97
GA98
genistein
geranial
geraniol
geranyl diphosphate
germanicol
gibberellin A1
gibberellin A12
gibberellin A20
gibberellin A20 methyl ester
gibberellin A34 methyl ester
gibberellin A4
gibberellin A4 methyl ester
gibberellin A8
gibberellin A9
gibberellin A9 methyl ester
gomphrenin I
hydroxybupropion
indol-3-yl-acetyl-myo-inositol
indole
indole acetaldehyde
indole-3-acetamide
indole-3-acetate
indole-3-acetonitrile
indole-3-acetyl-alanine
indole-3-acetyl-aspartate
indole-3-acetyl-glutamate
indole-3-acetyl-glutamine
indole-3-acetyl-glycine
indole-3-acetyl-isoleucine
indole-3-acetyl-leucine
indole-3-acetyl-methionine
indole-3-acetyl-phenylalanine
indole-3-acetyl-tryptophan
indole-3-acetyl-tyrosine
indole-3-acetyl-valine
indole-3-acetyl-β-1-D-glucose
indole-3-acetyl-β-4-D-glucose
indole-3-acetyl-β-6-D-glucose
indole-3-ethanol
indole-3-glycol
indole-3-glycol aldehyde
indole-3-pyruvate
indole-5,6-quinone
indole-5,6-quinone-2-carboxylate
isoalliin
isochorismate
isofucosterol
isoliquiritigenin
isopenicillin N
isopentenyladenine-7-N-glucoside
isopentenyladenine-9-N-glucoside
kaempferol
kinetin
kinetin-7-N-glucoside
kinetin-9-N-glucoside
L-canaline
L-canavanine
L-pipecolate
L-quinate
L-saccharopine
lathosterol
leucocyanidin
leucodopachrome
leucopelargonidin
levopimaradiene
linustatin
liquiritigenin
loganate
loganin
lotaustralin
lupeol
lutein
luteolin
magnoflorine
marneral
melatonin
methyl indole-3-acetate
methylsalicylate
molybdopterin
mycothiol
mycothiol-arsenate conjugate
myricetin
N-acetyl-serotonin
N-carbamoylputrescine
N-feruloyltyramine
N-hydroxyl-tryptamine
naringenin
neoabietadiene
neolinustatin
neral
nicotianamine
O-feruloylquinate
O-sinapoylcholine
p-coumaroyltyramine
p-dihydrocoumaroyl-CoA
palustradiene
penicillin N
phaseic acid
pheophorbide b
phloretin
phlorizin
phloroglucinol
pinocembrin chalcone
portulacaxanthin II
prolycopene
pseudobaptigenin
pseudotropine
quercetin
S-stylopine
salicyl alcohol
salicyl-6-hydroxy-2-cyclohexene-on-oyl
salicylate
secologanate
secologanin
shikimate
shikimate-3-phosphate
sinapate
sinapoyltyramine
sitosterol
solasodine
solasodine 3-O-β-D-glucopyranoside
stigmasterol
strictosidine
sulfuretin 6-glucoside
taraxerol
taxiphyllin
thioacrolein
thiocyanate
trans-3'-hydroxycotinine
trans-5-O-(4-coumaroyl)-D-quinate
trans-5-O-caffeoyl-D-quinate
trans-caffeate
trans-neoxanthin
trans-resveratrol
trans-zeatin riboside
trans-zeatin-7-N-glucoside
trans-zeatin-9-N-glucoside
trans-zeatin-O-glucoside
trans-zeatin-O-glucoside-7-N-glucoside
tropine
tropinone
tryptamine
violaxanthin
zeaxanthin
zeinoxanthin
α-amyrin
α-carotene
α-zeacarotene
β-amyrin
β-cryptoxanthin
β-zeacarotene
γ-carotene

[truncated: 7 more sheets: PT, PV, SB, SI, SM, VV, ZM]
