# Supplementary material for: A hierarchical model of metabolic machinery based on the kcore decomposition of plant metabolic networks
Source: PLoS One. 2018 May 7;13(5):e0195843. doi: 10.1371/journal.pone.0195843 (PMC5937743; doi:10.1371/journal.pone.0195843)
Supplement: S4 File — (XLSX) [file pone.0195843.s004.xlsx]

## Sheet: aminoacids
+)-7-iso-jasmonoyl-L-isoleucine
(3R, 7S)-12-hydroxy-jasmonoyl-L-isoleucine
(-)-jasmonoyl-L-isoleucine
L-isoleucine
S-adenosyl-L-methionine
[lipoamide acyltransferase] N6-S-[2-methylbutanoyl]dihydrolipoyl-L-lysine
an [apo BCAA dehydrogenase E2 protein] N6-lipoyl-L-lysine
N-carbamoyl-L-aspartate
[thyroglobulin]-3,5-diiodotyrosine
L-glutamine
L-arginine
Nω-hydroxy-L-arginine
L-methionine
trans-4-hydroxy-L-proline
2-(3-carboxy-3-aminopropyl)-L-histidine in eEF-2
2-[3-carboxy-3-(methylammonio)propyl]-L-histidine in eEF-2
a [pyruvate dehydrogenase E2 protein] N6-S-acetyldihydrolipoyl-L-lysine
a [pyruvate dehydrogenase E2 protein] N6-lipoyl-L-lysine
2-[3-carboxy-3-(dimethylammonio)propyl]-L-histidine in eEF-2
an [apo BCAA dehydrogenase E2 protein] N6-dihydrolipoyl-L-lysine
hexahomomethionine
4-phospho-hydroxy-L-threonine
L-phenylalanine
homomethionine
dihomomethionine
trihomomethionine
tetrahomomethionine
pentahomomethionine
a [2-oxoglutarate dehydrogenase E2 protein] N6-S-succinyldihydrolipoyl-L-lysine
a [2-oxoglutarate dehydrogenase E2 protein] N6-lipoyl-L-lysine
L-aspartate
an [apo BCAA dehydrogenase E2 protein] N6-S-[2-methylpropanoyl]dihydrolipoyl-L-lysine
a [apo BCAA dehydrogenase E2 protein] N6-S-[3-methylbutanoyl]dihydrolipoyl-L-lysine
5-oxoproline
[thyroglobulin]-3-iodotyrosine
[thyroglobulin]-L-tyrosine
a [2-oxoglutarate dehydrogenase E2 protein] N6-dihydrolipoyl-L-lysine
a [glycine-cleavage complex H protein] N6-aminomethyldihydrolipoyl-L-lysine
a [glycine-cleavage complex H protein] N6-dihydrolipoyl-L-lysine
a [glycine-cleavage complex H protein] N6-lipoyl-L-lysine
a [lipoyl-carrier protein] N6-dihydrolipoyl-L-lysine
a [lipoyl-carrier protein] N6-lipoyl-L-lysine
a [lipoyl-carrier protein] N6-octanoyl-L-lysine
a [procollagen]-L-proline
a [procollagen] trans 4-hyroxy-L-proline
a [protein]-L-lysine
a protein-N-ubiquityl-lysine
a [protein]-L-methionine
a protein-L-methionine-(R)-S-oxide
a protein-L-methionine-(S)-S-oxide
a [protein]-L-tyrosine
a protein L-tyrosine-O-sulfate
a [protein]-N-(4-aminobutylidene)-lysine
an [eIF5A-precursor]-N-(4-aminobutylidene)-lysine
an [eIF5A-precursor]-lysine
a [protein]-L-aspartate
a [pyruvate dehydrogenase E2 protein] N6-dihydrolipoyl-L-lysine
a [ribulose-1,5-bisphosphate-carboxylase]-lysine
a [ribulose-1,5-bisphosphate-carboxylase]-N6,N6,N6-trimethyl-L-lysine
adipeptide with proline at carboxy terminal
L-proline
a jasmonoyl-glutamine
a jasmonoyl-isoleucine
a jasmonoyl-leucine
L-leucine
a jasmonoyl-phenylalanine
a jasmonoyl-valine
L-valine
β-aspartate
a [protein]-L-arginine
a protein with N-terminal methionine
a protein-L-tyrosine phosphate
N6-acetyl-L-lysine
an L-histidine in eEF-2
a [glycine-cleavage complex H protein] N6-octanoyl-L-lysine
a protein N-phospho-L-histidine
a [protein]-L-histidine
GMP-N-ε-(N-α-acetyl lysine methyl ester) 5'-phosphoramidate
N-α-acetyl lysine methyl ester
L-histidine
histone-L-lysine
histone N6-methyl-L-lysine
indole-3-acetyl-aspartate
indole-3-acetyl-glutamine
indole-3-acetyl-isoleucine
indole-3-acetyl-leucine
indole-3-acetyl-methionine
indole-3-acetyl-phenylalanine
indole-3-acetyl-proline
indole-3-acetyl-tyrosine
L-tyrosine
indole-3-acetyl-valine
6-hydroxy-indole-3-acetyl-phenylalanine
6-hydroxy-indole-3-acetyl-valine
L-aspartate-semialdehyde
L-lysine
L-threonine
L-glutamine[cytosol]
L-glutamine[chloroplast stroma]
L-glutamine[mitochondrial lumen]
S-methyl-L-methionine
N-hydroxy-L-phenylalanine
N-hydroxy-L-tyrosine
N,N-dihydroxy-L-phenylalanine
N,N-dihydroxy-L-tyrosine
peptidylproline (ω=180)
peptidylproline (ω=0)
protein N6,N6-dimethyl-L-lysine
protein N6-methyl-L-lysine
[histone]-Nω-methyl-arginine
[histone]-L-arginine
[myelin basic protein]-Nω-methyl-arginine
[myelin basic protein]-L-arginine
a protein L-β-isoaspartate α-methyl ester
a [protein]-L-β-isoaspartate
Se-methyl-Se-methionine
selenomethionine
UDP-N-acetylmuramoyl-L-alanyl-γ-D-glutamyl-L-lysine

## Sheet: carbohydrates
(1,3-α-D-glucosyl)(n)
(1,3-α-D-glucosyl)(n-1)
α-D-glucose
(1,4-α-D-glucosyl)(n)
(1,4-α-D-glucosyl)(n+1)
ADP-α-D-glucose
(1,4-α-D-glucosyl)(n-1)
α-D-glucose 1-phosphate
(1,6-α-D-glucosyl)(m+1)
(1,6-α-D-glucosyl)(m-1)
β-maltose
1,2,3,4,6-pentagalloylglucose
β-D-glucose
1,5-anhydro-D-mannitol
D-mannose
D-ribose
1-hydroxy-3-indolylmethyl glucosinolate
1-methoxy-3-indolylmethyl-glucosinolate
D-fructose
sucrose
1-naphthol glucoside
UDP-D-glucose
1-naphthol 6'-O-malonylglucoside
1-O-sinapoyl-β-D-glucose
13-[O(2')-β-D-glucopyranosyl-β-D-glucopyranosyloxy]docosanoate O(6'')-acetate
1,2-di-O-sinapoyl-β-D-glucose
raffinose
2,3-bis[(3R)-3-hydroxymyristoyl]-α-D-glucosaminyl 1-phosphate
UDP-2,3-bis[O-(3R)-3-hydroxymyristoyl]-α-D-glucosamine
2-carboxy-L-xylonolactone
1-deoxy-D-xylulose 5-phosphate
2-hydroxy-3-butenylglucosinolate
2-benzoyloxy-3-butenylglucosinolate
2-sinapoyloxy-3-butenylglucosinolate
2-naphthol glucoside
2-naphthol 6'-O-malonylglucoside
2-propenyl-glucosinolate
3'-ketolactose
3-keto-β-D-galactose
3-butenylglucosinolate
3-deoxy-D-manno-octulosonate
CMP-3-deoxy-D-manno-octulosonate
3-deoxy-D-manno-octulosonate 8-phosphate
anthocyanidin 3-glucoside-5-hydroxycinnamoylglucoside
anthocyanidin-3,5-diglucoside
3-hydroxypropyl-glucosinolate
3-benzoyloxypropyl-glucosinolate
3-sinapoyloxypropylglucosinolate
3-methylsulfinylpropyl-glucosinolate
3-methylthiopropyl-desulfoglucosinolate
3-methylthiopropyl-glucosinolate
cyanidin-3,5-diglucoside
cyanidin 3-(p-coumaroyl)-glucoside
cyanidin-3-O-β-D-glucoside
pelargonidin-3,5-diglucoside-5-O-p-coumaroylglucoside
pelargonidin-3,5-diglucoside
pelargonidin 3-O-β-D-p-coumaroylglucoside
pelargonidin-3-O-β-D-glucoside
4-hydroxy-3-indolylmethyl-glucosinolate
4-methoxy-3-indolylmethyl-glucosinolate
4-hydroxybutylglucosinolate
4-benzoyloxybutylglucosinolate
4-sinapoyloxybutylglucosinolate
4-methoxy-3-indolylmethyl glucosinolate aglycone
4-methylsulfinylbutyl glucosinolate
4-methylthiobutyl glucosinolate
4-methylthiobutyldesulfoglucosinolate
4-methylumbelliferyl glucoside
4-methylumbelliferone 6'-O-malonylglucoside
5-methylsulfinylpentyl glucosinolate
4-pentenylglucosinolate
5-methylthiopentyldesulfoglucosinolate
5-methylthiopentylglucosinolate
β-D-galactose
5-phospho-α-D-ribose 1-diphosphate
6-methylthiohexyldesulfoglucosinolate
6-methylthiohexylglucosinolate
6-methylsulfinylhexyl glucosinolate
6-O-cis-keto-mycolyl-trehalose-6-phosphate
trehalose-cis-keto-mono-mycolate
6-O-cis-methoxy-mycolyl-trehalose-6-phosphate
trehalose-cis-methoxy-mono-mycolate
6-O-mycolyl-trehalose-6-phosphate
trehalose-mono-mycolate
6-O-trans-keto-mycolyl-trehalose-6-phosphate
trehalose-trans-keto-mono-mycolate
6-O-trans-methoxy-mycolyl-trehalose-6-phosphate
trehalose-trans-methoxy-mono-mycolate
6-phospho D-gluconate
D-gluconate
6-phospho D-glucono-1,5-lactone
7-methylthioheptyl glucosinolate
7-methylsulfinylheptyl glucosinolate
7-methylthioheptyldesulfoglucosinolate
7-O-β-D-glucosyl-apigenin
apigenin 7-O(6-malonyl-β-D-glucoside)
7-O-(β-D-apiofuranosyl-(1-2)-β-D-glucosyl)-apigenin
8-methylthiooctyl glucosinolate
8-methylsulfinyloctyl glucosinolate
8-methylthiooctyldesulfoglucosinolate
[(1→4)-α-D-glucosyl]n
[(1→4)-α-D-glucosyl](n-1)
β-D-xylopyranose
a (glucosyl)2(mannosyl)9-(N-acetylglucosaminyl)2-diphosphodolichol
a dolichyl β-D-glucosyl phosphate
a (mannosyl)2-(N-acetylglucosaminyl)2-diphosphodolichol
a (mannosyl)3-(N-acetylglucosaminyl)2-diphosphodolichol
GDP-α-D-mannose
a (mannosyl)5-(N-acetylglucosaminyl)2-diphosphodolichol
a (mannosyl)4-(N-acetylglucosaminyl)2-diphosphodolichol
a (mannosyl)5-(N-acetylglucosaminyl)-R
a (mannosyl)3-(N-acetylglucosaminyl)-R
α-D-mannose
a (mannosyl)6-(N-acetylglucosaminyl)2-diphosphodolichol
a dolichyl β-D-mannosyl phosphate
a (mannosyl)7-(N-acetylglucosaminyl)2-diphosphodolichol
a (mannosyl)8-(N-acetylglucosaminyl)2-diphosphodolichol
a (mannosyl)9-(N-acetylglucosaminyl)2-diphosphodolichol
a (mannosyl)9-(N-acetylglucosaminyl)2
a (mannosyl)8-(N-acetylglucosaminyl)2
a glucosyl-(mannosyl)9-(N-acetylglucosaminyl)2-diphosphodolichol
α-maltose
a GXGG xylogulcan
UDP-α-D-xylose
ADP ribose 1'',2''-cyclic phosphate
a 6-(N-acetyl-D-glucosaminyl)-1-phosphatidyl-1D-myo-inositol
6-(α-D-glucosaminyl)-1-phosphatidyl-1D-myo-inositol
a 6-phosphogluco-3-phosphogluco-amylopectin
an exposed unphosphorylated, unbranched malto-oligosaccharide tail on amylopectin
a 6-phosphogluco-amylopectin
a 6-phosphogluco-maltodextrin
a poly-6-phosphogluco-maltodextrin
a [protein]-N4-(N-acetyl-D-glucosaminyl)-L-asparagine
UDP-N-acetyl-α-D-glucosamine
N-acetyl-β-glucosaminylamine
a chitodextrin
O-β-D-xylosyl-[core protein]
a D-glucosyl-N-acylsphingosine
a debranched limit dextrin
an N-acetylglucosaminyl-diphosphodolichol
a donor xyloglucan
a donor Xyloglucan with cleaved xyloglucanyl segment
an acceptor xyloglucan with xyloglucanyl segment
a flavonol-7-O-β-D-glucosides
a flavonol-3-O-D-glucoside
a flavonol 3-O-[β-L-rhamnosyl-(1→6)-β-D-glucoside]
a glucosinolate
a glucosylated glucose acceptor
a non glucosylated glucose acceptor
2-oxindole-3-acetyl-beta-D-glucose
a glucosylated glycogenin
a maltodextrin
a limit dextrin
a glycopeptide-D-mannosyl-N4-(N-acetyl-D-glucosaminyl)2-asparagine
N-acetyl-D-glucosamine-asparagine
a glycopeptide-D-mannosyl-N4-N-acetyl-D-glucosamine
an XXXG xylogulcan
a xylogalacturonan
a limit dextrin with short branches
a linear malto-oligosaccharide [(glucose)n-2]
a linear malto-oligosaccharide [(glucose)n]
a linear malto-oligosaccharide [(glucose)n-1]
a N-acetylglucosamine--N-acetylmuramyl-(tetrapeptide) pyrophosphoryl-undecaprenol
a maltodextrin(n)
a maltodextrin(n-1)
a maltodextrin(n+1)
a maltooligosyl-trehalose
trehalose
a mannan
a mannan oligosaccharide
a mannosyl-(N-acetylglucosaminyl)2-diphosphodolichol
a nucleosidediphosphate-glucose
a pectin
a peptidoglycan with cleaved N-acetyl-glucosamine
N-acetyl-D-glucosamine
an O-glucosylsterol
a poly(ADP-ribose)
an oligo-ADP-ribose
ADP-ribose
a thioglucoside
a α-D-mannosyl-(1→6)-β-D-mannosyl-(1→4)-N-acetyl-β-D-glucosaminyl-(1→4)-N-acetyl-β-D-glucosaminyl-[glycoprotein]
an N-acetyl-β-D-glucosaminyl-(1→4)-N-acetyl-β-D-glucosaminyl-[glycoprotein]
α-D-mannosyl-(1→6)-D-mannose
a β-D glucoside
a non galactosylated galactose acceptor
a β-D-glucan with a C3-substituted glucose
D-ribose 5-phosphate
α-D-ribose-1-phosphate
UDP-3-O-(3-hydroxymyristoyl)-α-D-glucosamine
UDP-3-O-[(3R)-3-hydroxymyristoyl]-N-α-acetylglucosamine
an (N-acetylglucosaminyl)2-diphosphodolichol
an exposed unphosphorylated, (α-1,6)-branched malto-oligosaccharide tail on amylopectin
amylopectin
an isoflavone-7-O-β-D-glucoside
an N-acetyl-α-D-glucosaminide
N-acetyl-α-D-glucosamine
an oligosaccharide with-β-1,3-linked-galactose(n)
an oligosaccharide with-β-1,3-linked-galactose(n-1)
α-D-galactose
an α-D-mannoside
fructose-1,6-bisphosphate
D-fructose 6-phosphate
benzyl-desulfoglucosinolate
benzylglucosinolate
benzylglucosinolate aglycone
brassinolide-23-O-glucoside
castasterone-23-O-glucoside
cellobiose
cellulose
a cellodextrin
cellulose(n)
(1,4-β-D-glucosyl)(n+1)
GDP-α-D-glucose
cis-coumarinic acid-β-D-glucoside
cyclo-dopa 5-O-glucoside
D-arabinose 5-phosphate
D-erythrose 4-phosphate
D-xylulose 5-phosphate
β-D-fructose 2,6-bisphosphate
D-glucosamine-6-phosphate
N-acetyl-D-glucosamine-6-phosphate
D-glucose
D-glucose-6-phosphate
D-mannose 6-phosphate
D-xylulose
D-xylose
delphinidin 3,5,3'-triglucoside
delphinidin 3-O-glucosyl-5-O-caffeoylglucoside-3'-O-glucoside
delphinidin-3,5-diglucoside
delphinidin 3-O-glucosyl-5-O-caffeoylglucoside
delphinidin-3-O-β-D-glucoside
delphinidin 3-O-(6''-O-malonyl)-β-glucoside
dTDP-4-dehydro-6-deoxy-α-D-glucose
dTDP-4-dehydro-6-deoxy-β-L-mannose
dTDP-6-deoxy-β-L-mannose
dTDP-α-D-glucose
xyloglucan with an α-D-xylosyl sidechain
a xylose/galactose/fucose xyloglucan
6-deoxy-5-ketofructose-1-phosphate
fructose-1-phosphate
furaneol glucopyranoside
an XLFG xylogulcan
an XLLG xylogulcan
GDP-4-dehydro-6-deoxy-D-mannose
GDP-L-galactose
α-L-galactose-1-phosphate
α-D-mannose 1-phosphate
GDP-L-gulose
L-gulose-1-P
GDP-mannuronate
glucose-1-phosphate
glucomannan(n+1)
glucamannan(n)
N(4)-{N-acetyl-β-D-glucosaminyl-(1,2)-α-D-mannosyl-(1,3)-[N-acetyl-β-D-glucosaminyl-(1,2)-α-D-mannosyl-(1,6)]-β-D-mannosyl-(1,4)-N-acetyl-β-D-glucosaminyl-(1,4)-[α-L-fucosyl-(1,3)]-N-acetyl-β-D-glucosaminyl}asparagine
N4-{N-acetyl-β-D-glucosaminyl-(1,2)-α-D-mannosyl-(1,3)-[N-acetyl-β-D-glucosaminyl-(1,2)-α-D-mannosyl-(1,6)]-β-D-mannosyl-(1,4)-N-acetyl-β-D-glucosaminyl-(1,4)-N-acetyl-β-D-glucosaminyl}asparagine
indole-3-acetyl-β-1-D-glucose
indole-3-acetyl-β-4-D-glucose
indole-3-acetyl-β-6-D-glucose
indolylmethyl glucosinolate aglycone
indolylmethyl-desulfoglucosinolate
indolylmethyl-glucosinolate
kaempferol-3-glucoside
kaempferol-3-glucoside-7-rhamnoside
L-arabinose
β-L-arabinose 1-phosphate
L-gulose
L-sorbose
lactose
allolactose
luteolin 7-O-glucoside
an anthocyanidin-3-O-(6-O-malonyl-β-D-glucoside)
an anthocyanidin-3-O-β-D-glucoside
mannitol-1-phosphate
D-mannitol
N-acetyl-D-glucosamine(n)
N-acetyl-D-glucosamine(n-2)
N-acetyl-α-D-glucosamine 1-phosphate
N-acetyl-α-D-glucosaminide-[heparan sulfate]
N-acetyl-β-D-glucosamine(anhydrous)-N-acetylmuramate
N-acetyl-β-D-glucosamine
N-acetyl-β-D-mannosaminouronyl-(1→4)-N-acetyl-α-D-glucosaminyl-diphospho-ditrans,octacis-undecaprenol
undecaprenyl N-acetyl-glucosaminyl-N-acetyl-mannosaminuronate-4-acetamido-4,6-dideoxy-D-galactose pyrophosphate
dTDP-4-acetamido-4,6-dideoxy-D-galactose
N-acetylmuramoyl-L-alanyl-D-glutamyl-meso-2,6-diaminopimelyl-D-alanyl-D-alanine-diphosphoundecaprenyl-N-acetylglucosamine
N-acetylmuramoyl-L-alanyl-D-glutamyl-L-lysyl-D-alanyl-D-alanine-diphosphoundecaprenyl-N-acetylglucosamine
N-acetylmuramoyl-L-alanyl-D-glutamyl-L-lysyl-D-alanine-diphosphoundecaprenyl-N-acetylglucosamine
N-acetylglucosamine--N-acetylmuramyl-(pentapeptide) pyrophosphoryl-decaprenol
N4-(β-N-acetyl-D-glucosaminyl)-L-asparagine
pelargonidin-3,5-diglucoside-5-O-caffeoylglucoside
pelargonidin 3-O-β-D-caffeoylglucoside
pelargonidin-3-O-(6-O-malonyl-β-D-glucoside)
quercetin-3-glucoside
quercetin-3-O-glucoside-7-O-rhamnoside
ribose-1-arsenate
S-methyl-5-thio-D-ribose
S-methyl-5-thio-α-D-ribose 1-phosphate
glucose
sucrose-6-phosphate
β-D-glucose 6-phosphate
trans-β-D-glucosyl-2-hydroxycinnamate
trehalose 6-phosphate
UDP-4-dehydro-6-deoxy-D-glucose
UDP-α-D-galactose
(-)-maackiain-3-O-glucoside
(-)-medicarpin-3-O-glucoside
2-amino-4,6-dinitrotoluene glucoside
β-D-glucopyranosyl abscisate
2-hydroxylamino-4,6-dinitrotoluene-C-glucoside
2-hydroxylamino-4,6-dinitrotoluene-O-glucoside
4-amino-2,6-dinitrotoluene glucoside
p-aminobenzoate-β-D-glucopyranosyl ester
4-hydroxylamino-2,6-dinitrotoluene C-glucoside
4-hydroxylamino-2,6-dinitrotoluene-O-glucoside
a flavonol-3-O-β-D-glucoside
a flavonol 3-O β-D-glucosyl-(1→2)-β-D-glucoside
(1,4-α-D-glucosyl)n-glucosyl glucogenin
a glucosyl-glycogenin
an aryl β-D-glucoside
an anthocyanidin-3-O-D-glucoside
an N6-alkylaminopurine-7-β-D-glucoside
anthranilate-β-glucoside
hydroquinone-O-β-D-glucopyranoside
benzoate β-D-glucose ester
benzyladenine-7-N-glucoside
benzyladenine-9-N-glucoside
biochanin A-7-O-glucoside
3-O-β-D-glucosyl-brassicasterol
cellulose(n+1)
cholesteryl-β-D-glucoside
cis-zeatin-7-N-glucoside
cis-zeatin-9-N-glucoside
cis-zeatin-O-glucoside
coniferaldehyde glucoside
curcumin monoglucoside
curcumin 4'-O-β-D-gentiobiosyl 4''-O-β-D-glucoside
curcumindiglucoside
cyanidin 5-O-β-D-glucoside
3-O-β-D-glucosyl-daphnetin
dihydroconiferyl alcohol glucoside
dihydrozeatin-7-N-glucose
dihydrozeatin-9-N-glucoside
dihydrozeatin-O-glucoside
dihydrozeatin-9-N-glucoside-O-glucoside
2,5-dihydroxybenzoate 5-O-β-D-glucoside
a hederagenin monoglucoside
indole-3-butyryl-glucose
kaempferol 7-O-glucoside
kaempferol 3-O-β-D-glucosyl-(1→2)-glucoside
kaempferol 3,7-O-diglucoside
kaempferol 3-O-rhamnoside-7-O-glucoside
kinetin-7-N-glucoside
kinetin-9-N-glucoside
a medicagenate monoglucoside
isopentenyladenine-7-N-glucoside
isopentenyladenine-9-N-glucoside
pelargonidin-3-O-rutinoside-5-O-β-D-glucoside
quercetin 3'-O-glucoside
quercetin 4'-O-glucoside
quercetin 7-O-glucoside
quercetin 3-O-rhamnoside-7-O-glucoside
quercetin 3,5-O-diglucoside
quercetin 3,7-O-diglucoside
salicylate 2-O-β-D-glucoside
salicylate β-D-glucose ester
sinapaldehyde glucoside
3-O-β-D-glucosyl-β-sitosterol
solasodine 3-O-β-D-glucopyranoside
a soyasapogenol B monoglucoside
a soyasapogenol E monoglucoside
stigmasterol 3-O-β-D-glucoside
trans-cinnamoyl-β-D-glucoside
trans-zeatin-7-N-glucoside
trans-zeatin-9-N-glucoside
trans-zeatin-O-glucoside
trans-zeatin-O-glucoside-7-N-glucoside
α-D-galactose 1-phosphate
α-D-glucose 6-phosphate
UDP-D-glucose[out]
a glucosyl-glycogenin[out]
β-D-glucuronosyl-(1→3)-β-D-galactosyl-(1→3)-β-D-galactosyl-(1→4)-β-D-xylosyl-[core protein]
β-D-galactosyl-(1→3)-β-D-galactosyl-(1→4)-β-D-xylosyl-[core protein]
UDP-L-arabinose
6-(2-[N-acetyl-β-D-glucosaminyl]-α-D-mannosyl)-β-D-mannosyl-R
6-(α-D-mannosyl)-β-D-mannosyl-R
α-D-galactosyl-(1→4)-β-D-galactosyl-(1→4)-D-glucosylceramide
a β-D-galactosyl-(1→4)-β-D-glucosyl-(1↔1)-ceramide
an XLXG xylogulcan
an XXLG xylogulcan
β-D-galactosyl-(1→4)-β-D-xylosyl-[core protein]
UDP-α-D-glucose
UDP-α-D-sulfoquinovopyranose
N4-{N-acetyl-β-D-glucosaminyl-(1,2)-α-D-mannosyl-(1,3)-[N-acetyl-β-D-glucosaminyl-(1,2)-α-D-mannosyl-(1,6)]-[β-D-xylosyl-(1,2)]-β-D-mannosyl-(1,4)-N-acetyl-β-D-glucosaminyl-(1,4)-N-acetyl-β-D-glucosaminyl}asparagine
UDP-β-L-arabinopyranose
XLLG xyloglucan oligosaccharide
XXXG xyloglucan oligosaccharide
XLXG xyloglucan oligosaccharide
XXLG xyloglucan oligosaccharide
α-D-glucosaminide-[heparan sulfate]
β-D-glucose 1-phosphate
α-D-mannosyl-1,3-(R1)-β-D-mannosyl-R2
N-acetyl-β-D-glucosaminyl-1,2-α-D-mannosyl-1,3-(R1)-β-D-mannosyl-R2
α-D-mannosyl-1,6-(N-acetyl-β-D-glucosaminyl-1,2-α-D-mannosyl-1,3)-β-D-mannosyl-[glycoprotein]
N-acetyl-β-D-glucosaminyl-1,2-α-D-mannosyl-1,6-(N-acetyl-β-D-glucosaminyl-1,2-α-D-mannosyl-1,3)-β-D-mannosyl-[glycoprotein]
α-D-xylopyranose
D-xylonolactone
α-D-xylose 1-phosphate
β-L-galactose
D-glucono-1,5-lactone
β-maltose[out]
β-maltose[in]

## Sheet: nucleotides
UDP
UDP-D-galacturonate
adenosine 3',5'-bisphosphate
phosphoadenosine-5'-phosphosulfate
CDP
1-(5-phosphoribosyl)-5-[(5-phosphoribosylamino)methylideneamino]imidazole-4-carboxamide
2,4-dinitrophenyl-S-glutathione
glutathione
UDP-D-glucose
5-amino-6-(D-ribitylamino)uracil
glutathione disulfide
a reduced glutaredoxin
an oxidized glutaredoxin
5'-deoxyadenosine
2-methyladenine2503 in 23S rRNA
adenine2503 in 23S rRNA
S-sulfanylglutathione
UDP-2,3-bis[O-(3R)-3-hydroxymyristoyl]-α-D-glucosamine
5-amino-6-(5-phospho-D-ribitylamino)uracil
2,5-diamino-6-(5-phospho-D-ribosylamino)pyrimidin-4(3H)-one
5-amino-6-(5-phospho-D-ribosylamino)uracil
4-(cytidine 5'-diphospho)-2-C-methyl-D-erythritol
2-carboxylate-4-methyl-5-beta-(ethyl adenosine 5-diphosphate) thiazole
2-phospho-4-(cytidine 5'-diphospho)-2-C-methyl-D-erythritol
CMP
S-methyl-5'-thioadenosine
CMP-3-deoxy-D-manno-octulosonate
4-hydroxy-2-nonenal-glutathione conjugate
4-methoxy-3-indolylmethylisothiocyanate-glutathione
4-methylthiobutylhydroximoyl-glutathione
5',5'''-diadenosine pentaphosphate
adenosine tetraphosphate
5',5'''-diadenosine triphosphate
a 5'-(N7-methylguanosine 5'-triphospho)-mRNA
5'-phosphoribosyl-4-(N-succinocarboxamide)-5-aminoimidazole
aminoimidazole carboxamide ribonucleotide
5,6-dihydrothymine
thymine
5,6-dihydrouracil
uracil
5-amino-1-(5-phospho-D-ribosyl)imidazole
5-amino-1-(5-phospho-D-ribosyl)imidazole-4-carboxylate
5-carboxyamino-1-(5-phospho-D-ribosyl)imidazole
5-hydroxy-2-oxo-4-ureido-2,5-dihydro-1H imidazole-5-carboxylate
5-methylthiopentylhydroximoyl-glutathione
5-phospho-ribosyl-glycineamide
5'-phosphoribosyl-N-formylglycineamide
6-methylthiohexylhydroximoyl-glutathione
7-methylthioheptylhydroximoyl-glutathione
UDP-D-apiose
UDP-L-rhamnose
8-methylthiooctylhydroximoyl-glutathione
8-oxo-dGTP
8-oxo-dGMP
8-oxo-GTP
8-oxo-GMP
9-methylthiononylhydroximoyl-glutathione
GDP
GDP-α-D-mannose
CDP-choline[out]
CMP[out]
CDP-ethanolamine[out]
UDP-α-D-xylose
a 7-methylguanosine 5'-triphospho-5'-polynucleotide
N7-methylguanosine 5'-phosphate
UDP-N-acetyl-α-D-glucosamine
a CDP-diacylglycerol
a DNA containing ring-opened 7-methylguanine
a DNA cytosine
a DNA 5-methylcytosine
a DNA with alkylated adenine
3-methyladenine
a DNA with uracil
uridine-5'-phosphate
a glutathione-toxin conjugate
a guanine10 in tRNA
N2-dimethylguanine10 in tRNA
an N2-methylguanine10 in tRNA
a guanosine18 in tRNA
a 2'-O-methylguanosine18 in tRNA
a tRNA containing N6-dimethylallyladenosine
a tRNA uridine34
a tRNA 2-thiouridine34
a tRNA uridine38-40
a tRNA pseudouridine38-40
a tRNA uridine54
a tRNA containing 5-methyluridine54
adenine1618 in 23S rRNA
N6-methyladenine1618 in 23S rRNA
adenine22 in tRNA
N1-methyladenine22 in tRNA
adenine[out]
adenine[in]
adenosine
inosine
adenine
adenosine 5'-phosphosulfate
adenosine[out]
adenosine[in]
adenylo-succinate
an oxidized NrdH glutaredoxin-like protein
a reduced NrdH glutaredoxin-like protein
nicotinate adeninedinucleotide
IMP
UDP-3-O-(3-hydroxymyristoyl)-α-D-glucosamine
UDP-3-O-[(3R)-3-hydroxymyristoyl]-N-α-acetylglucosamine
dCDP
dCMP
dGDP
dGMP
UTP
CDP-1,2-dipalmitoylglycerol
CDP-1-18:1(9Z)-2-16:0-glycerol
CDP-1-18:1(9Z)-2-18:1(9Z)-glycerol
CDP-choline
CDP-glycerol
CDP-N-dimethylethanolamine
CDP-N-methylethanolamine
GDP-α-D-glucose
a CDP-2,3,4-saturated-diacylglycerol
cytidine
GTP
uridine
cytosine
cytosine1962 in 23S rRNA
5-methylcytosine1962 in 23S rRNA
cytosine[out]
cytosine[in]
D-erythro-imidazole-glycerol-phosphate
imidazole acetol-phosphate
pseudouridine 5'-phosphate
dUMP
dUTP
deoxycytidine
deoxyuridine
dGTP
N6-(Δ2-isopentenyl)-adenosine 5'-diphosphate
N6-(Δ2-isopentenyl)-adenosine 5'-monophosphate
N6-(Δ2-isopentenyl)-adenosine 5'-triphosphate
dTDP
dTTP
dTDP-4-dehydro-6-deoxy-α-D-glucose
dTDP-4-dehydro-6-deoxy-β-L-mannose
dTDP-6-deoxy-β-L-mannose
dTDP-α-D-glucose
dTMP
dUDP
GDP-L-fucose
GDP-4-dehydro-6-deoxy-D-mannose
GDP-L-galactose
GDP-L-gulose
GDP-mannuronate
GDP-guluronate
GDP-β-L-fucose
S-formylglutathione
GMP
guanine
guanosine
GMP-N-ε-(N-α-acetyl lysine methyl ester) 5'-phosphoramidate
cyclic-GMP
guanine46 in tRNA
N7-methylguanine46 in tRNA
guanine9 in tRNA
N1-methylguanine9 in tRNA
xanthosine
imidazole acetaldehyde
4-imidazoleacetate
XMP
indol-3-ylmethylisothiocyanate-glutathione
indole-3-acetohydroximoyl-glutathione
indol-3-ylmethyl-glutathione
isopentenyl adenosine
UDP-D-glucuronate
N-6-isopentyl adenosine-37 tRNA
2-methylthio-N-6-isopentyl adenosine-37 tRNA
UDP-N-acetyl-D-galactosamine
dTDP-4-acetamido-4,6-dideoxy-D-galactose
N5-carboxyaminoimidazole ribonucleotide
N6-dimethylallyladenine
phenylacetohydroximoyl-glutathione
CDP-ethanolamine
polyneuridine aldehyde
pseudouridine
S-(2-hydroxyacyl)glutathione
a 5 methylcytosine34 in tRNA precursor
a cytosine34 in tRNA precursor
a 5 methylcytosine40 in tRNA precursor
a cytosine40 in tRNA precursor
a 5-methylcytosine48 in tRNA
a cytosine48 in tRNA
a 5-methylcytosine49 in tRNA
a cytosine49 in tRNA
2'-O-methylcytidine1402 in 16S rRNA
cytidine1402 in 16S rRNA
N4-methylcytidine1402 in 16S rRNA
5-methylcytosine1407 in 16S rRNA
cytosine1407 in 16S rRNA
N2-methylguanine2445 in 23S rRNA
guanine2445 in 23S rRNA
S-hydroxymethylglutathione
S-lactoyl-glutathione
adenosine 5'-phosphoselenate
selenodiglutathione
thymidine
UDP-4-dehydro-6-deoxy-D-glucose
UDP-α-D-galactose
benzyladenine-7-N-glucoside
benzyladenine
benzyladenine-9-N-glucoside
isopentenyladenine-7-N-glucoside
isopentenyladenine-9-N-glucoside
UDP-D-glucose[out]
UDP[out]
UDP-L-arabinose
UDP-N-acetylmuramoyl-L-alanyl-D-glutamate
UDP-N-acetylmuramoyl-L-alanyl-γ-D-glutamyl-L-lysine
UDP-N-acetylmuramoyl-L-alanyl-D-glutamyl-meso-2,6-diaminopimelyl-D-alanyl-D-alanine
UDP-N-acetylmuramoyl-L-alanyl-γ-D-glutamyl-L-lysyl-D-alanine
UDP-N-acetylmuramoyl-L-alanyl-γ-D-glutamyl-L-lysyl-D-alanyl-D-alanine
UDP-α-D-glucose
UDP-α-D-sulfoquinovopyranose
UDP-β-L-arabinofuranose
UDP-β-L-arabinopyranose
uridine2552 in 23S rRNA
2-O-methyluridine2552 in 23S rRNA
a UDP-sugar
homoglutathione

## Sheet: central core
ADP
AMP
ATP
CO2
ammonia
H2O
H+
coenzyme A
phosphate
diphosphate
NADH
NADPH
NADP+
NAD+
glycine
pyruvate
L-alanine
L-cysteine
L-glutamate
L-serine
oxygen

## Sheet: lipids
acetone
(Z)-15-tetracosenoyl-CoA
(1S,2R)-1-C-(indol-3-yl)glycerol 3-phosphate
(2E,6E)-farnesyl methyl ester
(22R,23R)-22,23-dihydroxycampesterol
(22α)-hydroxy-campesterol
(24E)-3α,7α-dihydroxy-5β-cholest-24-enoyl-CoA
(24E)-3α,7α,12α-trihydroxy-5β-cholest-24-enoyl-CoA
2-trans,-6-trans-farnesyl monophosphate
(2E,6E)-farnesyl diphosphate
isopentenyldiphosphate
geranylgeranyl diphosphate
(3R)-3-hydroxy-arachidoyl-CoA
trans-arachido-2-enoyl-CoA
3-oxo-arachidoyl-CoA
(3R)-3-hydroxy-behenoyl-CoA
trans-docos-2-enoyl-CoA
3-oxo-behenoyl-CoA
trans-cerot-2-enoyl-CoA
trans-lignocer-2-enoyl-CoA
(3S)-2,3-epoxy-2,3-dihydrosqualene
lanosterol
(5Z,8Z,11Z,14Z,17Z)-eicosapentaenoate
eicosapentaenoyl-CoA
12,13(S)-epoxylinolenate
3-hydroxy-3-phenylpropionyl-CoA
(E,E)-geranyllinalool
(R)-3-hydroxybutanoyl-CoA
acetoacetyl-CoA
(R)-mevalonate
mevalonate-5-phosphate
(S)-3-hydroxy-3-methylglutaryl-CoA
acetoacetate
(S)-3-hydroxy-isobutanoyl-CoA
(S)-3-hydroxybutanoyl-CoA
trans-Δ2-decenoyl-CoA
2-methylbutanoyl-CoA
1-16:0-2-18:1-phosphatidylcholine
1-palmitoyl-2-linoleoyl-phosphatidylcholine
1-16:0-2-18:2-digalactosyldiacylglycerol
1-16:0-2-18:3-digalactosyldiacylglycerol
1-18:1-2-16:0-digalactosyldiacylglycerol
1-18:2-2-16:0-digalactosyldiacylglycerol
1-18:1-2-16:0-monogalactosyldiacylglycerol
1-18:1-2-16:1-monogalactosyldiacylglycerol
1-18:2-2-16:0-monogalactosyldiacylglycerol
1-18:1-2-16:0-phosphatidylglycerol
1-18:1-2-trans-16:1-phosphatidylglycerol
1-18:2-2-16:0-phosphatidylglycerol
1-18:1-2-16:2-monogalactosyldiacylglycerol
1-18:2-2-16:1-monogalactosyldiacylglycerol
1-18:1-2-16:3-monogalactosyldiacylglycerol
1-18:2-2-16:2-monogalactosyldiacylglycerol
1-18:2-2-16:3-monogalactosyldiacylglycerol
1-18:1-2-18:1-sn-glycerol-3-phosphocholine
1-18:1-2-18:2-phosphatidylcholine
1-18:2-2-18:1-phosphatidylcholine
1-18:1-2-18:3-phosphatidylcholine
1-18:2-2-18:2-sn-glycerol-3-phosphocholine
1-18:2-2-18:3-phosphatidylcholine
1-18:2-2-trans-16:1-phosphatidylglycerol
1-18:3-2-16:0-digalactosyldiacylglycerol
1-18:3-2-16:0-monogalactosyldiacylglycerol
1-18:3-2-16:0-phosphatidylglycerol
1-18:3-2-16:1-monogalactosyldiacylglycerol
1-18:3-2-16:2-monogalactosyldiacylglycerol
1-18:3-2-16:3-monogalactosyldiacylglycerol
1-18:3-2-18:1-phosphatidylcholine
1-18:2-2-18:2-digalactosyldiacylglycerol
1-18:2-2-18:3-digalactosyldiacylglycerol
1-18:3-2-18:2-digalactosyldiacylglycerol
1-18:2-2-18:2-monogalactosyldiacylglycerol
1-18:2-2-18:3-monogalactosyldiacylglycerol
1-18:3-2-18:2-monogalactosyldiacylglycerol
1-18:3-2-18:2-phosphatidylcholine
1-18:3-2-18:3-digalactosyldiacylglycerol
1-18:3-2-18:3-monogalactosyldiacylglycerol
1-18:3-2-18:3-phosphatidylcholine
1-18:3-2-trans-16:1-phosphatidylglycerol
a 1-alkyl-sn-glycerol-3-phosphate
1-eicosanol
eicosanal
1-naphthol 6'-O-malonylglucoside
malonyl-CoA
O-sinapoylcholine
choline
a holo-[acp]
a palmitoyl-[acp]
1-16:0-2-18:3-phosphatidylcholine
2-18:2(9Z,12Z)-lysophosphatidylcholine
1-palmitoylglycerol 3-phosphate
dipalmitoyl phosphatidate
palmitoylglycerone phosphate
14-hydroxylanosterol
14-oxolanosterol
14-demethyllanosterol
presqualenediphosphate
squalene
a 1,2-diacyl-3-β-D-galactosyl-sn-glycerol
a 1,2-diacylglycerol
a β,βdigalactosyldiacylglycerol
a triacylglycerol
a 2-monoacylglycerol
oleoyl-CoA
stearoyl-CoA
a malonyl-[acp]
an acetoacetyl-[acp]
isobutanoyl-CoA
all-trans-geranyl-geranyl diphosphate
S-geranylgeranyl protein
an L-1-phosphatidyl-glycerol
glycerol
lipid A disaccharide
2-methylacetoacetyl-CoA
2-naphthol 6'-O-malonylglucoside
24,25-dihydrolanosterol
24-epi-campesterol
brassicasterol
avenasterol
24-methyldesmosterol
campesterol
24-methylenecholesterol
episterol
26,27-dehydrozymosterol
24-alkyl sterol 2
24-alkyl sterol 3
24-alkyl sterol 1
3-(4-hydroxyphenyl)-3-hydroxy-propionyl-CoA
3-(4-hydroxyphenyl)-3-oxo-propionyl-CoA
3-cis-dodecenoyl-CoA
2-trans-dodecenoyl-CoA
6-deoxotyphasterol
typhasterol
3-oxo-3-phenylpropionyl-CoA
OPC8-CoA
3-oxo-docosapentaenoyl-CoA
3-hydroxy-docosapentaenoyl-CoA
3-oxo-eicosatrienoyl-CoA
3-hydroxy-eicosatrienoyl-CoA
3R-hydroxy-docosapentaenoyl [acp]
a 3-oxo-docosapentaenoyl [acp]
4,4-dimethylzymosterol
4-fumaryl-acetoacetate
4-maleyl-acetoacetate
4-methylumbelliferone 6'-O-malonylglucoside
3-keto-4-methylzymosterol
4α-methyl-zymosterol
5-dehydro episterol
5-dehydroavenasterol
isofucosterol
7-dehydrodesmosterol
lathosterol
apigenin 7-O(6-malonyl-β-D-glucoside)
7-oxatyphasterol
a trans-2-enoyl-[acyl-carrier protein]
a 3-oxoacyl-[acp]
a cis-2-enoyl-CoA
a (3R)-3-hydroxyacyl-CoA
a (3S)-3-hydroxyacyl-CoA
a trans-2-enoyl-CoA
a 3-oxoacyl-CoA
a (R)-3-hydroxy-cis-vaccenoyl-[acp]
a cis-vaccen-2-enoyl-[acp]
a 3-oxo-cis-vaccenoyl-[acp]
a (R)-3-hydroxybehenoyl-[acp]
a 3-oxo-behenoyl-[acp]
a (R)-3-hydroxybutanoyl-[acp]
a crotonyl-[acp]
a (R)-3-hydroxydodecanoyl-[acp]
a trans dodec-2-enoyl-[acp]
a 3-oxo-dodecanoyl-[acp]
a (R)-3-hydroxyoctanoyl-[acp]
a trans oct-2-enoyl-[acp]
a 3-oxo-octanoyl-[acp]
a (R)-3-hydroxypetroselinoyl-[acp]
a 3-oxo-petroslinoyl-[acp]
a (R)-3-hydroxystearoyl-[acp]
a trans-octadec-2-enoyl-[acp]
a 3-oxo-stearoyl-[acp]
3-β-D-galactosyl-sn-glycerol
a trigalactosyldiacylglycerol
a 1,2-diacyl-sn-glycerol 3-diphosphate
a 1,2-diacyl-sn-glycerol-3-phosphate
a lysophospholipid
a phospholipid
a 1,2-diacylglycerol[out]
a phosphatidylcholine
CDP-choline[out]
a 1-acyl-2-oleoyl-sn-glycero-3-phosphocholine
a 1-acyl-2-linoleoyl-sn-glycero-3-phosphocholine
a 1-acyl-2-[(S)-12-hydroxyoleoyl]-sn-glycero-3-phosphocholine
a 1-acyl-sn-glycerol-3-phosphate
an acyl-[acp]
a 1-lysophosphatidylcholine
L-1-glycero-3-phosphocholine
a 1-monoacylglycerol
a fatty acid
a 2(R)-hydroperoxy fatty acid
a 2(R)-hydroxy fatty acid
a 2,3,4-saturated fatty acyl-[acp]
a 2,3,4-saturated fatty acid
a 2,3,4-saturated fatty acyl CoA
a 2-trans-4-cis-dienoyl-CoA
a trans-3-enoyl-CoA
a 3R-hydroxy cis Δ5-dodecenoyl-[acp]
a trans-Δ3-cis-Δ5-dodecenoyl-[acp]
a 3-oxo-cis-Δ5-dodecenoyl-[acp]
a 3R-hydroxy cis Δ7-tetradecenoyl-[acp]
a trans-Δ3-cis-Δ7-tetradecenoyl-[acp]
a 3-oxo-cis-Δ7-tetradecenoyl-[acp]
a 3R-hydroxy cis Δ9-hexadecenoyl-[acp]
a trans-Δ3-cis-Δ9-hexadecenoyl-[acp]
a 3-oxo-cis-Δ9-hexadecenoyl-[acp]
a 3R-hydroxyglutaryl-[acp] methyl ester
an enoylglutaryl-[acp] methyl ester
a 3-oxo-glutaryl-[acp] methyl ester
a 3R-hydroxypimelyl-[acp] methyl ester
an enoylpimelyl-[acp] methyl ester
a 3-oxo-pimelyl-[acp] methyl ester
a [lipoyl-carrier protein] N6-octanoyl-L-lysine
a farnesylated protein
a apo-[methylmalonyl-CoA:pyruvate carboxytransferase]
[methylmalonyl-CoA:pyruvate carboxytransferase]
a butyryl-[acp]
a 3-oxo-hexanoyl-[acp]
a CDP-diacylglycerol
an L-1-phosphatidylglycerol-phosphate
sn-glycerol-3-phosphate
phytol
a cis,cis-delta11,23-3-hydroxyC42:2-[acp]
a cis,cis-delta11,23-3-oxo-C42:2-[acp]
a cis,cis-delta11,29-3-hydroxy C48:2-[acp]
a cis,cis-delta11,29-3-oxo-C48:2-[acp]
a cis,cis-delta13,25-3-hydroxyC44:2-[acp]
a cis,cis-delta13,25-3-oxo-C44:2-[acp]
a cis,cis-delta13,31-3-hydroxy C50:2-[acp]
a cis,cis-delta13,31-3-oxo-C50:2-[acp]
a cis,cis-delta15,27-3-hydroxyC46:2-[acp]
a cis,cis-delta15,27-3-oxo-C46:2-[acp]
a cis,cis-delta15,33-3-hydroxy C52:2-[acp]
a cis,cis-delta15,33-3-oxo-C52:2-[acp]
a cis,cis-delta17,29-3-hydroxyC48:2-[acp]
a cis,cis-delta17,29-3-oxo-C48:2-[acp]
a cis,cis-delta17,35-3-hydroxyC54:2-[acp]
a cis,cis-delta17,35-3-oxo-C54:2-[acp]
a cis,cis-delta19,31-3-hydroxyC50:2-[acp]
a cis,cis-delta19,31-3-oxo-C50:2-[acp]
a cis,cis-delta19,37-3-hydroxy-C56:2-[acp]
a cis,cis-delta19,37-3-oxo-C56:2-[acp]
a cis,cis-delta21,39-3-hydroxyC58:2-[acp]
a cis,cis-delta21,39-3-oxo-C58:2-[acp]
a cis,cis-delta5,17-3-hydroxyC36:2[acp]
a cis,cis-delta5,17-3-oxo-C36:2-[acp]
a cis,cis-delta5,23-3-hydroxyC42:2-[acp]
a cis,cis-delta5,23-3-oxo-C42:2-[acp]
a cis,cis-delta7,19-3-hydroxyC38:2-[acp]
a cis,cis-delta7,19-3-oxo-C38:2-[acp]
a cis,cis-delta7,25-3-hydroxyC44:2-[acp]
a cis,cis-delta7,25-3-oxo-C44:2-[acp]
a cis,cis-delta9,21-3-hydroxyC40:2-[acp]
a cis,cis-delta9,21-3-oxo-C40:2-[acp]
a cis,cis-delta9,27-3-hydroxyC46:2-[acp]
a cis,cis-delta9,27-3-oxo-C46:2-[acp]
a cis-3-enoyl-CoA
a cis-5-enoyl-CoA
a trans2,cis-5-dienoyl-CoA
a cis-delta11-3-hydroxyC30:1-[acp]
a cis-delta11-3-oxo-C30:1-[acp]
a cis-delta11-C30:1-[acp]
a cis-delta13-3-oxo-C32:1-[acp]
a cis-delta13-3-hydroxyC32:1-[acp]
a cis-delta13-C32:1-[acp]
a cis-delta15-3-oxo-C34:1-[acp]
a cis-delta15-3-hydroxyC34:1-[acp]
a cis-delta15-C34:1-[acp]
a cis-delta17-3-oxo-C36:1-[acp]
a cis-delta17-3-hydroxyC36:1-[acp]
a cis-delta17-C36:1-[acp]
a cis-delta19-3-oxo-C38:1-[acp]
a cis-delta19-3-hydroxyC38:1-[acp]
a cis-delta19-C38:1-[acp]
a cis-delta21-3-oxo-C40:1-[acp]
a cis-delta21-3-hydroxyC40:1-[acp]
a cis-delta5-3-hydroxyC24:1-[acp]
a cis-delta5-3-oxo-C24:1-[acp]
a cis-delta5-C24:1-[acp]
a cis-delta7-3-oxo-C26:1-[acp]
a cis-delta7-3-hydroxyC26:1-[acp]
a cis-delta7-C26:1-[acp]
a cis-delta9-3-oxo-C28:1-[acp]
a cis-delta9-3-hydroxyC28:1-[acp]
a cis-delta9-C28:1-[acp]
a cis-docos-3-enoyl-[acp]
a cis-vaccenoyl-[acp]
a cis-Δ3-decenoyl-[acp]
a cis-Δ5-dodecenoyl-[acp]
a cis-Δ7-tetradecenoyl-[acp]
a decanoyl-[acp]
a trans-Δ2-decenoyl-[acp]
adiacylglycerol
a long-chain fatty acid
adihomo γ linolenoyl [acp]
di-homo-γ-linolenate
a docosapentaenoyl [acp]
a dodecanoyl-[acp]
a 3-oxo-myristoyl-[acp]
(KDO)2-(lauroyl)-lipid IVA
α-Kdo-(2→4)-α-Kdo-(2→6)-lipid IVA
a ω-hydroxy fatty acid
an in-chain hydroxy fatty acid
a glutaryl-[acp] methyl ester
a hexanoyl-[acp]
a trans hex-2-enoyl-[acp]
an apo-[acp]
an octanoyl-[acp]
a hydroxyacyl-CoA
a lipid hydroperoxide
a lipid
a lipid II
a lipid linoleoyl group
a lipid α-linolenoyl group
a lipid oleoyl-group
a long-chain acyl-CoA
a fatty acid-ethyl ester
a very long chain fatty acyl-CoA
a long-chain acyl-CoA[cytosol]
a long-chain acyl-CoA[peroxisomal lumen]
a long-chain acyl-[acp]
a monoacylglycerol
an acetyl-[acp]
a medium-chain 2,3,4-saturated fatty acyl CoA
a medium-chain trans-2,3-dehydroacyl-CoA
a myristoyl-[acp]
Kdo2-lipid A
a 3-oxo-palmitoyl-[acp]
KDO2-lipid A, cold adapted
KDO2-(palmitoleoyl)-lipid IVA
a trans tetradec-2-enoyl-[acp]
a palmitoleoyl-[acp]
palmitoleate
a Δ6-hexadecenoyl-[acp]
a trans hexadecenoyl-[acp]
a palmitoylated protein
a petroselinoyl-[acp]
a 2-lysophosphatidylcholine
a sterol
α-linolenate
phosphocholine
a phosphatidylcholine[out]
a phospholipid olefinic fatty acid
a phospholipid cyclopropane fatty acid
a phospholipid[out]
a phospholipid[cytosol]
a pimelyl-[acp]
an O-glucosylsterol
a protein c-terminal S-farnesyl-L-cysteine
a protein c-terminal s-farnesyl-l-cysteine methyl ester
a protein S-farnesyl-L-cysteine
dihydroxyacetone phosphate
a short-chain 2,3,4-saturated fatty acyl CoA
a short-chain trans-2,3-dehydroacyl-CoA
a stearoyl-[acp]
an oleoyl-[acp]
a trans-2,trans-4-dienoyl-CoA
a trans3,cis-5-dienoyl-CoA
a very-long-chain (3R)-3-hydroxyacyl-CoA
a very-long-chain trans-2,3-dehydroacyl-CoA
a very-long-chain oxoacyl-CoA
a very-long-chain 2,3,4-saturated fatty acyl CoA
a Δ4-hexadecenoyl-[acp]
an ω-oxo fatty acid
a 1-alkyl-2-acetyl-sn-glycero-3-phosphocholine
a 1-alkyl-sn-glycero-3-phosphocholine
butanoyl-CoA
octanoyl-CoA
a S-geranylgeranyl protein
dihydrogeranylgeranyl-PP
aminoacetone
an (3R)-3-hydroxymyristoyl-[acp]
an (R)-3-hydroxydecanoyl-[acp]
a 3-oxo-decanoyl-[acp]
an (R)-3-hydroxyhexanoyl-[acp]
an (R)-3-hydroxypalmitoyl-[acp]
an acyl-CoA
an N-malonyl-L-cysteine-S-conjugate
a [glycine-cleavage complex H protein] N6-octanoyl-L-lysine
arachidonate
arachidoyl-CoA
arachidoyl dodecanoate
arachidate
[propionyl-CoA:carbon-dioxide ligase (ADP-forming)]
apo-[propionyl-CoA:carbon-dioxide ligase (ADP-forming)]
behenoyl CoA
bisdemalonylsalvianin
monodemalonylsalvianin
crinosterol
CDP-1,2-dipalmitoylglycerol
1,2-dipalmitoyl-phosphatidylglycerol-phosphate
CDP-1-18:1(9Z)-2-16:0-glycerol
phosphatidylglycerophosphate (1-octadecenoyl(9Z), 2-palmitoyl)
CDP-1-18:1(9Z)-2-18:1(9Z)-glycerol
phosphatidylglycerophosphate (dioctadec-9-enoyl(Z))
CDP-choline
CDP-glycerol
geranylgeranyl-chlorophyll a
geranylgeranyl-chlorophyll b
cholesterol
(22R)β-hydroxy-cholesterol
7-dehydrocholesterol
a CDP-2,3,4-saturated-diacylglycerol
R-4'-phosphopantothenoyl-L-cysteine
D-erythro-imidazole-glycerol-phosphate
delphinidin 3-O-(6''-O-malonyl)-β-glucoside
desmosterol
dihomo γ-linolenoyl-CoA
dihydrogeranylgeranyl-chlorophyll a
tetrahydrogeranylgeranyl-chlorophyll a
tetrahydrogeranylgeranyl-PP
dihydroxyacetone
dihydroxyacetone phosphate[in]
sn-glycerol-3-phosphate[in]
(2Z,6Z)-farnesyl diphosphate
N6-(Δ2-isopentenyl)-adenosine 5'-diphosphate
N6-(Δ2-isopentenyl)-adenosine 5'-monophosphate
N6-(Δ2-isopentenyl)-adenosine 5'-triphosphate
geranyl diphosphate
1,2-dipalmitoylglycerol
geranyl acetate
geranyl monophosphate
geranylgeraniol
all-trans-geranyl-geranyl monophosphate
indole-3-butenoyl-CoA
Δ24-25-sitosterol
(22α)-hydroxy-isofucosterol
isopentenyl adenosine
geranylfarnesyl diphosphate
isopentenyldiphosphate[plastid stroma]
palmitoyl-CoA
lauroyl-CoA
acetone cyanohydrin
linoleate
linoleoyl-CoA
(11Z,14Z)-icosa-11,14-dienoyl-CoA
lipid IVA
α-Kdo-(2→6)-lipid IVA
an anthocyanidin-3-O-(6-O-malonyl-β-D-glucoside)
malonyl-CoA methyl ester
mevalonate-diphosphate
trans-oct-2-enoyl-CoA
3-oxo-(11Z)-eicos-11-enoyl-CoA
OPC4-trans-2-enoyl-CoA
OPC4-3-hydroxyacyl-CoA
OPC4-3-ketoacyl-CoA
OPC4-CoA
OPC6-trans-2-enoyl-CoA
OPC6-3-hydroxyacyl-CoA
OPC6-3-ketoacyl-CoA
OPC6-CoA
OPC8-trans-2-enoyl-CoA
OPC8-3-hydroxyacyl-CoA
OPC8-3-ketoacyl-CoA
palmitoleyl-CoA
1-palmitoleylglycerol 3-phosphate
pelargonidin-3-O-(6-O-malonyl-β-D-glucoside)
prostaglandin E2
(5Z)-(15S)-11-α-hydroxy-9,15-dioxoprosta-13-enoate
prostaglandin-H2
S-(2E,6E)-farnesyl-L-cysteine
fecosterol
zymosterol
malonylshisonin
sitosterol
(22α)-hydroxy-sitosterol
stigmasterol
trans-octadec-2-enoyl-CoA
1-octadecanoyl-sn-glycerol 3-phosphate
trans-Δ2, cis-Δ4-decadienoyl-CoA
3-O-β-D-glucosyl-brassicasterol
isopentenyladenine-7-N-glucoside
isopentenyladenine-9-N-glucoside
3-O-β-D-glucosyl-β-sitosterol
stigmasterol 3-O-β-D-glucoside
an α,β-digalactosyldiacylglycerol
a sulfoquinovosyldiacylglycerol
2-R-hydroperoxy-linolenate
α-linolenoyl-CoA
eicosatrienoyl-CoA
