# Supplementary material for: A hierarchical model of metabolic machinery based on the kcore decomposition of plant metabolic networks
Source: PLoS One. 2018 May 7;13(5):e0195843. doi: 10.1371/journal.pone.0195843 (PMC5937743; doi:10.1371/journal.pone.0195843)
Supplement: S5 File — (XLSX) [file pone.0195843.s005.xlsx]

## Sheet: metabolites
	Monocotyledons							Dicotyledons							Lycophytes	Bryophytes	Chlorophytes
	BD	HV	OSJ	PV	SI	SB	ZM	AT	BRP	CP	GM	ME	PT	VV	SM	PP	CR
k1	3107	3059	3178	3165	3111	3108	3146	3546	3249	3155	3242	3210	3274	3197	2924	2858	2433
k2	3045	2999	3117	3108	3054	3045	3077	3441	3174	3080	3185	3150	3211	3137	2886	2816	2379
k3	2610	2595	2657	2667	2618	2607	2623	2894	2699	2632	2720	2699	2742	2689	2499	2452	2091
k4	2378	2377	2426	2447	2389	2377	2393	2573	2427	2366	2481	2469	2512	2460	2283	2235	1908
k5	1345	1366	1370	1387	1364	1342	1357	1483	1379	1380	1440	1437	1465	1399	1297	1295	1068
k6	1128	1137	1156	1170	1155	1127	1118	1239	1170	1156	1200	1223	1240	1191	1098	1116	901
k7	574	597	596	592	604	582	569	658	611	578	604	624	641	617	563	592	450
k8	461	491	481	486	495	474	463	523	495	468	484	510	526	505	454	477	373
k9	271	283	280	275	281	280	271	344	289	281	290	281	289	281	267	281	235
k10	209	220	220	215	213	215	204	279	219	208	227	222	226	218	220	221	192
k11	119	122	124	132	126	124	125	172	119	115	134	124	130	135	125	127	112
k12	91	94	86	89	96	90	85	126	89	93	97	98	97	96	93	93	89
k13	49	56	49	48	56	53	45	67	47	48	56	52	55	53	47	49	59
k14	42	42	41	42	44	43	42	52	41	43	41	43	44	44	42	44	51
k15	31	31	31	34	30	31	31	39	33	32	32	33	33	31	32	34	41
k16	23	23	23	26	23	24	23	34	24	24	24	24	25	23	28	30	33
k17				16			18	25	21	19	15	18		19	19	21	22
k18								21								19

## Sheet: k1
Monocotyledons							Dicotyledons							Lycophytes	Bryophytes	Chlorophytes
BD	HV	OSJ	PV	SI	SB	ZM	AT	BRP	CP	GM	ME	PT	VV	SM	PP	CR
3107	3059	3178	3165	3111	3108	3146	3546	3249	3155	3242	3210	3274	3197	2924	2858	2433
'activated' tRNA	'activated' tRNA	'activated' tRNA	'activated' tRNA	'activated' tRNA	'activated' tRNA	'activated' tRNA	'activated' tRNA	'activated' tRNA	'activated' tRNA	'activated' tRNA	'activated' tRNA	'activated' tRNA	'activated' tRNA	'activated' tRNA	'activated' tRNA	'activated' tRNA
(+)-5-epi-aristolochene	(+)-5-epi-aristolochene	(+)-5-deoxystrigol	(+)-5-epi-aristolochene	(+)-5-epi-aristolochene	(+)-5-epi-aristolochene	(+)-5-epi-aristolochene	(+)-5-deoxystrigol	(+)-5-epi-aristolochene	(+)-5-epi-aristolochene	(+)-5-epi-aristolochene	(+)-5-epi-aristolochene	(+)-5-epi-aristolochene	(+)-5-epi-aristolochene	(+)-5-epi-aristolochene	(+)-(1R,2R)-1,2-diphenylethane-1,2-diol	(+)-7-iso-jasmonate
(+)-7-iso-jasmonate	(+)-7-iso-jasmonate	(+)-5-epi-aristolochene	(+)-7-iso-jasmonate	(+)-7-iso-jasmonate	(+)-7-iso-jasmonate	(+)-7-iso-jasmonate	(+)-7-iso-jasmonate	(+)-7-iso-jasmonate	(+)-7-iso-jasmonate	(+)-6a-hydroxymaackiain	(+)-7-iso-jasmonate	(+)-7-iso-jasmonate	(+)-7-iso-jasmonate	(+)-7-iso-jasmonate	(+)-7-iso-jasmonate	(+)-catechin
(+)-7-iso-jasmonoyl-L-isoleucine	(+)-7-iso-jasmonoyl-L-isoleucine	(+)-7-iso-jasmonate	(+)-7-iso-jasmonoyl-L-isoleucine	(+)-7-iso-jasmonoyl-L-isoleucine	(+)-7-iso-jasmonoyl-L-isoleucine	(+)-cis-abscisic aldehyde	(+)-7-iso-jasmonoyl-L-isoleucine	(+)-7-iso-jasmonoyl-L-isoleucine	(+)-7-iso-jasmonoyl-L-isoleucine	(+)-7-iso-jasmonate	(+)-7-iso-jasmonoyl-L-isoleucine	(+)-7-iso-jasmonoyl-L-isoleucine	(+)-catechin	(+)-7-iso-jasmonoyl-L-isoleucine	(+)-cis-abscisic aldehyde	(-)-epicatechin
(+)-catechin	(+)-catechin	(+)-7-iso-jasmonoyl-L-isoleucine	(+)-catechin	(+)-catechin	(+)-cis-abscisic aldehyde	(+)-costunolide	(+)-catechin	(+)-catechin	(+)-catechin	(+)-7-iso-jasmonoyl-L-isoleucine	(+)-catechin	(+)-catechin	(+)-cis-abscisic aldehyde	(+)-cis-abscisic aldehyde	(+)-copalyldiphosphate	(-)-jasmonate
(+)-cis-abscisic aldehyde	(+)-cis-abscisic aldehyde	(+)-catechin	(+)-cis-abscisic aldehyde	(+)-cis-abscisic aldehyde	(+)-columbianetin	(+)-dihydrokaempferol	(+)-cis-abscisic aldehyde	(+)-cis-abscisic aldehyde	(+)-cis-abscisic aldehyde	(+)-catechin	(+)-cis-abscisic aldehyde	(+)-cis-abscisic aldehyde	(+)-dihydrokaempferol	(+)-copalyldiphosphate	(+)-dihydrokaempferol	(-)-phaseollidin
(+)-columbianetin	(+)-costunolide	(+)-cis-abscisic aldehyde	(+)-columbianetin	(+)-columbianetin	(+)-costunolide	(+)-germacrene A	(+)-columbianetin	(+)-columbianetin	(+)-costunolide	(+)-cis-abscisic aldehyde	(+)-columbianetin	(+)-columbianetin	(+)-lariciresinol	(+)-costunolide	(+)-epi-isozizaene	(1,3-α-D-glucosyl)(n)
(+)-costunolide	(+)-dihydrokaempferol	(+)-columbianetin	(+)-costunolide	(+)-costunolide	(+)-dihydrokaempferol	(+)-germacrene D	(+)-dihydrokaempferol	(+)-dihydrokaempferol	(+)-dihydrokaempferol	(+)-columbianetin	(+)-costunolide	(+)-costunolide	(+)-marmesin	(+)-dihydrokaempferol	(+)-isopimara-7,15-diene	(1,3-α-D-glucosyl)(n-1)
(+)-dihydrokaempferol	(+)-germacrene A	(+)-costunolide	(+)-dihydrokaempferol	(+)-dihydrokaempferol	(+)-germacrene A	(+)-lariciresinol	(+)-lariciresinol	(+)-germacrene A	(+)-germacrene A	(+)-costunolide	(+)-dihydrokaempferol	(+)-dihydrokaempferol	(+)-menthofuran	(+)-germacrene A	(+)-neomenthol	(1,4-α-D-glucosyl)(n)
(+)-germacrene A	(+)-isomenthone	(+)-dihydrokaempferol	(+)-germacrene A	(+)-germacrene A	(+)-germacrene D	(+)-marmesin	(+)-limonene	(+)-germacrene D	(+)-germacrene D	(+)-dihydrokaempferol	(+)-germacrene A	(+)-germacrene A	(+)-neomenthol	(+)-isopimara-7,15-diene	(+)-taxifolin	(1,4-α-D-glucosyl)(n+1)
(+)-germacrene D	(+)-lariciresinol	(+)-germacrene A	(+)-isomenthol	(+)-isomenthone	(+)-lariciresinol	(+)-menthofuran	(+)-marmesin	(+)-lariciresinol	(+)-lariciresinol	(+)-germacrene A	(+)-germacrene D	(+)-germacrene D	(+)-pinoresinol	(+)-lariciresinol	(-)-glycinol	(1,4-α-D-glucosyl)(n-1)
(+)-lariciresinol	(+)-marmesin	(+)-germacrene D	(+)-isomenthone	(+)-lariciresinol	(+)-marmesin	(+)-neomenthol	(+)-menthofuran	(+)-marmesin	(+)-marmesin	(+)-isomenthone	(+)-isomenthone	(+)-isomenthone	(+)-piperitol	(+)-marmesin	(-)-jasmonate	(1,4-α-D-glucosyl)n-glucosyl glucogenin
(+)-marmesin	(+)-menthofuran	(+)-lariciresinol	(+)-lariciresinol	(+)-marmesin	(+)-menthofuran	(+)-pinoresinol	(+)-neomenthol	(+)-menthofuran	(+)-menthofuran	(+)-lariciresinol	(+)-lariciresinol	(+)-lariciresinol	(+)-pulegone	(+)-menthofuran	(-)-menthone	(1,6-α-D-glucosyl)(m+1)
(+)-menthofuran	(+)-neomenthol	(+)-marmesin	(+)-marmesin	(+)-menthofuran	(+)-neomenthol	(+)-piperitol	(+)-pinoresinol	(+)-neomenthol	(+)-neomenthol	(+)-maackiain	(+)-marmesin	(+)-marmesin	(+)-secoisolariciresinol	(+)-neomenthol	(-)-phaseollidin	(1,6-α-D-glucosyl)(m-1)
(+)-neomenthol	(+)-pinoresinol	(+)-menthofuran	(+)-menthofuran	(+)-neomenthol	(+)-pinoresinol	(+)-pulegone	(+)-piperitol	(+)-pinoresinol	(+)-pinoresinol	(+)-marmesin	(+)-menthofuran	(+)-neomenthol	(+)-sesamin	(+)-pinoresinol	(1,3-α-D-glucosyl)(n)	(11Z,14Z)-icosa-11,14-dienoyl-CoA
(+)-pinoresinol	(+)-piperitol	(+)-neomenthol	(+)-neoisomenthol	(+)-pinoresinol	(+)-piperitol	(+)-secoisolariciresinol	(+)-pulegone	(+)-piperitol	(+)-piperitol	(+)-neomenthol	(+)-neomenthol	(+)-pinoresinol	(+)-sesamolin	(+)-pulegone	(1,3-α-D-glucosyl)(n-1)	(13E)-(15S)-11-α,15-dihydroxy-9-oxoprost-13-enoate
(+)-piperitol	(+)-pulegone	(+)-pinoresinol	(+)-neomenthol	(+)-piperitol	(+)-pulegone	(+)-sesamin	(+)-secoisolariciresinol	(+)-pulegone	(+)-pulegone	(+)-pinoresinol	(+)-pinoresinol	(+)-piperitol	(+)-sesamolinol	(+)-secoisolariciresinol	(1,4-α-D-galacturonosyl)(m)	(13E)-11-α-hydroxy-9,15-dioxoprost-13-enoate
(+)-pulegone	(+)-secoisolariciresinol	(+)-piperitol	(+)-pinoresinol	(+)-pulegone	(+)-secoisolariciresinol	(+)-sesamolin	(+)-sesamin	(+)-secoisolariciresinol	(+)-secoisolariciresinol	(+)-pisatin	(+)-piperitol	(+)-pulegone	(+)-taxifolin	(+)-taxifolin	(1,4-α-D-galacturonosyl)(n)	(15Z)-tetracosenoate
(+)-secoisolariciresinol	(+)-sesamin	(+)-pulegone	(+)-piperitol	(+)-secoisolariciresinol	(+)-sesamin	(+)-sesamolinol	(+)-sesamolin	(+)-sesamin	(+)-sesamin	(+)-pulegone	(+)-pulegone	(+)-secoisolariciresinol	(+)-valencene	(-)-jasmonate	(1,4-α-D-galacturonosyl)(n+m)	(1R,6R)-6-hydroxy-2-succinylcyclohexa-2,4-diene-1-carboxylate
(+)-sesamin	(+)-sesamolin	(+)-secoisolariciresinol	(+)-pulegone	(+)-sesamin	(+)-sesamolin	(+)-taxifolin	(+)-sesamolinol	(+)-sesamolin	(+)-sesamolin	(+)-secoisolariciresinol	(+)-secoisolariciresinol	(+)-sesamin	(+)-δ-cadinene	(-)-jasmonoyl-L-isoleucine	(1,4-α-D-glucosyl)(n)	(1S,2R)-1-C-(indol-3-yl)glycerol 3-phosphate
(+)-sesamolin	(+)-sesamolinol	(+)-sesamin	(+)-secoisolariciresinol	(+)-sesamolin	(+)-sesamolinol	(+)-δ-cadinene	(+)-taxifolin	(+)-sesamolinol	(+)-sesamolinol	(+)-taxifolin	(+)-sesamin	(+)-sesamolin	(-)-(R)-carvone	(-)-lactol	(1,4-α-D-glucosyl)(n+1)	(2-trans-6-trans)-farnesoate
(+)-sesamolinol	(+)-taxifolin	(+)-sesamolin	(+)-sesamin	(+)-sesamolinol	(+)-taxifolin	(-)-9β-pimara-7,15-diene	(+)-thujopsene	(+)-taxifolin	(+)-taxifolin	(+)-δ-cadinene	(+)-sesamolin	(+)-sesamolinol	(-)-9β-pimara-7,15-diene	(-)-lariciresinol	(1,4-α-D-glucosyl)(n-1)	(24E)-3α,7α,12α-trihydroxy-5β-cholest-24-enoyl-CoA
(+)-taxifolin	(+)-δ-cadinene	(+)-sesamolinol	(+)-sesamolin	(+)-taxifolin	(+)-δ-cadinene	(-)-exo-α-bergamotene	(+)-vernolate	(+)-thujopsene	(+)-δ-cadinene	(-)-(R)-carvone	(+)-sesamolinol	(+)-taxifolin	(-)-epicatechin	(-)-matairesinol	(1,4-α-D-glucosyl)n-glucosyl glucogenin	(24E)-3α,7α-dihydroxy-5β-cholest-24-enoyl-CoA
(+)-δ-cadinene	(-)-9β-pimara-7,15-diene	(+)-taxifolin	(+)-sesamolinol	(+)-δ-cadinene	(-)-9β-pimara-7,15-diene	(-)-germacrene D	(+)-α-barbatene	(+)-valencene	(-)-epicatechin	(-)-9β-pimara-7,15-diene	(+)-taxifolin	(+)-valencene	(-)-glycinol	(-)-menthone	(1,6)-β-galactobiose	(24R,25R)-3α,7α,12α,24-tetrahydroxy-5β-cholestanoyl CoA
(-)-9β-pimara-7,15-diene	(-)-epicatechin	(+)-δ-cadinene	(+)-taxifolin	(-)-9β-pimara-7,15-diene	(-)-exo-α-bergamotene	(-)-glycinol	(+)-β-barbatene	(+)-α-barbatene	(-)-germacrene D	(-)-epicatechin	(+)-valencene	(+)-δ-cadinene	(-)-isopiperitenone	(-)-phaseollidin	(1,6-α-D-glucosyl)(m+1)	(24R,25R)-3α,7α,24-trihydroxy-5β-cholestanoyl CoA
(-)-epicatechin	(-)-glycinol	(-)-9β-pimara-7,15-diene	(+)-valencene	(-)-epicatechin	(-)-germacrene D	(-)-jasmonate	(+)-β-chamigrene	(+)-β-barbatene	(-)-glycinol	(-)-glycinol	(+)-δ-cadinene	(-)-(R)-carvone	(-)-jasmonate	(-)-pinoresinol	(1,6-α-D-glucosyl)(m-1)	(24S)-24-hydroxycholesterol
(-)-germacrene D	(-)-jasmonate	(-)-epicatechin	(+)-δ-cadinene	(-)-exo-α-bergamotene	(-)-glycinol	(-)-jasmonic acid methyl ester	(+)-δ-cadinene	(+)-β-chamigrene	(-)-jasmonate	(-)-isopiperitenone	(-)-(R)-carvone	(-)-9β-pimara-7,15-diene	(-)-jasmonic acid methyl ester	(-)-secoisolariciresinol	(11Z,14Z)-icosa-11,14-dienoyl-CoA	(2E)-2-butylidene-4-hydroxy-5-methyl-3(2H)-furanone
(-)-glycinol	(-)-jasmonic acid methyl ester	(-)-exo-α-bergamotene	(-)-9β-pimara-7,15-diene	(-)-glycinol	(-)-jasmonate	(-)-jasmonoyl-L-isoleucine	(-)-cuparene	(+)-δ-cadinene	(-)-jasmonic acid methyl ester	(-)-jasmonate	(-)-9β-pimara-7,15-diene	(-)-epicatechin	(-)-jasmonoyl-L-isoleucine	(-)-sophorol	(13E)-(15S)-11-α,15-dihydroxy-9-oxoprost-13-enoate	(2E)-2-ethylidene-4-hydroxy-5-methyl-3(2H)-furanone
(-)-jasmonate	(-)-jasmonoyl-L-isoleucine	(-)-germacrene D	(-)-epicatechin	(-)-jasmonate	(-)-jasmonic acid methyl ester	(-)-lactol	(-)-epicatechin	(-)-cuparene	(-)-jasmonoyl-L-isoleucine	(-)-jasmonic acid methyl ester	(-)-epicatechin	(-)-germacrene D	(-)-lactol	(1,3-α-D-glucosyl)(n)	(13E)-11-α-hydroxy-9,15-dioxoprost-13-enoate	(2E)-4-hydroxy-5-methyl-2-propylidene-3(2H)-furanone
(-)-jasmonic acid methyl ester	(-)-lactol	(-)-glycinol	(-)-exo-α-bergamotene	(-)-jasmonic acid methyl ester	(-)-jasmonoyl-L-isoleucine	(-)-lariciresinol	(-)-glycinol	(-)-epicatechin	(-)-lactol	(-)-jasmonoyl-L-isoleucine	(-)-germacrene D	(-)-glycinol	(-)-lariciresinol	(1,3-α-D-glucosyl)(n-1)	(15Z)-tetracosenoate	(2E,6E)-farnesal
(-)-jasmonoyl-L-isoleucine	(-)-lariciresinol	(-)-jasmonate	(-)-glycinol	(-)-jasmonoyl-L-isoleucine	(-)-lactol	(-)-limonene	(-)-jasmonate	(-)-germacrene D	(-)-lariciresinol	(-)-lactol	(-)-glycinol	(-)-isopiperitenone	(-)-maackiain	(1,4-α-D-galacturonosyl)(m)	(1R,6R)-6-hydroxy-2-succinylcyclohexa-2,4-diene-1-carboxylate	(2E,6E)-farnesol
(-)-lactol	(-)-limonene	(-)-jasmonic acid methyl ester	(-)-jasmonate	(-)-lactol	(-)-lariciresinol	(-)-maackiain	(-)-jasmonic acid methyl ester	(-)-glycinol	(-)-limonene	(-)-lariciresinol	(-)-isopiperitenone	(-)-jasmonate	(-)-maackiain-3-O-glucoside	(1,4-α-D-galacturonosyl)(n)	(1S,2R)-1-C-(indol-3-yl)glycerol 3-phosphate	(2E,6E)-farnesyl diphosphate
(-)-lariciresinol	(-)-maackiain	(-)-jasmonoyl-L-isoleucine	(-)-jasmonic acid methyl ester	(-)-lariciresinol	(-)-limonene	(-)-maackiain-3-O-glucoside	(-)-jasmonoyl-L-isoleucine	(-)-jasmonate	(-)-maackiain	(-)-maackiain	(-)-jasmonate	(-)-jasmonic acid methyl ester	(-)-matairesinol	(1,4-α-D-galacturonosyl)(n+m)	(2-trans-6-trans)-farnesoate	(2R)-2-hydroxy-2-methylbutanenitrile
(-)-limonene	(-)-maackiain-3-O-glucoside	(-)-lactol	(-)-jasmonoyl-L-isoleucine	(-)-limonene	(-)-maackiain	(-)-matairesinol	(-)-lactol	(-)-jasmonic acid methyl ester	(-)-maackiain-3-O-glucoside	(-)-maackiain-3-O-glucoside	(-)-jasmonic acid methyl ester	(-)-jasmonoyl-L-isoleucine	(-)-medicarpin	(1,4-α-D-glucosyl)(n)	(22R,23R)-22,23-dihydroxy-campest-4-en-3-one	(2R,3S)-2,3-dimethylmalate
(-)-maackiain	(-)-matairesinol	(-)-lariciresinol	(-)-lactol	(-)-maackiain	(-)-maackiain-3-O-glucoside	(-)-medicarpin	(-)-lariciresinol	(-)-jasmonoyl-L-isoleucine	(-)-matairesinol	(-)-matairesinol	(-)-jasmonoyl-L-isoleucine	(-)-lactol	(-)-medicarpin-3-O-glucoside	(1,4-α-D-glucosyl)(n+1)	(22R,23R)-22,23-dihydroxycampesterol	(2R,3S)-3-isopropylmalate
(-)-maackiain-3-O-glucoside	(-)-medicarpin	(-)-limonene	(-)-lariciresinol	(-)-maackiain-3-O-glucoside	(-)-matairesinol	(-)-medicarpin-3-O-glucoside	(-)-limonene	(-)-lactol	(-)-medicarpin	(-)-medicarpin	(-)-lactol	(-)-lariciresinol	(-)-menthone	(1,4-α-D-glucosyl)(n-1)	(22S,24R)-22-hydroxy-5α-ergostan-3-one	(2S)-2-isopropyl-3-oxosuccinate
(-)-matairesinol	(-)-medicarpin-3-O-glucoside	(-)-maackiain	(-)-limonene	(-)-matairesinol	(-)-medicarpin	(-)-menthone	(-)-maackiain	(-)-lariciresinol	(-)-medicarpin-3-O-glucoside	(-)-medicarpin-3-O-glucoside	(-)-lariciresinol	(-)-limonene	(-)-phaseollidin	(1,4-α-D-glucosyl)n-glucosyl glucogenin	(22α)-hydroxy-campest-4-en-3-one	(2S)-2-isopropylmalate
(-)-medicarpin	(-)-menthone	(-)-maackiain-3-O-glucoside	(-)-maackiain	(-)-medicarpin	(-)-medicarpin-3-O-glucoside	(-)-phaseollidin	(-)-maackiain-3-O-glucoside	(-)-limonene	(-)-menthone	(-)-menthone	(-)-limonene	(-)-maackiain	(-)-pinoresinol	(1,4-β-D-glucosyl)(n)	(22α)-hydroxy-campesterol	(3R)-3-hydroxy-stearoyl-CoA
(-)-medicarpin-3-O-glucoside	(-)-phaseollidin	(-)-matairesinol	(-)-maackiain-3-O-glucoside	(-)-medicarpin-3-O-glucoside	(-)-menthone	(-)-pinoresinol	(-)-matairesinol	(-)-maackiain	(-)-phaseollidin	(-)-phaseollidin	(-)-maackiain	(-)-maackiain-3-O-glucoside	(-)-sativan	(1,4-β-D-glucosyl)(n-1)	(24E)-3α,7α,12α-trihydroxy-5β-cholest-24-enoyl-CoA	(3S)-2,3-epoxy-2,3-dihydrosqualene
(-)-menthone	(-)-pinoresinol	(-)-medicarpin	(-)-matairesinol	(-)-menthone	(-)-phaseollidin	(-)-sativan	(-)-medicarpin	(-)-maackiain-3-O-glucoside	(-)-pinoresinol	(-)-phaseollin	(-)-maackiain-3-O-glucoside	(-)-matairesinol	(-)-secoisolariciresinol	(1,6)-β-galactobiose	(24E)-3α,7α-dihydroxy-5β-cholest-24-enoyl-CoA	(3S,5R,6R)-3,5-dihydroxy-6,7-didehydro-5,6-dihydro-12'-apo-β-caroten-12'-al
(-)-phaseollidin	(-)-sativan	(-)-medicarpin-3-O-glucoside	(-)-medicarpin	(-)-phaseollidin	(-)-pinoresinol	(-)-secoisolariciresinol	(-)-medicarpin-3-O-glucoside	(-)-matairesinol	(-)-sativan	(-)-pinoresinol	(-)-matairesinol	(-)-medicarpin	(-)-sophorol	(1,6-α-D-glucosyl)(m+1)	(24R,25R)-3α,7α,12α,24-tetrahydroxy-5β-cholestanoyl CoA	(3S,5R,6S)-5,6-epoxy-3-hydroxy-5,6-dihydro-12'-apo-β-caroten-12'-al
(-)-pinoresinol	(-)-secoisolariciresinol	(-)-menthone	(-)-medicarpin-3-O-glucoside	(-)-pinoresinol	(-)-sativan	(-)-sophorol	(-)-menthol	(-)-medicarpin	(-)-secoisolariciresinol	(-)-sativan	(-)-medicarpin	(-)-medicarpin-3-O-glucoside	(-)-trans-carveol	(1,6-α-D-glucosyl)(m-1)	(24R,25R)-3α,7α,24-trihydroxy-5β-cholestanoyl CoA	(3Z)-phycocyanobilin
(-)-sativan	(-)-sophorol	(-)-phaseollidin	(-)-menthol	(-)-sativan	(-)-secoisolariciresinol	(-)-trans-carveol	(-)-menthone	(-)-medicarpin-3-O-glucoside	(-)-sophorol	(-)-secoisolariciresinol	(-)-medicarpin-3-O-glucoside	(-)-menthone	(-)-trans-isopiperitenol	(11Z,14Z)-icosa-11,14-dienoyl-CoA	(2E)-2-butylidene-4-hydroxy-5-methyl-3(2H)-furanone	(4-hydroxyphenyl)acetaldehyde
(-)-secoisolariciresinol	(-)-vestitol	(-)-pinoresinol	(-)-menthone	(-)-secoisolariciresinol	(-)-trans-carveol	(-)-trans-isopiperitenol	(-)-phaseollidin	(-)-menthone	(-)-trans-carveol	(-)-sophorol	(-)-menthone	(-)-perillyl alcohol	(-)-vestitol	(13E)-(15S)-11-α,15-dihydroxy-9-oxoprost-13-enoate	(2E)-2-ethylidene-4-hydroxy-5-methyl-3(2H)-furanone	(4S)-4-hydroxy-2,3,4,5-tetrahydro-(2S)-dipicolinate
(-)-sophorol	(-)-α-pinene	(-)-sativan	(-)-phaseollidin	(-)-sophorol	(-)-vestitol	(-)-vestitol	(-)-pinoresinol	(-)-phaseollidin	(-)-vestitol	(-)-trans-carveol	(-)-phaseollidin	(-)-phaseollidin	(-)-β-curcumene	(13E)-11-α-hydroxy-9,15-dioxoprost-13-enoate	(2E)-4-hydroxy-5-methyl-2-propylidene-3(2H)-furanone	(4Z,7Z,10Z,13Z,16Z,19Z)-docosahexaenoate
(-)-trans-isopiperitenol	(-)-β-caryophyllene	(-)-secoisolariciresinol	(-)-pinoresinol	(-)-trans-carveol	(-)-α-pinene	(-)-α-pinene	(-)-sativan	(-)-pinoresinol	(-)-α-pinene	(-)-trans-isopiperitenol	(-)-pinoresinol	(-)-pinoresinol	(1,3-α-D-glucosyl)(n)	(15Z)-tetracosenoate	(2E,6E)-farnesal	(5Z,8Z,11Z,14Z,17Z)-eicosapenta-5,8,11,14,17-enoyl-CoA
(-)-vestitol	(-)-β-cubebene	(-)-sophorol	(-)-sativan	(-)-trans-isopiperitenol	(-)-β-caryophyllene	(-)-β-caryophyllene	(-)-secoisolariciresinol	(-)-sativan	(-)-β-pinene	(-)-vestitol	(-)-sativan	(-)-sativan	(1,3-α-D-glucosyl)(n-1)	(1R,6R)-6-hydroxy-2-succinylcyclohexa-2,4-diene-1-carboxylate	(2E,6E)-farnesol	(5Z,8Z,11Z,14Z,17Z)-eicosapentaenoate
(-)-α-pinene	(-)-β-pinene	(-)-trans-carveol	(-)-secoisolariciresinol	(-)-vestitol	(-)-β-pinene	(-)-β-pinene	(-)-sophorol	(-)-secoisolariciresinol	(1,3-α-D-glucosyl)(n)	(1,3-α-D-glucosyl)(n)	(-)-secoisolariciresinol	(-)-secoisolariciresinol	(1,4-α-D-galacturonide)(n-1)	(1S,2R)-1-C-(indol-3-yl)glycerol 3-phosphate	(2E,6E)-farnesyl diphosphate	(6-4) photoproduct (in DNA)
(-)-β-caryophyllene	(1,3-α-D-glucosyl)(n)	(-)-trans-isopiperitenol	(-)-sophorol	(-)-α-pinene	(1,3-α-D-glucosyl)(n)	(1,3-α-D-glucosyl)(n)	(-)-vestitol	(-)-sophorol	(1,3-α-D-glucosyl)(n-1)	(1,3-α-D-glucosyl)(n-1)	(-)-sophorol	(-)-sophorol	(1,4-α-D-galacturonide)n	(2-trans-6-trans)-farnesoate	(2R)-2-hydroxy-2-methylbutanenitrile	(6aR,11aR)-3,9-dihydroxypterocarpan
(-)-β-pinene	(1,3-α-D-glucosyl)(n-1)	(-)-vestitol	(-)-trans-carveol	(-)-β-caryophyllene	(1,3-α-D-glucosyl)(n-1)	(1,3-α-D-glucosyl)(n-1)	(-)-α-cuprenene	(-)-vestitol	(1,4-α-D-galacturonide)(n-1)	(1,4-α-D-galacturonide)(n-1)	(-)-trans-carveol	(-)-trans-carveol	(1,4-α-D-galacturonosyl)(m)	(22R,23R)-22,23-dihydroxy-campest-4-en-3-one	(2R,3R)-pinobanksin	(6Z,8E,10E,14Z)-(5S,12R)-5,12,20-trihydroxyicosa-6,8,10,14- tetraenoate
(1,3-α-D-glucosyl)(n)	(1,4-α-D-galacturonide)(n-1)	(-)-β-caryophyllene	(-)-trans-isopiperitenol	(-)-β-cubebene	(1,4-α-D-galacturonide)(n-1)	(1,4-α-D-galacturonide)(n-1)	(-)-α-pinene	(-)-α-cuprenene	(1,4-α-D-galacturonide)n	(1,4-α-D-galacturonide)n	(-)-trans-isopiperitenol	(-)-trans-isopiperitenol	(1,4-α-D-galacturonosyl)(n)	(22R,23R)-22,23-dihydroxycampesterol	(2R,3S)-2,3-dimethylmalate	(9Z)-12-oxo-dodec-9-enoate
(1,3-α-D-glucosyl)(n-1)	(1,4-α-D-galacturonide)n	(1,3-α-D-glucosyl)(n)	(-)-vestitol	(-)-β-pinene	(1,4-α-D-galacturonide)n	(1,4-α-D-galacturonide)n	(-)-α-terpineol	(-)-α-pinene	(1,4-α-D-galacturonosyl)(m)	(1,4-α-D-galacturonosyl)(m)	(-)-vestitol	(-)-vestitol	(1,4-α-D-galacturonosyl)(n+m)	(22S,24R)-22-hydroxy-5α-ergostan-3-one	(2R,3S)-2-methylisocitrate	(9Z,11E)-(13S)-13-hydroperoxyoctadeca-9,11-dienoate
(1,4-α-D-galacturonide)(n-1)	(1,4-α-D-galacturonosyl)(m)	(1,3-α-D-glucosyl)(n-1)	(-)-α-pinene	(1,3-α-D-glucosyl)(n)	(1,4-α-D-galacturonosyl)(m)	(1,4-α-D-galacturonosyl)(m)	(-)-β-caryophyllene	(-)-β-pinene	(1,4-α-D-galacturonosyl)(n)	(1,4-α-D-galacturonosyl)(n)	(-)-α-pinene	(-)-α-pinene	(1,4-α-D-glucosyl)(n)	(22α)-hydroxy-campest-4-en-3-one	(2R,3S)-3-isopropylmalate	(9Z,11E,15Z)-(13S)-hydroperoxyoctadeca-9,11,15-trienoate
(1,4-α-D-galacturonide)n	(1,4-α-D-galacturonosyl)(n)	(1,4-α-D-galacturonide)(n-1)	(-)-β-caryophyllene	(1,3-α-D-glucosyl)(n-1)	(1,4-α-D-galacturonosyl)(n)	(1,4-α-D-galacturonosyl)(n)	(-)-β-pinene	(1,3-α-D-glucosyl)(n)	(1,4-α-D-galacturonosyl)(n+m)	(1,4-α-D-galacturonosyl)(n+m)	(-)-β-pinene	(-)-β-pinene	(1,4-α-D-glucosyl)(n+1)	(22α)-hydroxy-campesterol	(2S)-2-isopropyl-3-oxosuccinate	(deoxynucleotides)(m)
(1,4-α-D-galacturonosyl)(m)	(1,4-α-D-galacturonosyl)(n+m)	(1,4-α-D-galacturonide)n	(-)-β-pinene	(1,4-α-D-galacturonide)(n-1)	(1,4-α-D-galacturonosyl)(n+m)	(1,4-α-D-galacturonosyl)(n+m)	(1,3-α-D-glucosyl)(n)	(1,3-α-D-glucosyl)(n-1)	(1,4-α-D-glucosyl)(n)	(1,4-α-D-glucosyl)(n)	(1,3-α-D-glucosyl)(n)	(1,3-α-D-glucosyl)(n)	(1,4-α-D-glucosyl)(n-1)	(24E)-3α,7α,12α-trihydroxy-5β-cholest-24-enoyl-CoA	(2S)-2-isopropylmalate	(deoxynucleotides)(n)
(1,4-α-D-galacturonosyl)(n)	(1,4-α-D-glucosyl)(n)	(1,4-α-D-galacturonosyl)(m)	(1,3-α-D-glucosyl)(n)	(1,4-α-D-galacturonide)n	(1,4-α-D-glucosyl)(n)	(1,4-α-D-glucosyl)(n)	(1,3-α-D-glucosyl)(n-1)	(1,4-α-D-galacturonide)(n-1)	(1,4-α-D-glucosyl)(n+1)	(1,4-α-D-glucosyl)(n+1)	(1,3-α-D-glucosyl)(n-1)	(1,3-α-D-glucosyl)(n-1)	(1,4-α-D-glucosyl)n-glucosyl glucogenin	(24E)-3α,7α-dihydroxy-5β-cholest-24-enoyl-CoA	(2S)-dihydrotricetin	(deoxynucleotides)(n+1)
(1,4-α-D-galacturonosyl)(n+m)	(1,4-α-D-glucosyl)(n+1)	(1,4-α-D-galacturonosyl)(n)	(1,3-α-D-glucosyl)(n-1)	(1,4-α-D-galacturonosyl)(m)	(1,4-α-D-glucosyl)(n+1)	(1,4-α-D-glucosyl)(n+1)	(1,4-α-D-galacturonide)(n-1)	(1,4-α-D-galacturonide)n	(1,4-α-D-glucosyl)(n-1)	(1,4-α-D-glucosyl)(n-1)	(1,4-α-D-galacturonide)(n-1)	(1,4-α-D-galacturonide)(n-1)	(1,6-α-D-glucosyl)(m+1)	(24R,25R)-3α,7α,12α,24-tetrahydroxy-5β-cholestanoyl CoA	(2S)-pinocembrin	(deoxynucleotides)(n+m)
(1,4-α-D-glucosyl)(n)	(1,4-α-D-glucosyl)(n-1)	(1,4-α-D-galacturonosyl)(n+m)	(1,4-α-D-galacturonide)(n-1)	(1,4-α-D-galacturonosyl)(n)	(1,4-α-D-glucosyl)(n-1)	(1,4-α-D-glucosyl)(n-1)	(1,4-α-D-galacturonide)n	(1,4-α-D-galacturonosyl)(m)	(1,4-α-D-glucosyl)n-glucosyl glucogenin	(1,4-α-D-glucosyl)n-glucosyl glucogenin	(1,4-α-D-galacturonide)n	(1,4-α-D-galacturonide)n	(1,6-α-D-glucosyl)(m-1)	(24R,25R)-3α,7α,24-trihydroxy-5β-cholestanoyl CoA	(3R)-3-hydroxy-stearoyl-CoA	(deoxynucleotides)(n-1)
(1,4-α-D-glucosyl)(n+1)	(1,4-α-D-glucosyl)n-glucosyl glucogenin	(1,4-α-D-glucosyl)(n)	(1,4-α-D-galacturonide)n	(1,4-α-D-galacturonosyl)(n+m)	(1,4-α-D-glucosyl)n-glucosyl glucogenin	(1,4-α-D-glucosyl)n-glucosyl glucogenin	(1,4-α-D-galacturonosyl)(m)	(1,4-α-D-galacturonosyl)(n)	(1,6-α-D-glucosyl)(m+1)	(1,6-α-D-glucosyl)(m+1)	(1,4-α-D-galacturonosyl)(m)	(1,4-α-D-galacturonosyl)(m)	(11Z,14Z)-icosa-11,14-dienoyl-CoA	(2E)-2-butylidene-4-hydroxy-5-methyl-3(2H)-furanone	(3S)-2,3-epoxy-2,3-dihydrosqualene	(E)-2-methylcrotonoyl-CoA
(1,4-α-D-glucosyl)(n-1)	(1,6-α-D-glucosyl)(m+1)	(1,4-α-D-glucosyl)(n+1)	(1,4-α-D-galacturonosyl)(m)	(1,4-α-D-glucosyl)(n)	(1,6-α-D-glucosyl)(m+1)	(1,6-α-D-glucosyl)(m+1)	(1,4-α-D-galacturonosyl)(n)	(1,4-α-D-galacturonosyl)(n+m)	(1,6-α-D-glucosyl)(m-1)	(1,6-α-D-glucosyl)(m-1)	(1,4-α-D-galacturonosyl)(n)	(1,4-α-D-galacturonosyl)(n)	(15Z)-tetracosenoate	(2E)-2-ethylidene-4-hydroxy-5-methyl-3(2H)-furanone	(3S,5R,6R)-3,5-dihydroxy-6,7-didehydro-5,6-dihydro-12'-apo-β-caroten-12'-al	(L) or (D)-serine
(1,4-α-D-glucosyl)n-glucosyl glucogenin	(1,6-α-D-glucosyl)(m-1)	(1,4-α-D-glucosyl)(n-1)	(1,4-α-D-galacturonosyl)(n)	(1,4-α-D-glucosyl)(n+1)	(1,6-α-D-glucosyl)(m-1)	(1,6-α-D-glucosyl)(m-1)	(1,4-α-D-galacturonosyl)(n+m)	(1,4-α-D-glucosyl)(n)	(11Z,14Z)-icosa-11,14-dienoyl-CoA	(11Z,14Z)-icosa-11,14-dienoyl-CoA	(1,4-α-D-galacturonosyl)(n+m)	(1,4-α-D-galacturonosyl)(n+m)	(1E,4S,5E,7R)-germacra-1(10),5-dien-11-ol	(2E)-4-hydroxy-5-methyl-2-propylidene-3(2H)-furanone	(3S,5R,6S)-5,6-epoxy-3-hydroxy-5,6-dihydro-12'-apo-β-caroten-12'-al	(oxidized polyvinyl alcohol)n
(1,6-α-D-glucosyl)(m+1)	(11Z,14Z)-icosa-11,14-dienoyl-CoA	(1,4-α-D-glucosyl)n-glucosyl glucogenin	(1,4-α-D-galacturonosyl)(n+m)	(1,4-α-D-glucosyl)(n-1)	(11Z,14Z)-icosa-11,14-dienoyl-CoA	(11Z,14Z)-icosa-11,14-dienoyl-CoA	(1,4-α-D-glucosyl)(n)	(1,4-α-D-glucosyl)(n+1)	(15Z)-tetracosenoate	(15Z)-tetracosenoate	(1,4-α-D-glucosyl)(n)	(1,4-α-D-glucosyl)(n)	(1R,6R)-6-hydroxy-2-succinylcyclohexa-2,4-diene-1-carboxylate	(2E,6E)-farnesal	(3Z)-hex-3-en-1-yl acetate	(oxidized polyvinyl alcohol)n-1
(1,6-α-D-glucosyl)(m-1)	(13E)-(15S)-11-α,15-dihydroxy-9-oxoprost-13-enoate	(1,6-α-D-glucosyl)(m+1)	(1,4-α-D-glucosyl)(n)	(1,4-α-D-glucosyl)n-glucosyl glucogenin	(15Z)-tetracosenoate	(15Z)-tetracosenoate	(1,4-α-D-glucosyl)(n+1)	(1,4-α-D-glucosyl)(n-1)	(1E,4S,5E,7R)-germacra-1(10),5-dien-11-ol	(1E,4S,5E,7R)-germacra-1(10),5-dien-11-ol	(1,4-α-D-glucosyl)(n+1)	(1,4-α-D-glucosyl)(n+1)	(1S,2R)-1-C-(indol-3-yl)glycerol 3-phosphate	(2E,6E)-farnesol	(3Z)-hex-3-en-ol	(polyphosphate)(n)
(11Z,14Z)-icosa-11,14-dienoyl-CoA	(13E)-11-α-hydroxy-9,15-dioxoprost-13-enoate	(1,6-α-D-glucosyl)(m-1)	(1,4-α-D-glucosyl)(n+1)	(1,6-α-D-glucosyl)(m+1)	(1E,4S,5E,7R)-germacra-1(10),5-dien-11-ol	(1E,4S,5E,7R)-germacra-1(10),5-dien-11-ol	(1,4-α-D-glucosyl)(n-1)	(1,4-α-D-glucosyl)n-glucosyl glucogenin	(1R,6R)-6-hydroxy-2-succinylcyclohexa-2,4-diene-1-carboxylate	(1R,6R)-6-hydroxy-2-succinylcyclohexa-2,4-diene-1-carboxylate	(1,4-α-D-glucosyl)(n-1)	(1,4-α-D-glucosyl)(n-1)	(2-trans-6-trans)-farnesoate	(2E,6E)-farnesyl diphosphate	(3Z)-phytochromobilin	(polyphosphate)(n-1)
(15Z)-tetracosenoate	(15Z)-tetracosenoate	(11Z,14Z)-icosa-11,14-dienoyl-CoA	(1,4-α-D-glucosyl)(n-1)	(1,6-α-D-glucosyl)(m-1)	(1R,6R)-6-hydroxy-2-succinylcyclohexa-2,4-diene-1-carboxylate	(1R,6R)-6-hydroxy-2-succinylcyclohexa-2,4-diene-1-carboxylate	(1,4-α-D-glucosyl)n-glucosyl glucogenin	(1,6-α-D-glucosyl)(m+1)	(1S,2R)-1-C-(indol-3-yl)glycerol 3-phosphate	(1S,2R)-1-C-(indol-3-yl)glycerol 3-phosphate	(1,4-α-D-glucosyl)n-glucosyl glucogenin	(1,4-α-D-glucosyl)n-glucosyl glucogenin	(22R)β-hydroxy-cholesterol	(2R)-2-hydroxy-2-methylbutanenitrile	(4-hydroxyphenyl)acetaldehyde	(R)-2-hydroxybutanoate
(1E,4S,5E,7R)-germacra-1(10),5-dien-11-ol	(1R,6R)-6-hydroxy-2-succinylcyclohexa-2,4-diene-1-carboxylate	(15Z)-tetracosenoate	(1,4-α-D-glucosyl)n-glucosyl glucogenin	(11Z,14Z)-icosa-11,14-dienoyl-CoA	(1S,2R)-1-C-(indol-3-yl)glycerol 3-phosphate	(1S,2R)-1-C-(indol-3-yl)glycerol 3-phosphate	(1,4-β-D-glucosyl)(n+1)	(1,6-α-D-glucosyl)(m-1)	(2-trans-6-trans)-farnesoate	(2-trans-6-trans)-farnesoate	(1,6-α-D-glucosyl)(m+1)	(1,6-α-D-glucosyl)(m+1)	(22R,23R)-22,23-dihydroxy-campest-4-en-3-one	(2R,3R)-pinobanksin	(4S)-4-hydroxy-2,3,4,5-tetrahydro-(2S)-dipicolinate	(R)-3-amino-2-methylpropanoate
(1R,6R)-6-hydroxy-2-succinylcyclohexa-2,4-diene-1-carboxylate	(1S,2R)-1-C-(indol-3-yl)glycerol 3-phosphate	(1E,4S,5E,7R)-germacra-1(10),5-dien-11-ol	(1,6-α-D-glucosyl)(m+1)	(15Z)-tetracosenoate	(2-trans-6-trans)-farnesoate	(2-trans-6-trans)-farnesoate	(1,6-α-D-glucosyl)(m+1)	(11Z,14Z)-icosa-11,14-dienoyl-CoA	(22R)β-hydroxy-cholesterol	(22R)β-hydroxy-cholesterol	(1,6-α-D-glucosyl)(m-1)	(1,6-α-D-glucosyl)(m-1)	(22R,23R)-22,23-dihydroxycampesterol	(2R,3S)-2,3-dimethylmalate	(4Z,7Z,10Z,13Z,16Z,19Z)-docosahexaenoate	(R)-3-hydroxybutanoate
(1S,2R)-1-C-(indol-3-yl)glycerol 3-phosphate	(2-trans-6-trans)-farnesoate	(1R,6R)-6-hydroxy-2-succinylcyclohexa-2,4-diene-1-carboxylate	(1,6-α-D-glucosyl)(m-1)	(1R,6R)-6-hydroxy-2-succinylcyclohexa-2,4-diene-1-carboxylate	(22R)β-hydroxy-cholesterol	(22R)β-hydroxy-cholesterol	(1,6-α-D-glucosyl)(m-1)	(15Z)-tetracosenoate	(22R,23R)-22,23-dihydroxy-campest-4-en-3-one	(22R,23R)-22,23-dihydroxy-campest-4-en-3-one	(11Z,14Z)-icosa-11,14-dienoyl-CoA	(11Z,14Z)-icosa-11,14-dienoyl-CoA	(22R,23R)-28-homobrassinolide	(2R,3S)-2-methylisocitrate	(5R)-albaflavenol	(R)-3-hydroxybutanoyl-CoA
(2-trans-6-trans)-farnesoate	(22R)β-hydroxy-cholesterol	(1S,2R)-1-C-(indol-3-yl)glycerol 3-phosphate	(11Z,14Z)-icosa-11,14-dienoyl-CoA	(1S,2R)-1-C-(indol-3-yl)glycerol 3-phosphate	(22R,23R)-22,23-dihydroxy-campest-4-en-3-one	(22R,23R)-22,23-dihydroxy-campest-4-en-3-one	(11Z,14Z)-icosa-11,14-dienoyl-CoA	(1R,6R)-6-hydroxy-2-succinylcyclohexa-2,4-diene-1-carboxylate	(22R,23R)-22,23-dihydroxycampesterol	(22R,23R)-22,23-dihydroxycampesterol	(15Z)-tetracosenoate	(15Z)-tetracosenoate	(22R,23R)-28-homocastasterone	(2R,3S)-3-isopropylmalate	(5S)-albaflavenol	(R)-cysteate
(22R)β-hydroxy-cholesterol	(22R,23R)-22,23-dihydroxy-campest-4-en-3-one	(2-trans-6-trans)-farnesoate	(13E)-(15S)-11-α,15-dihydroxy-9-oxoprost-13-enoate	(2-trans-6-trans)-farnesoate	(22R,23R)-22,23-dihydroxycampesterol	(22R,23R)-22,23-dihydroxycampesterol	(12Z,15Z)-9,10-dihydroxyoctadeca-12,15-dienoate	(1S,2R)-1-C-(indol-3-yl)glycerol 3-phosphate	(22S,24R)-22-hydroxy-5α-ergostan-3-one	(22S,24R)-22-hydroxy-5α-ergostan-3-one	(1E,4S,5E,7R)-germacra-1(10),5-dien-11-ol	(1E,4S,5E,7R)-germacra-1(10),5-dien-11-ol	(22S,24R)-22-hydroxy-5α-ergostan-3-one	(2S)-2-isopropyl-3-oxosuccinate	(5Z)-(15S)-11-α-hydroxy-9,15-dioxoprosta-13-enoate	(R)-lactate
(22R,23R)-22,23-dihydroxy-campest-4-en-3-one	(22R,23R)-22,23-dihydroxycampesterol	(22R)β-hydroxy-cholesterol	(13E)-11-α-hydroxy-9,15-dioxoprost-13-enoate	(22R)β-hydroxy-cholesterol	(22R,23R)-28-homobrassinolide	(22S,24R)-22-hydroxy-5α-ergostan-3-one	(12Z,15Z)-9,10-epoxyoctadeca-12,15-dienoate	(2-trans-6-trans)-farnesoate	(22α)-hydroxy-campest-4-en-3-one	(22α)-hydroxy-campest-4-en-3-one	(1R,6R)-6-hydroxy-2-succinylcyclohexa-2,4-diene-1-carboxylate	(1R,6R)-6-hydroxy-2-succinylcyclohexa-2,4-diene-1-carboxylate	(22α)-hydroxy-campest-4-en-3-one	(2S)-2-isopropylmalate	(5Z,8Z,10E,14Z)-(12S)-12-hydroperoxyicosa-5,8,10,14-tetraenoate	(R)-lactate[in]
(22R,23R)-22,23-dihydroxycampesterol	(22R,23R)-28-homobrassinolide	(22R,23R)-22,23-dihydroxy-campest-4-en-3-one	(15Z)-tetracosenoate	(22R,23R)-22,23-dihydroxy-campest-4-en-3-one	(22R,23R)-28-homocastasterone	(22α)-hydroxy-campest-4-en-3-one	(15Z)-tetracosenoate	(22R)β-hydroxy-cholesterol	(22α)-hydroxy-campesterol	(22α)-hydroxy-campesterol	(1S,2R)-1-C-(indol-3-yl)glycerol 3-phosphate	(1S,2R)-1-C-(indol-3-yl)glycerol 3-phosphate	(22α)-hydroxy-campesterol	(2S)-dihydrotricetin	(5Z,8Z,11Z,14Z,17Z)-eicosapenta-5,8,11,14,17-enoyl-CoA	(R)-lipoate
(22R,23R)-28-homobrassinolide	(22R,23R)-28-homocastasterone	(22R,23R)-22,23-dihydroxycampesterol	(1E,4S,5E,7R)-germacra-1(10),5-dien-11-ol	(22R,23R)-22,23-dihydroxycampesterol	(22S,24R)-22-hydroxy-5α-ergostan-3-one	(22α)-hydroxy-campesterol	(1E,4S,5E,7R)-germacra-1(10),5-dien-11-ol	(22R,23R)-22,23-dihydroxy-campest-4-en-3-one	(22α)-hydroxy-cholestanol	(22α)-hydroxy-cholestanol	(2-trans-6-trans)-farnesoate	(2-trans-6-trans)-farnesoate	(22α)-hydroxy-cholestanol	(2S)-flavan-4-ol	(5Z,8Z,11Z,14Z,17Z)-eicosapentaenoate	(R)-NADHX
(22R,23R)-28-homocastasterone	(22S,24R)-22-hydroxy-5α-ergostan-3-one	(22R,23R)-28-homobrassinolide	(1R,6R)-6-hydroxy-2-succinylcyclohexa-2,4-diene-1-carboxylate	(22R,23R)-28-homobrassinolide	(22α)-hydroxy-campest-4-en-3-one	(22α)-hydroxy-cholestanol	(1R,6R)-6-hydroxy-2-succinylcyclohexa-2,4-diene-1-carboxylate	(22R,23R)-22,23-dihydroxycampesterol	(22α)-hydroxy-isofucosterol	(22α)-hydroxy-isofucosterol	(22R)β-hydroxy-cholesterol	(22R)β-hydroxy-cholesterol	(22α)-hydroxy-isofucosterol	(2S)-flavanone	(5α)-campestan-3-one	(R)-pantoate
(22S,24R)-22-hydroxy-5α-ergostan-3-one	(22α)-hydroxy-campest-4-en-3-one	(22R,23R)-28-homocastasterone	(1S,2R)-1-C-(indol-3-yl)glycerol 3-phosphate	(22R,23R)-28-homocastasterone	(22α)-hydroxy-campesterol	(22α)-hydroxy-isofucosterol	(1S,2R)-1-C-(indol-3-yl)glycerol 3-phosphate	(22R,23R)-28-homobrassinolide	(22α)-hydroxy-sitosterol	(22α)-hydroxy-sitosterol	(22R,23R)-22,23-dihydroxy-campest-4-en-3-one	(22R,23R)-22,23-dihydroxy-campest-4-en-3-one	(22α)-hydroxy-sitosterol	(2S)-pinocembrin	(6-4) photoproduct (in DNA)	(R)-pantothenate
(22α)-hydroxy-campest-4-en-3-one	(22α)-hydroxy-campesterol	(22S,24R)-22-hydroxy-5α-ergostan-3-one	(2-trans-6-trans)-farnesoate	(22S,24R)-22-hydroxy-5α-ergostan-3-one	(22α)-hydroxy-cholestanol	(22α)-hydroxy-sitosterol	(2-trans-6-trans)-farnesoate	(22R,23R)-28-homocastasterone	(2E)-2-butylidene-4-hydroxy-5-methyl-3(2H)-furanone	(24E)-3α,7α,12α-trihydroxy-5β-cholest-24-enoyl-CoA	(22R,23R)-22,23-dihydroxycampesterol	(22R,23R)-22,23-dihydroxycampesterol	(24E)-3α,7α,12α-trihydroxy-5β-cholest-24-enoyl-CoA	(2Z,6Z)-farnesyl diphosphate	(6aR,11aR)-3,9-dihydroxypterocarpan	(S)-1-pyrroline-5-carboxylate
(22α)-hydroxy-campesterol	(22α)-hydroxy-cholestanol	(22α)-hydroxy-campest-4-en-3-one	(22R)β-hydroxy-cholesterol	(22α)-hydroxy-campest-4-en-3-one	(22α)-hydroxy-isofucosterol	(24E)-3α,7α,12α-trihydroxy-5β-cholest-24-enoyl-CoA	(22R)β-hydroxy-cholesterol	(22S,24R)-22-hydroxy-5α-ergostan-3-one	(2E)-2-ethylidene-4-hydroxy-5-methyl-3(2H)-furanone	(24E)-3α,7α-dihydroxy-5β-cholest-24-enoyl-CoA	(22S,24R)-22-hydroxy-5α-ergostan-3-one	(22S,24R)-22-hydroxy-5α-ergostan-3-one	(24E)-3α,7α-dihydroxy-5β-cholest-24-enoyl-CoA	(3R)-3-hydroxy-stearoyl-CoA	(6E)-8-hydroxygeranial	(S)-2,3,4,5-tetrahydrodipicolinate
(22α)-hydroxy-cholestanol	(22α)-hydroxy-isofucosterol	(22α)-hydroxy-campesterol	(22R,23R)-22,23-dihydroxy-campest-4-en-3-one	(22α)-hydroxy-campesterol	(22α)-hydroxy-sitosterol	(24E)-3α,7α-dihydroxy-5β-cholest-24-enoyl-CoA	(22R,23R)-22,23-dihydroxy-campest-4-en-3-one	(22α)-hydroxy-campest-4-en-3-one	(2E)-4-hydroxy-5-methyl-2-propylidene-3(2H)-furanone	(24R,25R)-3α,7α,12α,24-tetrahydroxy-5β-cholestanoyl CoA	(22α)-hydroxy-campest-4-en-3-one	(22α)-hydroxy-campest-4-en-3-one	(24R,25R)-3α,7α,12α,24-tetrahydroxy-5β-cholestanoyl CoA	(3S)-2,3-epoxy-2,3-dihydrosqualene	(6E)-8-oxogeranial	(S)-2,3-dihydrodipicolinate
(22α)-hydroxy-isofucosterol	(22α)-hydroxy-sitosterol	(22α)-hydroxy-cholestanol	(22R,23R)-22,23-dihydroxycampesterol	(22α)-hydroxy-cholestanol	(24E)-3α,7α,12α-trihydroxy-5β-cholest-24-enoyl-CoA	(24R,25R)-3α,7α,12α,24-tetrahydroxy-5β-cholestanoyl CoA	(22R,23R)-22,23-dihydroxycampesterol	(22α)-hydroxy-campesterol	(2E,4E,6E)-4-methylocta-2,4,6-trienedial	(24R,25R)-3α,7α,24-trihydroxy-5β-cholestanoyl CoA	(22α)-hydroxy-campesterol	(22α)-hydroxy-campesterol	(24R,25R)-3α,7α,24-trihydroxy-5β-cholestanoyl CoA	(3S)-3-hydroxycyclocitral	(6E)-8-oxogeraniol	(S)-2-acetolactate
(22α)-hydroxy-sitosterol	(24E)-3α,7α,12α-trihydroxy-5β-cholest-24-enoyl-CoA	(22α)-hydroxy-isofucosterol	(22R,23R)-28-homobrassinolide	(22α)-hydroxy-isofucosterol	(24E)-3α,7α-dihydroxy-5β-cholest-24-enoyl-CoA	(24R,25R)-3α,7α,24-trihydroxy-5β-cholestanoyl CoA	(22R,23R)-28-homobrassinolide	(22α)-hydroxy-cholestanol	(2E,6E)-farnesal	(2E)-2-butylidene-4-hydroxy-5-methyl-3(2H)-furanone	(22α)-hydroxy-cholestanol	(22α)-hydroxy-cholestanol	(2E)-2-butylidene-4-hydroxy-5-methyl-3(2H)-furanone	(3S,5R,6R)-3,5-dihydroxy-6,7-didehydro-5,6-dihydro-12'-apo-β-caroten-12'-al	(6α)-hydroxycampestanol	(S)-2-hydroxyglutarate
(24E)-3α,7α,12α-trihydroxy-5β-cholest-24-enoyl-CoA	(24E)-3α,7α-dihydroxy-5β-cholest-24-enoyl-CoA	(22α)-hydroxy-sitosterol	(22R,23R)-28-homocastasterone	(22α)-hydroxy-sitosterol	(24R,25R)-3α,7α,12α,24-tetrahydroxy-5β-cholestanoyl CoA	(2E)-2-butylidene-4-hydroxy-5-methyl-3(2H)-furanone	(22R,23R)-28-homobrassinolide-22-sulfate	(22α)-hydroxy-isofucosterol	(2E,6E)-farnesol	(2E)-2-ethylidene-4-hydroxy-5-methyl-3(2H)-furanone	(22α)-hydroxy-isofucosterol	(22α)-hydroxy-isofucosterol	(2E)-2-ethylidene-4-hydroxy-5-methyl-3(2H)-furanone	(3S,5R,6S)-5,6-epoxy-3-hydroxy-5,6-dihydro-12'-apo-β-caroten-12'-al	(9R,10S)-dihydroxystearate	(S)-3-amino-2-methylpropanoate
(24E)-3α,7α-dihydroxy-5β-cholest-24-enoyl-CoA	(24R,25R)-3α,7α,12α,24-tetrahydroxy-5β-cholestanoyl CoA	(24E)-3α,7α,12α-trihydroxy-5β-cholest-24-enoyl-CoA	(22S,24R)-22-hydroxy-5α-ergostan-3-one	(24E)-3α,7α,12α-trihydroxy-5β-cholest-24-enoyl-CoA	(24R,25R)-3α,7α,24-trihydroxy-5β-cholestanoyl CoA	(2E)-2-ethylidene-4-hydroxy-5-methyl-3(2H)-furanone	(22R,23R)-28-homocastasterone	(22α)-hydroxy-sitosterol	(2E,6E)-farnesyl diphosphate	(2E)-4-hydroxy-5-methyl-2-propylidene-3(2H)-furanone	(22α)-hydroxy-sitosterol	(22α)-hydroxy-sitosterol	(2E)-4-hydroxy-5-methyl-2-propylidene-3(2H)-furanone	(3Z)-hex-3-en-ol	(9S,10E,12Z)-9-hydroperoxy-10,12-octadecadienoate	(S)-3-hydroxy-3-methylglutaryl-CoA
(24R,25R)-3α,7α,12α,24-tetrahydroxy-5β-cholestanoyl CoA	(24R,25R)-3α,7α,24-trihydroxy-5β-cholestanoyl CoA	(24E)-3α,7α-dihydroxy-5β-cholest-24-enoyl-CoA	(22α)-hydroxy-campest-4-en-3-one	(24E)-3α,7α-dihydroxy-5β-cholest-24-enoyl-CoA	(2E)-2-butylidene-4-hydroxy-5-methyl-3(2H)-furanone	(2E)-4-hydroxy-5-methyl-2-propylidene-3(2H)-furanone	(22R,23R)-28-homocastasterone-22-O-sulfate	(24E)-3α,7α,12α-trihydroxy-5β-cholest-24-enoyl-CoA	(2E,6E)-farnesyl methyl ester	(2E,6E)-farnesal	(24E)-3α,7α,12α-trihydroxy-5β-cholest-24-enoyl-CoA	(24E)-3α,7α,12α-trihydroxy-5β-cholest-24-enoyl-CoA	(2E,6E)-farnesal	(3Z)-phytochromobilin	(9S,10E,12Z,15Z)-9-hydroperoxy-10,12,15-octadecadienoate	(S)-3-hydroxy-isobutanoate
(24R,25R)-3α,7α,24-trihydroxy-5β-cholestanoyl CoA	(2E)-2-butylidene-4-hydroxy-5-methyl-3(2H)-furanone	(24R,25R)-3α,7α,12α,24-tetrahydroxy-5β-cholestanoyl CoA	(22α)-hydroxy-campesterol	(24R,25R)-3α,7α,12α,24-tetrahydroxy-5β-cholestanoyl CoA	(2E)-2-ethylidene-4-hydroxy-5-methyl-3(2H)-furanone	(2E,4E,6E)-4-methylocta-2,4,6-trienedial	(22S,24R)-22-hydroxy-5α-ergostan-3-one	(24E)-3α,7α-dihydroxy-5β-cholest-24-enoyl-CoA	(2R)-2-hydroxy-2-methylbutanenitrile	(2E,6E)-farnesol	(24E)-3α,7α-dihydroxy-5β-cholest-24-enoyl-CoA	(24E)-3α,7α-dihydroxy-5β-cholest-24-enoyl-CoA	(2E,6E)-farnesol	(4-hydroxyphenyl)acetaldehyde	(9Z)-(13S)-12,13-epoxyoctadeca-9,11-dienoate	(S)-3-hydroxy-isobutanoyl-CoA
(2E)-2-butylidene-4-hydroxy-5-methyl-3(2H)-furanone	(2E)-2-ethylidene-4-hydroxy-5-methyl-3(2H)-furanone	(24R,25R)-3α,7α,24-trihydroxy-5β-cholestanoyl CoA	(22α)-hydroxy-cholestanol	(24R,25R)-3α,7α,24-trihydroxy-5β-cholestanoyl CoA	(2E)-4-hydroxy-5-methyl-2-propylidene-3(2H)-furanone	(2E,6E)-farnesal	(22α)-hydroxy-campest-4-en-3-one	(24R,25R)-3α,7α,12α,24-tetrahydroxy-5β-cholestanoyl CoA	(2R,3R)-pinobanksin	(2E,6E)-farnesyl diphosphate	(24R,25R)-3α,7α,12α,24-tetrahydroxy-5β-cholestanoyl CoA	(24R,25R)-3α,7α,12α,24-tetrahydroxy-5β-cholestanoyl CoA	(2E,6E)-farnesyl diphosphate	(4S)-4-hydroxy-2,3,4,5-tetrahydro-(2S)-dipicolinate	(9Z)-12-oxo-dodec-9-enoate	(S)-3-hydroxybutanoyl-CoA
(2E)-2-ethylidene-4-hydroxy-5-methyl-3(2H)-furanone	(2E)-4-hydroxy-5-methyl-2-propylidene-3(2H)-furanone	(2E)-2-butylidene-4-hydroxy-5-methyl-3(2H)-furanone	(22α)-hydroxy-isofucosterol	(2E)-2-butylidene-4-hydroxy-5-methyl-3(2H)-furanone	(2E,6E)-farnesal	(2E,6E)-farnesol	(22α)-hydroxy-campesterol	(24R,25R)-3α,7α,24-trihydroxy-5β-cholestanoyl CoA	(2R,3S)-2,3-dimethylmalate	(2R)-2-hydroxy-2-methylbutanenitrile	(24R,25R)-3α,7α,24-trihydroxy-5β-cholestanoyl CoA	(24R,25R)-3α,7α,24-trihydroxy-5β-cholestanoyl CoA	(2E,6E)-farnesyl methyl ester	(5Z)-(15S)-11-α-hydroxy-9,15-dioxoprosta-13-enoate	(9Z,11E)-(13S)-13-hydroperoxyoctadeca-9,11-dienoate	(S)-3-hydroxydecanoyl-CoA
(2E)-4-hydroxy-5-methyl-2-propylidene-3(2H)-furanone	(2E,6E)-farnesal	(2E)-2-ethylidene-4-hydroxy-5-methyl-3(2H)-furanone	(22α)-hydroxy-sitosterol	(2E)-2-ethylidene-4-hydroxy-5-methyl-3(2H)-furanone	(2E,6E)-farnesol	(2E,6E)-farnesyl diphosphate	(22α)-hydroxy-cholestanol	(2E)-2-butylidene-4-hydroxy-5-methyl-3(2H)-furanone	(2R,3S)-2-methylisocitrate	(2R,3R)-pinobanksin	(2E)-2-butylidene-4-hydroxy-5-methyl-3(2H)-furanone	(2E)-2-butylidene-4-hydroxy-5-methyl-3(2H)-furanone	(2R)-2-hydroxy-2-methylbutanenitrile	(5Z,8Z,10E,14Z)-(12S)-12-hydroperoxyicosa-5,8,10,14-tetraenoate	(9Z,11E,14Z)-(13S)-hydroperoxyoctadeca-(9,11,14)-trienoate	(S)-3-hydroxyhexanoyl-CoA
(2E,6E)-farnesal	(2E,6E)-farnesol	(2E)-4-hydroxy-5-methyl-2-propylidene-3(2H)-furanone	(24E)-3α,7α,12α-trihydroxy-5β-cholest-24-enoyl-CoA	(2E)-4-hydroxy-5-methyl-2-propylidene-3(2H)-furanone	(2E,6E)-farnesyl diphosphate	(2R)-2-hydroxy-2-methylbutanenitrile	(22α)-hydroxy-isofucosterol	(2E)-2-ethylidene-4-hydroxy-5-methyl-3(2H)-furanone	(2R,3S)-3-isopropylmalate	(2R,3S)-2,3-dimethylmalate	(2E)-2-ethylidene-4-hydroxy-5-methyl-3(2H)-furanone	(2E)-2-ethylidene-4-hydroxy-5-methyl-3(2H)-furanone	(2R,3R)-pinobanksin	(5Z,8Z,11Z,14Z,17Z)-eicosapentaenoate	(9Z,11E,15Z)-(13S)-hydroperoxyoctadeca-9,11,15-trienoate	(S)-3-methyl-2-oxopentanoate
(2E,6E)-farnesol	(2E,6E)-farnesyl diphosphate	(2E,4E,6E)-4-methylocta-2,4,6-trienedial	(24E)-3α,7α-dihydroxy-5β-cholest-24-enoyl-CoA	(2E,6E)-farnesal	(2R)-2-hydroxy-2-methylbutanenitrile	(2R,3R)-pinobanksin	(22α)-hydroxy-sitosterol	(2E)-4-hydroxy-5-methyl-2-propylidene-3(2H)-furanone	(2S)-2-isopropyl-3-oxosuccinate	(2R,3S)-2-methylisocitrate	(2E)-4-hydroxy-5-methyl-2-propylidene-3(2H)-furanone	(2E)-4-hydroxy-5-methyl-2-propylidene-3(2H)-furanone	(2R,3S)-2,3-dimethylmalate	(5α)-campestan-3-one	(cis)-crotonaldehyde	(S)-coclaurine
(2E,6E)-farnesyl diphosphate	(2R)-2-hydroxy-2-methylbutanenitrile	(2E,4E,6E)-7-hydroxy-4-methylhepta-2,4,6-trienal	(24R,25R)-3α,7α,12α,24-tetrahydroxy-5β-cholestanoyl CoA	(2E,6E)-farnesol	(2R,3R)-pinobanksin	(2R,3S)-2,3-dimethylmalate	(24E)-3α,7α,12α-trihydroxy-5β-cholest-24-enoyl-CoA	(2E,6E)-farnesal	(2S)-2-isopropylmalate	(2R,3S)-3-isopropylmalate	(2E,6E)-farnesal	(2E,4E,6E)-4-methylocta-2,4,6-trienedial	(2R,3S)-2-methylisocitrate	(6-4) photoproduct (in DNA)	(deoxynucleotides)(m)	(S)-dihydroorotate
(2R)-2-hydroxy-2-methylbutanenitrile	(2R,3R)-pinobanksin	(2E,6E)-farnesal	(24R,25R)-3α,7α,24-trihydroxy-5β-cholestanoyl CoA	(2E,6E)-farnesyl diphosphate	(2R,3S)-2,3-dimethylmalate	(2R,3S)-2-methylisocitrate	(24E)-3α,7α-dihydroxy-5β-cholest-24-enoyl-CoA	(2E,6E)-farnesol	(2S)-dihydrotricetin	(2S)-2-isopropyl-3-oxosuccinate	(2E,6E)-farnesol	(2E,6E)-farnesal	(2R,3S)-3-isopropylmalate	(6aR,11aR)-3,9-dihydroxypterocarpan	(deoxynucleotides)(n)	(S)-dihydroorotate[in]
(2R,3R)-pinobanksin	(2R,3S)-2,3-dimethylmalate	(2E,6E)-farnesol	(2E)-2-butylidene-4-hydroxy-5-methyl-3(2H)-furanone	(2R)-2-hydroxy-2-methylbutanenitrile	(2R,3S)-2-methylisocitrate	(2R,3S)-3-isopropylmalate	(24R,25R)-3α,7α,12α,24-tetrahydroxy-5β-cholestanoyl CoA	(2E,6E)-farnesyl diphosphate	(2S)-pinocembrin	(2S)-2-isopropylmalate	(2E,6E)-farnesyl diphosphate	(2E,6E)-farnesol	(2S)-2-isopropyl-3-oxosuccinate	(6E)-8-hydroxygeranial	(deoxynucleotides)(n+1)	(S)-lactate
(2R,3S)-2,3-dimethylmalate	(2R,3S)-2-methylisocitrate	(2E,6E)-farnesyl diphosphate	(2E)-2-ethylidene-4-hydroxy-5-methyl-3(2H)-furanone	(2R,3R)-pinobanksin	(2R,3S)-3-isopropylmalate	(2S)-2-isopropyl-3-oxosuccinate	(24R,25R)-3α,7α,24-trihydroxy-5β-cholestanoyl CoA	(2E,6E)-farnesyl methyl ester	(2Z,6Z)-farnesyl diphosphate	(2S)-dihydrotricetin	(2E,6E)-farnesyl methyl ester	(2E,6E)-farnesyl diphosphate	(2S)-2-isopropylmalate	(6E)-8-hydroxygeraniol	(deoxynucleotides)(n+m)	(S)-malate
(2R,3S)-2-methylisocitrate	(2R,3S)-3-isopropylmalate	(2R)-2-hydroxy-2-methylbutanenitrile	(2E)-4-hydroxy-5-methyl-2-propylidene-3(2H)-furanone	(2R,3S)-2,3-dimethylmalate	(2S)-2-isopropyl-3-oxosuccinate	(2S)-2-isopropylmalate	(2E)-2-butylidene-4-hydroxy-5-methyl-3(2H)-furanone	(2R)-2-hydroxy-2-methylbutanenitrile	(3R)-3-(2,4-dihydroxyphenyl)-3,4-dihydro-2H-1-benzopyran-4,7-diol	(2S)-flavan-4-ol	(2R)-2-hydroxy-2-methylbutanenitrile	(2E,6E)-farnesyl methyl ester	(2S)-dihydrotricetin	(6E)-8-oxogeranial	(deoxynucleotides)(n-1)	(S)-malate[chloroplast stroma]
(2R,3S)-3-isopropylmalate	(2S)-2-isopropyl-3-oxosuccinate	(2R,3R)-pinobanksin	(2E,6E)-farnesal	(2R,3S)-2-methylisocitrate	(2S)-2-isopropylmalate	(2S)-dihydrotricetin	(2E)-2-ethylidene-4-hydroxy-5-methyl-3(2H)-furanone	(2R,3R)-pinobanksin	(3R)-3-(6-hydroxy-2H-1,3-benzodioxol-5-yl)-3,4-dihydro-2H-1-benzopyran-4,7-diol	(2S)-flavanone	(2R,3R)-pinobanksin	(2R)-2-hydroxy-2-methylbutanenitrile	(2S)-flavan-4-ol	(6E)-8-oxogeraniol	(E)-2-methylcrotonoyl-CoA	(S)-malate[cytosol]
(2S)-2-isopropyl-3-oxosuccinate	(2S)-2-isopropylmalate	(2R,3S)-2,3-dimethylmalate	(2E,6E)-farnesol	(2R,3S)-3-isopropylmalate	(2S)-dihydrotricetin	(2S)-flavan-4-ol	(2E)-4-hydroxy-5-methyl-2-propylidene-3(2H)-furanone	(2R,3S)-2,3-dimethylmalate	(3R)-linalool	(2S)-pinocembrin	(2R,3S)-2,3-dimethylmalate	(2R,3R)-pinobanksin	(2S)-flavanone	(6α)-hydroxycampestanol	(E)-cinnamoyl-CoA	(S)-methylmalonate-semialdehyde
(2S)-2-isopropylmalate	(2S)-dihydrotricetin	(2R,3S)-2-methylisocitrate	(2E,6E)-farnesyl diphosphate	(2S)-2-isopropyl-3-oxosuccinate	(2S)-flavan-4-ol	(2S)-flavanone	(2E,4E,6E)-4-methylocta-2,4,6-trienedial	(2R,3S)-2-methylisocitrate	(3S)-2,3-epoxy-2,3-dihydrosqualene	(2Z,6Z)-farnesyl diphosphate	(2R,3S)-2-methylisocitrate	(2R,3S)-2,3-dimethylmalate	(2S)-pinocembrin	(9R,10S)-dihydroxystearate	(E)-indol-3-ylacetaldoxime	(S)-methylmalonyl-CoA
(2S)-dihydrotricetin	(2S)-flavan-4-ol	(2R,3S)-3-isopropylmalate	(2R)-2-hydroxy-2-methylbutanenitrile	(2S)-2-isopropylmalate	(2S)-flavanone	(2S)-pinocembrin	(2E,4E,6E)-7-hydroxy-4-methylhepta-2,4,6-trienal	(2R,3S)-3-isopropylmalate	(3S)-3-hydroxycyclocitral	(3R)-3-(2,4-dihydroxyphenyl)-3,4-dihydro-2H-1-benzopyran-4,7-diol	(2R,3S)-3-isopropylmalate	(2R,3S)-2-methylisocitrate	(2Z,6Z)-farnesyl diphosphate	(9S,10E,12Z)-9-hydroperoxy-10,12-octadecadienoate	(L) or (D)-serine	(S)-N-methylcoclaurine
(2S)-flavan-4-ol	(2S)-flavanone	(2S)-2-isopropyl-3-oxosuccinate	(2R,3R)-pinobanksin	(2S)-dihydrotricetin	(2S)-pinocembrin	(2Z,6Z)-farnesyl diphosphate	(2E,6E)-farnesal	(2S)-2-isopropyl-3-oxosuccinate	(3S)-linalool	(3R)-3-(6-hydroxy-2H-1,3-benzodioxol-5-yl)-3,4-dihydro-2H-1-benzopyran-4,7-diol	(2S)-2-isopropyl-3-oxosuccinate	(2R,3S)-3-isopropylmalate	(3E)-4,8-dimethylnona-1,3,7-triene	(9S,10E,12Z,15Z)-9-hydroperoxy-10,12,15-octadecadienoate	(oxidized polyvinyl alcohol)n	(S)-NADHX
(2S)-flavanone	(2S)-pinocembrin	(2S)-2-isopropylmalate	(2R,3S)-2,3-dimethylmalate	(2S)-flavan-4-ol	(2Z,6Z)-farnesyl diphosphate	(3E)-4,8-dimethylnona-1,3,7-triene	(2E,6E)-farnesol	(2S)-2-isopropylmalate	(3S,5R,6R)-3,5-dihydroxy-6,7-didehydro-5,6-dihydro-12'-apo-β-caroten-12'-al	(3R)-3-amino-3-phenylpropanoyl-CoA	(2S)-2-isopropylmalate	(2S)-2-isopropyl-3-oxosuccinate	(3R)-3-(2,4-dihydroxyphenyl)-3,4-dihydro-2H-1-benzopyran-4,7-diol	(9Z)-(13S)-12,13-epoxyoctadeca-9,11-dienoate	(oxidized polyvinyl alcohol)n-1	(S)-nicotine
(2S)-pinocembrin	(3E)-4,8-dimethylnona-1,3,7-triene	(2S)-dihydrotricetin	(2R,3S)-2-methylisocitrate	(2S)-flavanone	(3E)-4,8-dimethylnona-1,3,7-triene	(3R)-3-(2,4-dihydroxyphenyl)-3,4-dihydro-2H-1-benzopyran-4,7-diol	(2E,6E)-farnesyl diphosphate	(2S)-dihydrotricetin	(3S,5R,6S)-5,6-epoxy-3-hydroxy-5,6-dihydro-12'-apo-β-caroten-12'-al	(3R)-3-hydroxy-stearoyl-CoA	(2S)-dihydrotricetin	(2S)-2-isopropylmalate	(3R)-3-(6-hydroxy-2H-1,3-benzodioxol-5-yl)-3,4-dihydro-2H-1-benzopyran-4,7-diol	(9Z,11E)-(13S)-13-hydroperoxyoctadeca-9,11-dienoate	(polyphosphate)(n)	(S)-propane-1,2-diol
(3E)-4,8-dimethylnona-1,3,7-triene	(3R)-3-(2,4-dihydroxyphenyl)-3,4-dihydro-2H-1-benzopyran-4,7-diol	(2S)-pinocembrin	(2R,3S)-3-isopropylmalate	(2S)-pinocembrin	(3R)-3-hydroxy-stearoyl-CoA	(3R)-3-(6-hydroxy-2H-1,3-benzodioxol-5-yl)-3,4-dihydro-2H-1-benzopyran-4,7-diol	(2E,6E)-farnesyl methyl ester	(2S)-pinocembrin	(3Z)-hex-3-en-1-yl acetate	(3R)-linalool	(2S)-flavan-4-ol	(2S)-dihydrotricetin	(3R)-3-amino-3-phenylpropanoyl-CoA	(9Z,11E,14Z)-(13S)-hydroperoxyoctadeca-(9,11,14)-trienoate	(polyphosphate)(n+1)	(Z)-15-tetracosenoyl-CoA
(3R)-3-(2,4-dihydroxyphenyl)-3,4-dihydro-2H-1-benzopyran-4,7-diol	(3R)-3-(6-hydroxy-2H-1,3-benzodioxol-5-yl)-3,4-dihydro-2H-1-benzopyran-4,7-diol	(2S)-sakuranetin	(2S)-2-isopropyl-3-oxosuccinate	(3E)-4,8-dimethylnona-1,3,7-triene	(3R)-linalool	(3R)-3-hydroxy-stearoyl-CoA	(2R)-2-hydroxy-2-methylbutanenitrile	(2Z,6Z)-farnesyl diphosphate	(3Z)-hex-3-en-ol	(3S)-2,3-epoxy-2,3-dihydrosqualene	(2S)-flavanone	(2S)-flavan-4-ol	(3R)-3-hydroxy-stearoyl-CoA	(9Z,11E,15Z)-(13S)-hydroperoxyoctadeca-9,11,15-trienoate	(polyphosphate)(n-1)	(Z)-2-methyl-peroxyaminoacrylate
(3R)-3-(6-hydroxy-2H-1,3-benzodioxol-5-yl)-3,4-dihydro-2H-1-benzopyran-4,7-diol	(3R)-3-hydroxy-stearoyl-CoA	(3E)-4,8-dimethylnona-1,3,7-triene	(2S)-2-isopropylmalate	(3R)-3-hydroxy-stearoyl-CoA	(3R,6E)-nerolidol	(3R)-linalool	(2R,3R)-pinobanksin	(3R)-3-(2,4-dihydroxyphenyl)-3,4-dihydro-2H-1-benzopyran-4,7-diol	(3Z)-phytochromobilin	(3S)-3-hydroxycyclocitral	(2S)-pinocembrin	(2S)-flavanone	(3R)-linalool	(cis)-crotonaldehyde	(R)-3-amino-2-methylpropanoate	(Z)-2-methylureidoacrylate peracid
(3R)-3-hydroxy-stearoyl-CoA	(3R)-linalool	(3R)-3-hydroxy-stearoyl-CoA	(2S)-dihydrotricetin	(3R)-linalool	(3S)-2,3-epoxy-2,3-dihydrosqualene	(3R,6E)-nerolidol	(2R,3S)-2,3-dimethylmalate	(3R)-3-(6-hydroxy-2H-1,3-benzodioxol-5-yl)-3,4-dihydro-2H-1-benzopyran-4,7-diol	(4-hydroxyphenyl)acetaldehyde	(3S)-linalool	(2Z,6Z)-farnesyl diphosphate	(2S)-pinocembrin	(3R,6E)-nerolidol	(deoxynucleotides)(m)	(R)-3-hydroxybutanoyl-CoA	1'-hydroxy-γ-carotene
(3R)-linalool	(3R,6E)-nerolidol	(3R,6E)-nerolidol	(2S)-flavan-4-ol	(3R,6E)-nerolidol	(3S)-3-hydroxycyclocitral	(3S)-2,3-epoxy-2,3-dihydrosqualene	(2R,3S)-2-methylisocitrate	(3R)-3-hydroxy-stearoyl-CoA	(4S)-4-hydroxy-2,3,4,5-tetrahydro-(2S)-dipicolinate	(3S,5R,6R)-3,5-dihydroxy-6,7-didehydro-5,6-dihydro-12'-apo-β-caroten-12'-al	(3R)-3-(2,4-dihydroxyphenyl)-3,4-dihydro-2H-1-benzopyran-4,7-diol	(2Z,6Z)-farnesyl diphosphate	(3S)-2,3-epoxy-2,3-dihydrosqualene	(deoxynucleotides)(n)	(R)-cysteate	1,2-dibutyrin
(3R,6E)-nerolidol	(3S)-2,3-epoxy-2,3-dihydrosqualene	(3S)-2,3-epoxy-2,3-dihydrosqualene	(2S)-flavanone	(3S)-2,3-epoxy-2,3-dihydrosqualene	(3S)-linalool	(3S)-3-hydroxycyclocitral	(2R,3S)-3-isopropylmalate	(3S)-2,3-epoxy-2,3-dihydrosqualene	(5Z,8Z,10E,14Z)-(12S)-12-hydroperoxyicosa-5,8,10,14-tetraenoate	(3S,5R,6S)-5,6-epoxy-3-hydroxy-5,6-dihydro-12'-apo-β-caroten-12'-al	(3R)-3-(6-hydroxy-2H-1,3-benzodioxol-5-yl)-3,4-dihydro-2H-1-benzopyran-4,7-diol	(3E)-4,8-dimethylnona-1,3,7-triene	(3S)-3-hydroxycyclocitral	(deoxynucleotides)(n+1)	(R)-lactate	1,2-dihydroxy-5-(methylthio)pent-1-en-3-one
(3S)-2,3-epoxy-2,3-dihydrosqualene	(3S)-3-hydroxycyclocitral	(3S)-3-hydroxycyclocitral	(2S)-pinocembrin	(3S)-3-hydroxycyclocitral	(3S,5R,6R)-3,5-dihydroxy-6,7-didehydro-5,6-dihydro-12'-apo-β-caroten-12'-al	(3S)-linalool	(2S)-2-isopropyl-3-oxosuccinate	(3S)-3-hydroxycyclocitral	(5Z,8Z,11Z,14Z,17Z)-eicosapentaenoate	(3Z)-hex-3-en-1-yl acetate	(3R)-3-hydroxy-stearoyl-CoA	(3R)-3-(2,4-dihydroxyphenyl)-3,4-dihydro-2H-1-benzopyran-4,7-diol	(3S)-linalool	(deoxynucleotides)(n+m)	(R)-methylmalonyl-CoA	1,3-bisphospho-D-glycerate
(3S)-3-hydroxycyclocitral	(3S)-linalool	(3S,5R,6R)-3,5-dihydroxy-6,7-didehydro-5,6-dihydro-12'-apo-β-caroten-12'-al	(2Z,6Z)-farnesyl diphosphate	(3S)-linalool	(3S,5R,6S)-5,6-epoxy-3-hydroxy-5,6-dihydro-12'-apo-β-caroten-12'-al	(3S,5R,6R)-3,5-dihydroxy-6,7-didehydro-5,6-dihydro-12'-apo-β-caroten-12'-al	(2S)-2-isopropylmalate	(3S,5R,6R)-3,5-dihydroxy-6,7-didehydro-5,6-dihydro-12'-apo-β-caroten-12'-al	(5α)-campestan-3-one	(3Z)-hex-3-en-ol	(3R)-linalool	(3R)-3-(6-hydroxy-2H-1,3-benzodioxol-5-yl)-3,4-dihydro-2H-1-benzopyran-4,7-diol	(3S,5R,6R)-3,5-dihydroxy-6,7-didehydro-5,6-dihydro-12'-apo-β-caroten-12'-al	(deoxynucleotides)(n-1)	(R)-mevalonate	1,3-β-D-glucan(n)
(3S)-linalool	(3S,5R,6R)-3,5-dihydroxy-6,7-didehydro-5,6-dihydro-12'-apo-β-caroten-12'-al	(3S,5R,6S)-5,6-epoxy-3-hydroxy-5,6-dihydro-12'-apo-β-caroten-12'-al	(3E)-4,8-dimethylnona-1,3,7-triene	(3S,5R,6R)-3,5-dihydroxy-6,7-didehydro-5,6-dihydro-12'-apo-β-caroten-12'-al	(3S,6E)-nerolidol	(3S,5R,6S)-5,6-epoxy-3-hydroxy-5,6-dihydro-12'-apo-β-caroten-12'-al	(2S)-dihydrotricetin	(3S,5R,6S)-5,6-epoxy-3-hydroxy-5,6-dihydro-12'-apo-β-caroten-12'-al	(6-4) photoproduct (in DNA)	(3Z)-phytochromobilin	(3S)-2,3-epoxy-2,3-dihydrosqualene	(3R)-3-hydroxy-stearoyl-CoA	(3S,5R,6S)-5,6-epoxy-3-hydroxy-5,6-dihydro-12'-apo-β-caroten-12'-al	(E)-2-methylcrotonoyl-CoA	(R)-NADHX	1,3-β-D-glucan(n+1)
(3S,5R,6R)-3,5-dihydroxy-6,7-didehydro-5,6-dihydro-12'-apo-β-caroten-12'-al	(3S,5R,6S)-5,6-epoxy-3-hydroxy-5,6-dihydro-12'-apo-β-caroten-12'-al	(3S,6E)-nerolidol	(3R)-3-hydroxy-stearoyl-CoA	(3S,5R,6S)-5,6-epoxy-3-hydroxy-5,6-dihydro-12'-apo-β-caroten-12'-al	(3Z)-hex-3-en-1-yl acetate	(3S,6E)-nerolidol	(2S)-pinocembrin	(3Z)-hex-3-en-1-yl acetate	(6aR,11aR)-3,9-dihydroxypterocarpan	(4-hydroxyphenyl)acetaldehyde	(3S)-3-hydroxycyclocitral	(3R)-linalool	(3S,6E)-nerolidol	(E)-cinnamoyl-CoA	(R)-pantoate	1,3-β-D-glucan(n-1)
(3S,5R,6S)-5,6-epoxy-3-hydroxy-5,6-dihydro-12'-apo-β-caroten-12'-al	(3S,6E)-nerolidol	(3Z)-hex-3-en-1-yl acetate	(3R)-linalool	(3S,6E)-nerolidol	(3Z)-hex-3-en-ol	(3Z)-hex-3-en-1-yl acetate	(2Z,6Z)-farnesyl diphosphate	(3Z)-hex-3-en-ol	(6E)-8-hydroxygeranial	(4S)-4-hydroxy-2,3,4,5-tetrahydro-(2S)-dipicolinate	(3S)-linalool	(3R,6E)-nerolidol	(3Z)-hex-3-en-1-yl acetate	(E)-indol-3-ylacetaldoxime	(R)-pantothenate	1,4-dihydroxy-2-naphthoate
(3S,6E)-nerolidol	(3Z)-hex-3-en-1-yl acetate	(3Z)-hex-3-en-ol	(3R,6E)-nerolidol	(3Z)-hex-3-en-1-yl acetate	(3Z)-nonenal	(3Z)-hex-3-en-ol	(3E)-4,8-dimethylnona-1,3,7-triene	(3Z)-phytochromobilin	(6E)-8-hydroxygeraniol	(5Z)-(15S)-11-α-hydroxy-9,15-dioxoprosta-13-enoate	(3S,5R,6R)-3,5-dihydroxy-6,7-didehydro-5,6-dihydro-12'-apo-β-caroten-12'-al	(3S)-2,3-epoxy-2,3-dihydrosqualene	(3Z)-hex-3-en-ol	(L) or (D)-serine	(S)-1-pyrroline-5-carboxylate	1,4-dihydroxy-2-naphthoyl-CoA
(3Z)-hex-3-en-1-yl acetate	(3Z)-hex-3-en-ol	(3Z)-nonenal	(3S)-2,3-epoxy-2,3-dihydrosqualene	(3Z)-hex-3-en-ol	(3Z)-phytochromobilin	(3Z)-nonenal	(3R)-3-(2,4-dihydroxyphenyl)-3,4-dihydro-2H-1-benzopyran-4,7-diol	(4-hydroxyphenyl)acetaldehyde	(6E)-8-oxogeranial	(5Z,8Z,10E,14Z)-(12S)-12-hydroperoxyicosa-5,8,10,14-tetraenoate	(3S,5R,6S)-5,6-epoxy-3-hydroxy-5,6-dihydro-12'-apo-β-caroten-12'-al	(3S)-3-hydroxycyclocitral	(3Z)-phytochromobilin	(oxidized polyvinyl alcohol)n	(S)-2,3,4,5-tetrahydrodipicolinate	1,5-anhydro-D-mannitol
(3Z)-hex-3-en-ol	(3Z)-nonenal	(3Z)-phytochromobilin	(3S)-3-hydroxycyclocitral	(3Z)-nonenal	(3Z,6Z)-nonadienal	(3Z)-phytochromobilin	(3R)-3-(6-hydroxy-2H-1,3-benzodioxol-5-yl)-3,4-dihydro-2H-1-benzopyran-4,7-diol	(4S)-4-hydroxy-2,3,4,5-tetrahydro-(2S)-dipicolinate	(6E)-8-oxogeraniol	(5Z,8Z,11Z,14Z,17Z)-eicosapentaenoate	(3Z)-hex-3-en-1-yl acetate	(3S)-linalool	(4-hydroxyphenyl)acetaldehyde	(oxidized polyvinyl alcohol)n-1	(S)-2,3,4,5-tetrahydropiperidine-2-carboxylate	1,5-bisdiphosphoinositol-1D-myo-inositol (2,3,4,6)tetrakisphosphate
(3Z)-nonenal	(3Z)-phytochromobilin	(3Z,6Z)-nonadienal	(3S)-linalool	(3Z)-phytochromobilin	(4-hydroxyphenyl)acetaldehyde	(3Z,6Z)-nonadienal	(3R)-3-hydroxy-arachidoyl-CoA	(5Z)-(15S)-11-α-hydroxy-9,15-dioxoprosta-13-enoate	(6S)-hydroxyhyoscyamine	(5α)-campestan-3-one	(3Z)-hex-3-en-ol	(3S,5R,6R)-3,5-dihydroxy-6,7-didehydro-5,6-dihydro-12'-apo-β-caroten-12'-al	(4S)-4-hydroxy-2,3,4,5-tetrahydro-(2S)-dipicolinate	(polyphosphate)(n)	(S)-2,3-dihydrodipicolinate	1,6-anhydro-N-acetyl-β-muramate
(3Z)-phytochromobilin	(3Z,6Z)-nonadienal	(4-hydroxyphenyl)acetaldehyde	(3S,5R,6R)-3,5-dihydroxy-6,7-didehydro-5,6-dihydro-12'-apo-β-caroten-12'-al	(3Z,6Z)-nonadienal	(4S)-4-hydroxy-2,3,4,5-tetrahydro-(2S)-dipicolinate	(4-hydroxyphenyl)acetaldehyde	(3R)-3-hydroxy-behenoyl-CoA	(5Z,8Z,10E,14Z)-(12S)-12-hydroperoxyicosa-5,8,10,14-tetraenoate	(6α)-hydroxycampestanol	(6-4) photoproduct (in DNA)	(3Z)-phytochromobilin	(3S,5R,6S)-5,6-epoxy-3-hydroxy-5,6-dihydro-12'-apo-β-caroten-12'-al	(5Z)-(15S)-11-α-hydroxy-9,15-dioxoprosta-13-enoate	(polyphosphate)(n+1)	(S)-2-acetolactate	1-(5-phospho-D-ribosyl)-AMP
(3Z,6Z)-nonadienal	(4-hydroxyphenyl)acetaldehyde	(4S)-4-hydroxy-2,3,4,5-tetrahydro-(2S)-dipicolinate	(3S,5R,6S)-5,6-epoxy-3-hydroxy-5,6-dihydro-12'-apo-β-caroten-12'-al	(4-hydroxyphenyl)acetaldehyde	(5Z)-(15S)-11-α-hydroxy-9,15-dioxoprosta-13-enoate	(4S)-4-hydroxy-2,3,4,5-tetrahydro-(2S)-dipicolinate	(3R)-3-hydroxy-cerotoyl-CoA	(5Z,8Z,11Z,14Z,17Z)-eicosapentaenoate	(9R,10S)-dihydroxystearate	(6aR,11aR)-3,9-dihydroxypterocarpan	(4-hydroxyphenyl)acetaldehyde	(3S,6E)-nerolidol	(5Z,8Z,10E,14Z)-(12S)-12-hydroperoxyicosa-5,8,10,14-tetraenoate	(R)-3-amino-2-methylpropanoate	(S)-2-amino-6-oxohexanoate	1-(5-phosphoribosyl)-5-[(5-phosphoribosylamino)methylideneamino]imidazole-4-carboxamide
(4-hydroxyphenyl)acetaldehyde	(4S)-4-hydroxy-2,3,4,5-tetrahydro-(2S)-dipicolinate	(5Z)-(15S)-11-α-hydroxy-9,15-dioxoprosta-13-enoate	(3S,6E)-nerolidol	(4S)-4-hydroxy-2,3,4,5-tetrahydro-(2S)-dipicolinate	(5Z,8Z,10E,14Z)-(12S)-12-hydroperoxyicosa-5,8,10,14-tetraenoate	(5Z)-(15S)-11-α-hydroxy-9,15-dioxoprosta-13-enoate	(3R)-3-hydroxy-lignoceroyl-CoA	(5α)-campestan-3-one	(9S,10E,12Z)-9-hydroperoxy-10,12-octadecadienoate	(6E)-8-hydroxygeranial	(4S)-4-hydroxy-2,3,4,5-tetrahydro-(2S)-dipicolinate	(3Z)-hex-3-en-1-yl acetate	(5Z,8Z,11Z,14Z,17Z)-eicosapentaenoate	(R)-3-hydroxybutanoyl-CoA	(S)-2-hydroxyglutarate	1-(o-carboxyphenylamino)-1'-deoxyribulose-5'-phosphate
(4S)-4-hydroxy-2,3,4,5-tetrahydro-(2S)-dipicolinate	(5Z)-(15S)-11-α-hydroxy-9,15-dioxoprosta-13-enoate	(5Z,8Z,10E,14Z)-(12S)-12-hydroperoxyicosa-5,8,10,14-tetraenoate	(3Z)-hex-3-en-1-yl acetate	(5Z)-(15S)-11-α-hydroxy-9,15-dioxoprosta-13-enoate	(5Z,8Z,11Z,14Z,17Z)-eicosapentaenoate	(5Z,8Z,10E,14Z)-(12S)-12-hydroperoxyicosa-5,8,10,14-tetraenoate	(3R)-linalool	(6-4) photoproduct (in DNA)	(9S,10E,12Z,15Z)-9-hydroperoxy-10,12,15-octadecadienoate	(6E)-8-hydroxygeraniol	(5Z)-(15S)-11-α-hydroxy-9,15-dioxoprosta-13-enoate	(3Z)-hex-3-en-ol	(5α)-campestan-3-one	(R)-citramalate	(S)-3-amino-2-methylpropanoate	1-(β-D ribofuranosyl)nicotinamide
(5Z)-(15S)-11-α-hydroxy-9,15-dioxoprosta-13-enoate	(5Z,8Z,11Z,14Z,17Z)-eicosapentaenoate	(5Z,8Z,11Z,14Z,17Z)-eicosapentaenoate	(3Z)-hex-3-en-ol	(5Z,8Z,10E,14Z)-(12S)-12-hydroperoxyicosa-5,8,10,14-tetraenoate	(5α)-campestan-3-one	(5Z,8Z,11Z,14Z,17Z)-eicosapentaenoate	(3R, 7S)-12-hydroxy-jasmonoyl-L-isoleucine	(6aR,11aR)-3,9-dihydroxypterocarpan	(9Z)-12-oxo-dodec-9-enoate	(6E)-8-oxogeranial	(5Z,8Z,10E,14Z)-(12S)-12-hydroperoxyicosa-5,8,10,14-tetraenoate	(3Z)-phytochromobilin	(6-4) photoproduct (in DNA)	(R)-cysteate	(S)-3-hydroxy-3-methylglutaryl-CoA	1-16:0-2-18:1-diacylglycerol-trimethylhomoserine
(5Z,8Z,10E,14Z)-(12S)-12-hydroperoxyicosa-5,8,10,14-tetraenoate	(5α)-campestan-3-one	(5α)-campestan-3-one	(3Z)-phytochromobilin	(5Z,8Z,11Z,14Z,17Z)-eicosapentaenoate	(6-4) photoproduct (in DNA)	(5α)-campestan-3-one	(3R,6E)-nerolidol	(6E)-8-hydroxygeraniol	(9Z,11E)-(13S)-13-hydroperoxyoctadeca-9,11-dienoate	(6E)-8-oxogeraniol	(5Z,8Z,11Z,14Z,17Z)-eicosapentaenoate	(4-hydroxyphenyl)acetaldehyde	(6aR,11aR)-3,9-dihydroxypterocarpan	(R)-lactate	(S)-3-hydroxy-isobutanoate	1-16:0-2-18:1-phosphatidylcholine
(5Z,8Z,11Z,14Z,17Z)-eicosapentaenoate	(6-4) photoproduct (in DNA)	(6-4) photoproduct (in DNA)	(4-hydroxyphenyl)acetaldehyde	(5α)-campestan-3-one	(6aR,11aR)-3,9-dihydroxypterocarpan	(6-4) photoproduct (in DNA)	(3S)-2,3-epoxy-2,3-dihydrosqualene	(6S)-hydroxyhyoscyamine	(9Z,11E,15Z)-(13S)-hydroperoxyoctadeca-9,11,15-trienoate	(6S)-hydroxyhyoscyamine	(5α)-campestan-3-one	(4S)-4-hydroxy-2,3,4,5-tetrahydro-(2S)-dipicolinate	(6E)-8-hydroxygeranial	(R)-lipoate	(S)-3-hydroxy-isobutanoyl-CoA	1-16:0-2-18:2-diacylglycerol-trimethylhomoserine
(5α)-campestan-3-one	(6aR,11aR)-3,9-dihydroxypterocarpan	(6aR,11aR)-3,9-dihydroxypterocarpan	(4S)-4-hydroxy-2,3,4,5-tetrahydro-(2S)-dipicolinate	(6-4) photoproduct (in DNA)	(6E)-8-hydroxygeranial	(6aR,11aR)-3,9-dihydroxypterocarpan	(3S)-3-hydroxycyclocitral	(6α)-hydroxycampestanol	(cis)-crotonaldehyde	(6α)-hydroxycampestanol	(6-4) photoproduct (in DNA)	(5Z)-(15S)-11-α-hydroxy-9,15-dioxoprosta-13-enoate	(6E)-8-hydroxygeraniol	(R)-mandelonitrile	(S)-3-hydroxybutanoyl-CoA	1-16:0-2-18:2-digalactosyldiacylglycerol
(6-4) photoproduct (in DNA)	(6E)-8-hydroxygeranial	(6E)-8-hydroxygeranial	(5Z)-(15S)-11-α-hydroxy-9,15-dioxoprosta-13-enoate	(6aR,11aR)-3,9-dihydroxypterocarpan	(6E)-8-hydroxygeraniol	(6E)-8-hydroxygeraniol	(3S)-linalool	(9R,10S)-dihydroxystearate	(deoxynucleotides)(m)	(6αS,11αS)-2-dimethylallyl-3,6α,9-trihydroxypterocarpan	(6aR,11aR)-3,9-dihydroxypterocarpan	(5Z,8Z,10E,14Z)-(12S)-12-hydroperoxyicosa-5,8,10,14-tetraenoate	(6E)-8-oxogeranial	(R)-mevalonate	(S)-3-hydroxydecanoyl-CoA	1-16:0-2-18:3-diacylglycerol-trimethylhomoserine
(6aR,11aR)-3,9-dihydroxypterocarpan	(6E)-8-hydroxygeraniol	(6E)-8-hydroxygeraniol	(5Z,8Z,10E,14Z)-(12S)-12-hydroperoxyicosa-5,8,10,14-tetraenoate	(6E)-8-hydroxygeranial	(6E)-8-oxogeranial	(6α)-hydroxycampestanol	(3S,5R,6R)-3,5-dihydroxy-6,7-didehydro-5,6-dihydro-12'-apo-β-caroten-12'-al	(9S,10E,12Z)-9-hydroperoxy-10,12-octadecadienoate	(deoxynucleotides)(n)	(6αS,11αS)-4-dimethylallyl-3,6α,9-trihydroxypterocarpan	(6E)-8-hydroxygeranial	(5Z,8Z,11Z,14Z,17Z)-eicosapentaenoate	(6E)-8-oxogeraniol	(R)-NADHX	(S)-3-hydroxyhexanoyl-CoA	1-16:0-2-18:3-digalactosyldiacylglycerol
(6E)-8-hydroxygeranial	(6E)-8-oxogeranial	(6E)-8-oxogeranial	(5Z,8Z,11Z,14Z,17Z)-eicosapentaenoate	(6E)-8-hydroxygeraniol	(6E)-8-oxogeraniol	(9R,10S)-dihydroxystearate	(3S,5R,6S)-5,6-epoxy-3-hydroxy-5,6-dihydro-12'-apo-β-caroten-12'-al	(9S,10E,12Z,15Z)-9-hydroperoxy-10,12,15-octadecadienoate	(deoxynucleotides)(n+1)	(9R,10S)-dihydroxystearate	(6E)-8-hydroxygeraniol	(5α)-campestan-3-one	(6S)-hydroxyhyoscyamine	(R)-pantoate	(S)-3-methyl-2-oxopentanoate	1-16:0-2-18:3-phosphatidylcholine
(6E)-8-hydroxygeraniol	(6E)-8-oxogeraniol	(6E)-8-oxogeraniol	(5α)-campestan-3-one	(6E)-8-oxogeranial	(6α)-hydroxycampestanol	(9S,10E,12Z)-9-hydroperoxy-10,12-octadecadienoate	(3S,6E)-nerolidol	(9Z)-(13S)-12,13-epoxyoctadeca-9,11-dienoate	(deoxynucleotides)(n+m)	(9S,10E,12Z)-9-hydroperoxy-10,12-octadecadienoate	(6E)-8-oxogeranial	(6-4) photoproduct (in DNA)	(6α)-hydroxycampestanol	(R)-pantothenate	(S)-4-hydroxymandelonitrile	1-16:0-2-18:4-diacylglycerol-trimethylhomoserine
(6E)-8-oxogeranial	(6S)-hydroxyhyoscyamine	(6α)-hydroxycampestanol	(6-4) photoproduct (in DNA)	(6E)-8-oxogeraniol	(9R,10S)-dihydroxystearate	(9S,10E,12Z,15Z)-9-hydroperoxy-10,12,15-octadecadienoate	(3Z)-hex-3-en-1-yl acetate	(9Z)-12-oxo-dodec-9-enoate	(deoxynucleotides)(n-1)	(9S,10E,12Z,15Z)-9-hydroperoxy-10,12,15-octadecadienoate	(6E)-8-oxogeraniol	(6aR,11aR)-3,9-dihydroxypterocarpan	(9R,10S)-dihydroxystearate	(R)-reticuline	(S)-coclaurine	1-18:0-2-18:1-phosphatidylethanolamine
(6E)-8-oxogeraniol	(6α)-hydroxycampestanol	(9R,10S)-dihydroxystearate	(6aR,11aR)-3,9-dihydroxypterocarpan	(6α)-hydroxycampestanol	(9S,10E,12Z)-9-hydroperoxy-10,12-octadecadienoate	(9Z)-(13S)-12,13-epoxyoctadeca-9,11-dienoate	(3Z)-hex-3-en-ol	(9Z,11E)-(13S)-13-hydroperoxyoctadeca-9,11-dienoate	(E)-2-methylcrotonoyl-CoA	(9Z)-(13S)-12,13-epoxyoctadeca-9,11-dienoate	(6S)-hydroxyhyoscyamine	(6E)-8-hydroxygeranial	(9S,10E,12Z)-9-hydroperoxy-10,12-octadecadienoate	(R+)-3-(4-hydroxyphenyl)lactate	(S)-corytuberine	1-18:0-2-18:2-phosphatidylethanolamine
(6S)-hydroxyhyoscyamine	(9R,10S)-dihydroxystearate	(9S,10E,12Z)-9-hydroperoxy-10,12-octadecadienoate	(6E)-8-hydroxygeranial	(9R,10S)-dihydroxystearate	(9S,10E,12Z,15Z)-9-hydroperoxy-10,12,15-octadecadienoate	(9Z)-12-oxo-dodec-9-enoate	(3Z)-phytochromobilin	(9Z,11E,14Z)-(13S)-hydroperoxyoctadeca-(9,11,14)-trienoate	(E)-2-methylpropanal-oxime	(9Z)-12-oxo-dodec-9-enoate	(6α)-hydroxycampestanol	(6E)-8-hydroxygeraniol	(9S,10E,12Z,15Z)-9-hydroperoxy-10,12,15-octadecadienoate	(S)-1-pyrroline-5-carboxylate	(S)-dihydrodaidzein	1-18:0-2-18:3-phosphatidylethanolamine
(6α)-hydroxycampestanol	(9S,10E,12Z)-9-hydroperoxy-10,12-octadecadienoate	(9S,10E,12Z,15Z)-9-hydroperoxy-10,12,15-octadecadienoate	(6E)-8-hydroxygeraniol	(9S,10E,12Z)-9-hydroperoxy-10,12-octadecadienoate	(9Z)-(13S)-12,13-epoxyoctadeca-9,11-dienoate	(9Z,11E)-(13S)-13-hydroperoxyoctadeca-9,11-dienoate	(4-hydroxyphenyl)acetaldehyde	(9Z,11E,15Z)-(13S)-hydroperoxyoctadeca-9,11,15-trienoate	(E)-cinnamoyl-CoA	(9Z,11E)-(13S)-13-hydroperoxyoctadeca-9,11-dienoate	(9R,10S)-dihydroxystearate	(6E)-8-oxogeranial	(9Z)-(13S)-12,13-epoxyoctadeca-9,11-dienoate	(S)-2,3,4,5-tetrahydrodipicolinate	(S)-dihydroorotate	1-18:0-2-18:4-phosphatidylethanolamine
(9R,10S)-dihydroxystearate	(9S,10E,12Z,15Z)-9-hydroperoxy-10,12,15-octadecadienoate	(9Z)-(13S)-12,13-epoxyoctadeca-9,11-dienoate	(6E)-8-oxogeranial	(9S,10E,12Z,15Z)-9-hydroperoxy-10,12,15-octadecadienoate	(9Z)-12-oxo-dodec-9-enoate	(9Z,11E,14Z)-(13S)-hydroperoxyoctadeca-(9,11,14)-trienoate	(4S)-4-hydroxy-2,3,4,5-tetrahydro-(2S)-dipicolinate	(cis)-crotonaldehyde	(E)-indol-3-ylacetaldoxime	(9Z,11E,14Z)-(13S)-hydroperoxyoctadeca-(9,11,14)-trienoate	(9S,10E,12Z)-9-hydroperoxy-10,12-octadecadienoate	(6E)-8-oxogeraniol	(9Z)-12-oxo-dodec-9-enoate	(S)-2,3,4,5-tetrahydropiperidine-2-carboxylate	(S)-dihydroorotate[in]	1-18:1-2-16:0-digalactosyldiacylglycerol
(9S,10E,12Z)-9-hydroperoxy-10,12-octadecadienoate	(9Z)-(13S)-12,13-epoxyoctadeca-9,11-dienoate	(9Z)-12-oxo-dodec-9-enoate	(6E)-8-oxogeraniol	(9Z)-(13S)-12,13-epoxyoctadeca-9,11-dienoate	(9Z,11E)-(13S)-13-hydroperoxyoctadeca-9,11-dienoate	(9Z,11E,15Z)-(13S)-hydroperoxyoctadeca-9,11,15-trienoate	(5Z)-(15S)-11-α-hydroxy-9,15-dioxoprosta-13-enoate	(deoxynucleotides)(m)	(E)-phenylacetaldehyde oxime	(9Z,11E,15Z)-(13S)-hydroperoxyoctadeca-9,11,15-trienoate	(9S,10E,12Z,15Z)-9-hydroperoxy-10,12,15-octadecadienoate	(6S)-hydroxyhyoscyamine	(9Z,11E)-(13S)-13-hydroperoxyoctadeca-9,11-dienoate	(S)-2,3-dihydrodipicolinate	(S)-DNPA	1-18:1-2-16:0-monogalactosyldiacylglycerol
(9S,10E,12Z,15Z)-9-hydroperoxy-10,12,15-octadecadienoate	(9Z)-12-oxo-dodec-9-enoate	(9Z,11E)-(13S)-13-hydroperoxyoctadeca-9,11-dienoate	(6α)-hydroxycampestanol	(9Z)-12-oxo-dodec-9-enoate	(9Z,11E,14Z)-(13S)-hydroperoxyoctadeca-(9,11,14)-trienoate	(cis)-crotonaldehyde	(5Z,8Z,10E,14Z)-(12S)-12-hydroperoxyicosa-5,8,10,14-tetraenoate	(deoxynucleotides)(n)	(E)-β-farnesene	(cis)-crotonaldehyde	(9Z)-(13S)-12,13-epoxyoctadeca-9,11-dienoate	(6α)-hydroxycampestanol	(9Z,11E,14Z)-(13S)-hydroperoxyoctadeca-(9,11,14)-trienoate	(S)-2-acetolactate	(S)-lactate	1-18:1-2-16:0-phosphatidylglycerol
(9Z)-(13S)-12,13-epoxyoctadeca-9,11-dienoate	(9Z,11E)-(13S)-13-hydroperoxyoctadeca-9,11-dienoate	(9Z,11E,14Z)-(13S)-hydroperoxyoctadeca-(9,11,14)-trienoate	(9R,10S)-dihydroxystearate	(9Z,11E)-(13S)-13-hydroperoxyoctadeca-9,11-dienoate	(9Z,11E,15Z)-(13S)-hydroperoxyoctadeca-9,11,15-trienoate	(deoxynucleotides)(m)	(5Z,8Z,11Z,14Z,17Z)-eicosapentaenoate	(deoxynucleotides)(n+1)	(E)-β-ocimene	(deoxynucleotides)(m)	(9Z)-12-oxo-dodec-9-enoate	(9R,10S)-dihydroxystearate	(9Z,11E,15Z)-(13S)-hydroperoxyoctadeca-9,11,15-trienoate	(S)-2-amino-6-oxohexanoate	(S)-malate	1-18:1-2-16:1-monogalactosyldiacylglycerol
(9Z)-12-oxo-dodec-9-enoate	(9Z,11E,14Z)-(13S)-hydroperoxyoctadeca-(9,11,14)-trienoate	(9Z,11E,15Z)-(13S)-hydroperoxyoctadeca-9,11,15-trienoate	(9S,10E,12Z)-9-hydroperoxy-10,12-octadecadienoate	(9Z,11E,14Z)-(13S)-hydroperoxyoctadeca-(9,11,14)-trienoate	(cis)-crotonaldehyde	(deoxynucleotides)(n)	(5α)-campestan-3-one	(deoxynucleotides)(n+m)	(E,E)-geranyllinalool	(deoxynucleotides)(n)	(9Z,11E)-(13S)-13-hydroperoxyoctadeca-9,11-dienoate	(9S,10E,12Z)-9-hydroperoxy-10,12-octadecadienoate	(cis)-crotonaldehyde	(S)-2-formylglutarate	(S)-methylmalonate-semialdehyde	1-18:1-2-16:2-monogalactosyldiacylglycerol
(9Z,11E)-(13S)-13-hydroperoxyoctadeca-9,11-dienoate	(9Z,11E,15Z)-(13S)-hydroperoxyoctadeca-9,11,15-trienoate	(cis)-crotonaldehyde	(9S,10E,12Z,15Z)-9-hydroperoxy-10,12,15-octadecadienoate	(9Z,11E,15Z)-(13S)-hydroperoxyoctadeca-9,11,15-trienoate	(deoxynucleotides)(m)	(deoxynucleotides)(n+1)	(6-4) photoproduct (in DNA)	(deoxynucleotides)(n-1)	(E,E)-germacrene B	(deoxynucleotides)(n+1)	(9Z,11E,14Z)-(13S)-hydroperoxyoctadeca-(9,11,14)-trienoate	(9S,10E,12Z,15Z)-9-hydroperoxy-10,12,15-octadecadienoate	(deoxynucleotides)(m)	(S)-2-hydroxyglutarate	(S)-methylmalonyl-CoA	1-18:1-2-16:3-monogalactosyldiacylglycerol
(9Z,11E,14Z)-(13S)-hydroperoxyoctadeca-(9,11,14)-trienoate	(cis)-crotonaldehyde	(deoxynucleotides)(m)	(9Z)-(13S)-12,13-epoxyoctadeca-9,11-dienoate	(cis)-crotonaldehyde	(deoxynucleotides)(n)	(deoxynucleotides)(n+m)	(6aR,11aR)-3,9-dihydroxypterocarpan	(E)-2-methylcrotonoyl-CoA	(E,E)-α-farnesene	(deoxynucleotides)(n+m)	(9Z,11E,15Z)-(13S)-hydroperoxyoctadeca-9,11,15-trienoate	(9Z)-(13S)-12,13-epoxyoctadeca-9,11-dienoate	(deoxynucleotides)(n)	(S)-2-hydroxymethylglutarate	(S)-N-methylcoclaurine	1-18:1-2-18:1-sn-glycerol-3-phosphocholine
(9Z,11E,15Z)-(13S)-hydroperoxyoctadeca-9,11,15-trienoate	(deoxynucleotides)(m)	(deoxynucleotides)(n)	(9Z)-12-oxo-dodec-9-enoate	(deoxynucleotides)(m)	(deoxynucleotides)(n+1)	(deoxynucleotides)(n-1)	(6E)-8-hydroxygeraniol	(E)-cinnamoyl-CoA	(L) or (D)-serine	(deoxynucleotides)(n-1)	(cis)-crotonaldehyde	(9Z)-12-oxo-dodec-9-enoate	(deoxynucleotides)(n+1)	(S)-3-amino-2-methylpropanoate	(S)-NADHX	1-18:1-2-18:2-phosphatidylcholine
(cis)-crotonaldehyde	(deoxynucleotides)(n)	(deoxynucleotides)(n+1)	(9Z,11E)-(13S)-13-hydroperoxyoctadeca-9,11-dienoate	(deoxynucleotides)(n)	(deoxynucleotides)(n+m)	(E)-2-methylcrotonoyl-CoA	(6S)-hydroxyhyoscyamine	(E)-indol-3-ylacetaldoxime	(oxidized polyvinyl alcohol)n	(E)-2-methylcrotonoyl-CoA	(deoxynucleotides)(m)	(9Z,11E)-(13S)-13-hydroperoxyoctadeca-9,11-dienoate	(deoxynucleotides)(n+m)	(S)-3-hydroxy-3-methylglutaryl-CoA	(S)-naringenin	1-18:1-2-18:3-phosphatidylcholine
(deoxynucleotides)(m)	(deoxynucleotides)(n+1)	(deoxynucleotides)(n+m)	(9Z,11E,14Z)-(13S)-hydroperoxyoctadeca-(9,11,14)-trienoate	(deoxynucleotides)(n+1)	(deoxynucleotides)(n-1)	(E)-cinnamoyl-CoA	(6α)-hydroxycampestanol	(E)-phenylacetaldehyde oxime	(oxidized polyvinyl alcohol)n-1	(E)-2-methylpropanal-oxime	(deoxynucleotides)(n)	(9Z,11E,14Z)-(13S)-hydroperoxyoctadeca-(9,11,14)-trienoate	(deoxynucleotides)(n-1)	(S)-3-hydroxy-isobutanoate	(S)-nicotine	1-18:1-2-trans-16:1-phosphatidylglycerol
(deoxynucleotides)(n)	(deoxynucleotides)(n+m)	(deoxynucleotides)(n-1)	(9Z,11E,15Z)-(13S)-hydroperoxyoctadeca-9,11,15-trienoate	(deoxynucleotides)(n+m)	(E)-2-methylcrotonoyl-CoA	(E)-indol-3-ylacetaldoxime	(9R,10S)-dihydroxystearate	(E)-β-farnesene	(polyphosphate)(n)	(E)-cinnamoyl-CoA	(deoxynucleotides)(n+1)	(9Z,11E,15Z)-(13S)-hydroperoxyoctadeca-9,11,15-trienoate	(E) γ-bisabolene	(S)-3-hydroxy-isobutanoyl-CoA	(S)-propane-1,2-diol	1-18:2-2-16:0-digalactosyldiacylglycerol
(deoxynucleotides)(n+1)	(deoxynucleotides)(n-1)	(E)-2-methylcrotonoyl-CoA	(cis)-crotonaldehyde	(deoxynucleotides)(n-1)	(E)-cinnamoyl-CoA	(E)-β-farnesene	(9S,10E,12Z)-9-hydroperoxy-10,12-octadecadienoate	(E)-β-ocimene	(polyphosphate)(n-1)	(E)-indol-3-ylacetaldoxime	(deoxynucleotides)(n+m)	(cis)-crotonaldehyde	(E)-2-methylcrotonoyl-CoA	(S)-3-hydroxybutanoyl-CoA	(S)-reticuline	1-18:2-2-16:0-monogalactosyldiacylglycerol
(deoxynucleotides)(n+m)	(E)-2-benzylidenesuccinyl-CoA	(E)-cinnamoyl-CoA	(deoxynucleotides)(m)	(E)-2-methylcrotonoyl-CoA	(E)-indol-3-ylacetaldoxime	(E)-β-ocimene	(9S,10E,12Z,15Z)-9-hydroperoxy-10,12,15-octadecadienoate	(E,E)-geranyllinalool	(R)-3-amino-2-methylpropanoate	(E)-phenylacetaldehyde oxime	(deoxynucleotides)(n-1)	(deoxynucleotides)(m)	(E)-2-methylpropanal-oxime	(S)-3-hydroxydecanoyl-CoA	(S)-scoulerine	1-18:2-2-16:0-phosphatidylglycerol
(deoxynucleotides)(n-1)	(E)-2-methylcrotonoyl-CoA	(E)-indol-3-ylacetaldoxime	(deoxynucleotides)(n)	(E)-cinnamoyl-CoA	(E)-β-farnesene	(E,E)-germacrene B	(9Z)-(13S)-12,13-epoxyoctadeca-9,11-dienoate	(E,E)-germacrene B	(R)-3-hydroxybutanoyl-CoA	(E)-β-farnesene	(E)-2-methylbutanal oxime	(deoxynucleotides)(n)	(E)-cinnamoyl-CoA	(S)-3-hydroxyhexanoyl-CoA	(Z)-15-tetracosenoyl-CoA	1-18:2-2-16:1-monogalactosyldiacylglycerol
(E)-2-methylcrotonoyl-CoA	(E)-cinnamoyl-CoA	(E)-β-farnesene	(deoxynucleotides)(n+1)	(E)-indol-3-ylacetaldoxime	(E)-β-ocimene	(L) or (D)-serine	(9Z)-12,13,17-trihydroxyoctadeca-9-enoate	(E,E)-α-farnesene	(R)-cysteate	(E,E)-geranyllinalool	(E)-2-methylcrotonoyl-CoA	(deoxynucleotides)(n+1)	(E)-indol-3-ylacetaldoxime	(S)-3-methyl-2-oxopentanoate	(Z)-2-methyl-peroxyaminoacrylate	1-18:2-2-16:2-monogalactosyldiacylglycerol
(E)-cinnamoyl-CoA	(E)-indol-3-ylacetaldoxime	(E,E)-germacrene B	(deoxynucleotides)(n+m)	(E)-phenylacetaldehyde oxime	(E,E)-germacrene B	(polyphosphate)(n)	(9Z)-12,13-dihydroxyoctadeca-9-enoate	(L) or (D)-serine	(R)-lactate	(E,E)-α-farnesene	(E)-2-methylpropanal-oxime	(deoxynucleotides)(n+m)	(E)-phenylacetaldehyde oxime	(S)-coclaurine	(Z)-2-methylureidoacrylate peracid	1-18:2-2-16:3-monogalactosyldiacylglycerol
(E)-indol-3-ylacetaldoxime	(E)-β-farnesene	(L) or (D)-serine	(deoxynucleotides)(n-1)	(E)-β-farnesene	(L) or (D)-serine	(polyphosphate)(n+1)	(9Z)-12-oxo-dodec-9-enoate	(polyphosphate)(n)	(R)-lipoate	(L) or (D)-serine	(E)-cinnamoyl-CoA	(deoxynucleotides)(n-1)	(E,E)-geranyllinalool	(S)-corytuberine	(Z)-indol-3-ylacetaldoxime	1-18:2-2-18:1-phosphatidylcholine
(E)-β-farnesene	(E)-β-ocimene	(polyphosphate)(n)	(E)-2-methylcrotonoyl-CoA	(E)-β-ocimene	(R)-3-amino-2-methylpropanoate	(R)-3-amino-2-methylpropanoate	(9Z,11E)-(13S)-13-hydroperoxyoctadeca-9,11-dienoate	(polyphosphate)(n-1)	(R)-mandelonitrile	(oxidized polyvinyl alcohol)n	(E)-indol-3-ylacetaldoxime	(E)-2-methylcrotonoyl-CoA	(L) or (D)-serine	(S)-dihydrodaidzein	1'-hydroxy-γ-carotene	1-18:2-2-18:2-digalactosyldiacylglycerol
(E)-β-ocimene	(L) or (D)-serine	(polyphosphate)(n+1)	(E)-cinnamoyl-CoA	(L) or (D)-serine	(R)-3-hydroxybutanoyl-CoA	(R)-3-hydroxybutanoyl-CoA	(9Z,11E,14Z)-(13S)-hydroperoxyoctadeca-(9,11,14)-trienoate	(R)-3-amino-2-methylpropanoate	(R)-mevalonate	(oxidized polyvinyl alcohol)n-1	(E)-phenylacetaldehyde oxime	(E)-2-methylpropanal-oxime	(oxidized polyvinyl alcohol)n	(S)-dihydroorotate	1,10-dihydro-1,10-dihydroxyfluoren-9-one	1-18:2-2-18:2-monogalactosyldiacylglycerol
(E,E)-germacrene B	(n+1) coenzyme A	(R)-3-amino-2-methylpropanoate	(E)-indol-3-ylacetaldoxime	(polyphosphate)(n)	(R)-cysteate	(R)-cysteate	(9Z,11E,15Z)-(13S)-hydroperoxyoctadeca-9,11,15-trienoate	(R)-3-hydroxybutanoyl-CoA	(R)-NADHX	(polyphosphate)(n)	(E)-β-ocimene	(E)-cinnamoyl-CoA	(oxidized polyvinyl alcohol)n-1	(S)-dihydroorotate[in]	1,2-benzoquinone	1-18:2-2-18:2-sn-glycerol-3-phosphocholine
(L) or (D)-serine	(polyphosphate)(n)	(R)-3-hydroxybutanoyl-CoA	(E)-β-farnesene	(polyphosphate)(n+1)	(R)-lactate	(R)-lactate	(9Z,12Z)-15,16-dihydroxyoctadeca-9,12-dienoate	(R)-cysteate	(R)-pantoate	(polyphosphate)(n+1)	(E,E)-geranyllinalool	(E)-indol-3-ylacetaldoxime	(polyphosphate)(n)	(S)-DNPA	1,2-dibutyrin	1-18:2-2-18:3-digalactosyldiacylglycerol
(R)-3-amino-2-methylpropanoate	(polyphosphate)(n+1)	(R)-cysteate	(E)-β-ocimene	(R)-3-amino-2-methylpropanoate	(R)-lipoate	(R)-lipoate	(9Z,12Z)-15,16-epoxyoctadeca-9,12-dienoate	(R)-lactate	(R)-pantothenate	(R)-3-amino-2-methylpropanoate	(E,E)-germacrene B	(E)-phenylacetaldehyde oxime	(polyphosphate)(n+1)	(S)-lactate	1,2-dihydroxy-5-(methylthio)pent-1-en-3-one	1-18:2-2-18:3-monogalactosyldiacylglycerol
(R)-3-hydroxybutanoyl-CoA	(R)-3-amino-2-methylpropanoate	(R)-lactate	(L) or (D)-serine	(R)-3-hydroxybutanoyl-CoA	(R)-mevalonate	(R)-mevalonate	(9Z,15Z)-12,13-dihydroxyoctadeca-9,15-dienoate	(R)-lipoate	(R)-propane-1,2-diol	(R)-3-hydroxybutanoyl-CoA	(L) or (D)-serine	(E)-β-farnesene	(polyphosphate)(n-1)	(S)-malate	1,3,7-trimethylurate	1-18:2-2-18:3-phosphatidylcholine
(R)-cysteate	(R)-3-hydroxybutanoyl-CoA	(R)-lipoate	(R)-3-amino-2-methylpropanoate	(R)-cysteate	(R)-NADHX	(R)-NADHX	(9Z,15Z)-12,13-epoxy-octadeca-9,15-dienoate	(R)-mandelonitrile	(S)-1-pyrroline-5-carboxylate	(R)-cysteate	(oxidized polyvinyl alcohol)n	(E)-β-ocimene	(R)-3-amino-2-methylpropanoate	(S)-methylmalonate-semialdehyde	1,3-bisphospho-D-glycerate	1-18:2-2-trans-16:1-phosphatidylglycerol
(R)-lactate	(R)-benzylsuccinyl-CoA	(R)-mandelonitrile	(R)-3-hydroxybutanoyl-CoA	(R)-lactate	(R)-pantoate	(R)-pantoate	(cis)-crotonaldehyde	(R)-mevalonate	(S)-2,3,4,5-tetrahydrodipicolinate	(R)-lactate	(oxidized polyvinyl alcohol)n-1	(E,E)-geranyllinalool	(R)-3-hydroxybutanoyl-CoA	(S)-N-methylcoclaurine	1,3-propanediol	1-18:3-2-16:0-digalactosyldiacylglycerol
(R)-lipoate	(R)-cysteate	(R)-mevalonate	(R)-cysteate	(R)-lipoate	(R)-pantothenate	(R)-pantothenate	(deoxynucleotides)(m)	(R)-NADHX	(S)-2,3,4,5-tetrahydropiperidine-2-carboxylate	(R)-lactate[in]	(polyphosphate)(n)	(E,E)-germacrene B	(R)-cysteate	(S)-NADHX	1,3-β-D-glucan(n)	1-18:3-2-16:0-monogalactosyldiacylglycerol
(R)-mandelonitrile	(R)-lactate	(R)-NADHX	(R)-lactate	(R)-mandelonitrile	(R)-propane-1,2-diol	(R+)-3-(4-hydroxyphenyl)lactate	(deoxynucleotides)(n)	(R)-pantoate	(S)-2,3-dihydrodipicolinate	(R)-lipoate	(polyphosphate)(n+1)	(E,E)-α-farnesene	(R)-lactate	(S)-naringenin	1,3-β-D-glucan(n+1)	1-18:3-2-16:0-phosphatidylglycerol
(R)-mevalonate	(R)-lipoate	(R)-pantoate	(R)-lipoate	(R)-mevalonate	(R+)-3-(4-hydroxyphenyl)lactate	(S)-1-pyrroline-5-carboxylate	(deoxynucleotides)(n+1)	(R)-pantothenate	(S)-2-acetolactate	(R)-mandelamide	(polyphosphate)(n-1)	(L) or (D)-serine	(R)-lipoate	(S)-nicotine	1,3-β-D-glucan(n-1)	1-18:3-2-16:1-monogalactosyldiacylglycerol
(R)-NADHX	(R)-mandelonitrile	(R)-pantothenate	(R)-mandelamide	(R)-N-methylcoclaurine	(S)-1-pyrroline-5-carboxylate	(S)-2,3,4,5-tetrahydrodipicolinate	(deoxynucleotides)(n+m)	(R)-reticuline	(S)-2-amino-3-(3-hydroxy-4-oxo-4h-pyridin-1-yl)propanoate	(R)-mandelate	(R)-3-amino-2-methylpropanoate	(oxidized polyvinyl alcohol)n	(R)-mandelonitrile	(S)-norcoclaurine	1,4-dichlorobenzenedihydrodiol	1-18:3-2-16:2-monogalactosyldiacylglycerol
(R)-pantoate	(R)-mevalonate	(R)-propane-1,2-diol	(R)-mandelate	(R)-NADHX	(S)-2,3,4,5-tetrahydrodipicolinate	(S)-2,3,4,5-tetrahydropiperidine-2-carboxylate	(deoxynucleotides)(n-1)	(R+)-3-(4-hydroxyphenyl)lactate	(S)-2-amino-6-oxohexanoate	(R)-mandelonitrile	(R)-3-hydroxybutanoyl-CoA	(oxidized polyvinyl alcohol)n-1	(R)-mevalonate	(S)-propane-1,2-diol	1,4-dihydroxy-2-naphthoate	1-18:3-2-16:3-monogalactosyldiacylglycerol
(R)-pantothenate	(R)-NADHX	(R+)-3-(4-hydroxyphenyl)lactate	(R)-mandelonitrile	(R)-pantoate	(S)-2,3,4,5-tetrahydropiperidine-2-carboxylate	(S)-2,3-dihydrodipicolinate	(E)-2-methylcrotonoyl-CoA	(S)-1-pyrroline-5-carboxylate	(S)-2-hydroxyglutarate	(R)-mevalonate	(R)-cysteate	(polyphosphate)(n)	(R)-NADHX	(S)-reticuline	1,4-dihydroxy-2-naphthoyl-CoA	1-18:3-2-16:4-monogalactosyldiacylglycerol
(R+)-3-(4-hydroxyphenyl)lactate	(R)-pantoate	(S)-1-pyrroline-5-carboxylate	(R)-mevalonate	(R)-pantothenate	(S)-2,3-dihydrodipicolinate	(S)-2-acetolactate	(E)-cinnamoyl-CoA	(S)-2,3,4,5-tetrahydrodipicolinate	(S)-3-amino-2-methylpropanoate	(R)-NADHX	(R)-lactate	(polyphosphate)(n+1)	(R)-pantoate	(S)-scoulerine	1,5-anhydro-D-mannitol	1-18:3-2-18:1-phosphatidylcholine
(S)-1-pyrroline-5-carboxylate	(R)-pantothenate	(S)-2,3,4,5-tetrahydrodipicolinate	(R)-NADHX	(R)-propane-1,2-diol	(S)-2-acetolactate	(S)-2-amino-3-(3-hydroxy-4-oxo-4h-pyridin-1-yl)propanoate	(E)-glutaconyl-CoA	(S)-2,3,4,5-tetrahydropiperidine-2-carboxylate	(S)-3-hydroxy-3-methylglutaryl-CoA	(R)-pantoate	(R)-lipoate	(polyphosphate)(n-1)	(R)-pantothenate	(Z)-15-tetracosenoyl-CoA	1,5-bisdiphosphoinositol-1D-myo-inositol (2,3,4,6)tetrakisphosphate	1-18:3-2-18:2-digalactosyldiacylglycerol
(S)-2,3,4,5-tetrahydrodipicolinate	(R)-propane-1,2-diol	(S)-2,3,4,5-tetrahydropiperidine-2-carboxylate	(R)-pantoate	(R+)-3-(4-hydroxyphenyl)lactate	(S)-2-amino-3-(3-hydroxy-4-oxo-4h-pyridin-1-yl)propanoate	(S)-2-amino-6-oxohexanoate	(E)-indol-3-ylacetaldoxime	(S)-2,3-dihydrodipicolinate	(S)-3-hydroxy-isobutanoate	(R)-pantothenate	(R)-mandelamide	(R)-3-amino-2-methylpropanoate	(R)-propane-1,2-diol	(Z)-2-methyl-peroxyaminoacrylate	1,5-diazabicyclononane	1-18:3-2-18:2-monogalactosyldiacylglycerol
(S)-2,3,4,5-tetrahydropiperidine-2-carboxylate	(R+)-3-(4-hydroxyphenyl)lactate	(S)-2,3-dihydrodipicolinate	(R)-pantothenate	(S)-1-pyrroline-5-carboxylate	(S)-2-amino-6-oxohexanoate	(S)-2-formylglutarate	(E)-phenylacetaldehyde oxime	(S)-2-acetolactate	(S)-3-hydroxy-isobutanoyl-CoA	(R)-propane-1,2-diol	(R)-mandelate	(R)-3-hydroxybutanoyl-CoA	(S)-1-pyrroline-5-carboxylate	(Z)-2-methylureidoacrylate peracid	1,6-anhydro-N-acetyl-β-muramate	1-18:3-2-18:2-phosphatidylcholine
(S)-2,3-dihydrodipicolinate	(S)-1-pyrroline-5-carboxylate	(S)-2-acetolactate	(R)-propane-1,2-diol	(S)-2,3,4,5-tetrahydrodipicolinate	(S)-2-hydroxyglutarate	(S)-2-hydroxyglutarate	(E)-β-farnesene	(S)-2-amino-3-(3-hydroxy-4-oxo-4h-pyridin-1-yl)propanoate	(S)-3-hydroxybutanoyl-CoA	(R+)-3-(4-hydroxyphenyl)lactate	(R)-mandelonitrile	(R)-coclaurine	(S)-2,3,4,5-tetrahydrodipicolinate	(Z)-indol-3-ylacetaldoxime	1-(3-aminopropyl)-4-aminobutanal	1-18:3-2-18:3-digalactosyldiacylglycerol
(S)-2-acetolactate	(S)-2,3,4,5-tetrahydrodipicolinate	(S)-2-amino-6-oxohexanoate	(R+)-3-(4-hydroxyphenyl)lactate	(S)-2,3,4,5-tetrahydropiperidine-2-carboxylate	(S)-3-amino-2-methylpropanoate	(S)-2-hydroxymethylglutarate	(E)-β-ocimene	(S)-2-amino-6-oxohexanoate	(S)-3-hydroxydecanoyl-CoA	(S)-1-pyrroline-5-carboxylate	(R)-methylmalonyl-CoA	(R)-cysteate	(S)-2,3,4,5-tetrahydropiperidine-2-carboxylate	1'-hydroxy-γ-carotene	1-(3-aminopropyl)-pyrrolinium	1-18:3-2-18:3-monogalactosyldiacylglycerol
(S)-2-amino-6-oxohexanoate	(S)-2,3,4,5-tetrahydropiperidine-2-carboxylate	(S)-2-hydroxyglutarate	(S)-1-pyrroline-5-carboxylate	(S)-2,3-dihydrodipicolinate	(S)-3-hydroxy-3-methylglutaryl-CoA	(S)-3-amino-2-methylpropanoate	(E,E)-geranyllinalool	(S)-2-hydroxyglutarate	(S)-3-hydroxyhexanoyl-CoA	(S)-2,3,4,5-tetrahydrodipicolinate	(R)-mevalonate	(R)-lactate	(S)-2,3-dihydrodipicolinate	1,10-dihydro-1,10-dihydroxyfluoren-9-one	1-(5-phospho-D-ribosyl)-AMP	1-18:3-2-18:3-phosphatidylcholine
(S)-2-hydroxyglutarate	(S)-2,3-dihydrodipicolinate	(S)-3-amino-2-methylpropanoate	(S)-2,3,4,5-tetrahydrodipicolinate	(S)-2-acetolactate	(S)-3-hydroxy-isobutanoate	(S)-3-hydroxy-3-methylglutaryl-CoA	(E,E)-α-farnesene	(S)-3-amino-2-methylpropanoate	(S)-3-methyl-2-oxopentanoate	(S)-2,3,4,5-tetrahydropiperidine-2-carboxylate	(R)-NADHX	(R)-lipoate	(S)-2-acetolactate	1,2-benzoquinone	1-(5-phosphoribosyl)-5-[(5-phosphoribosylamino)methylideneamino]imidazole-4-carboxamide	1-18:3-2-trans-16:1-phosphatidylglycerol
(S)-3-amino-2-methylpropanoate	(S)-2-acetolactate	(S)-3-hydroxy-3-methylglutaryl-CoA	(S)-2,3,4,5-tetrahydropiperidine-2-carboxylate	(S)-2-amino-3-(3-hydroxy-4-oxo-4h-pyridin-1-yl)propanoate	(S)-3-hydroxy-isobutanoyl-CoA	(S)-3-hydroxy-isobutanoate	(KDO)2-(lauroyl)-lipid IVA	(S)-3-hydroxy-3-methylglutaryl-CoA	(S)-4-hydroxymandelonitrile	(S)-2,3-dihydrodipicolinate	(R)-pantoate	(R)-mandelonitrile	(S)-2-amino-3-(3-hydroxy-4-oxo-4h-pyridin-1-yl)propanoate	1,2-dibutyrin	1-(o-carboxyphenylamino)-1'-deoxyribulose-5'-phosphate	1-aminocyclopropane-1-carboxylate
(S)-3-hydroxy-3-methylglutaryl-CoA	(S)-2-amino-6-oxohexanoate	(S)-3-hydroxy-isobutanoate	(S)-2,3-dihydrodipicolinate	(S)-2-amino-6-oxohexanoate	(S)-3-hydroxybutanoyl-CoA	(S)-3-hydroxy-isobutanoyl-CoA	(L) or (D)-serine	(S)-3-hydroxy-isobutanoate	(S)-coclaurine	(S)-2-acetolactate	(R)-pantothenate	(R)-mevalonate	(S)-2-amino-6-oxohexanoate	1,2-dihydroxy-5-(methylthio)pent-1-en-3-one	1-(β-D ribofuranosyl)nicotinamide	1-chloro-2,4-dinitrobenzene
(S)-3-hydroxy-isobutanoate	(S)-2-formylglutarate	(S)-3-hydroxy-isobutanoyl-CoA	(S)-2-acetolactate	(S)-2-formylglutarate	(S)-3-hydroxydecanoyl-CoA	(S)-3-hydroxybutanoyl-CoA	(polyphosphate)(n)	(S)-3-hydroxy-isobutanoyl-CoA	(S)-corytuberine	(S)-2-amino-3-(3-hydroxy-4-oxo-4h-pyridin-1-yl)propanoate	(R)-propane-1,2-diol	(R)-NADHX	(S)-2-hydroxyglutarate	1,3,5-trimethoxybenzene	1-16:0-2-18:1-phosphatidylcholine	1-deoxy-D-xylulose 5-phosphate
(S)-3-hydroxy-isobutanoyl-CoA	(S)-2-hydroxyglutarate	(S)-3-hydroxybutanoyl-CoA	(S)-2-amino-3-(3-hydroxy-4-oxo-4h-pyridin-1-yl)propanoate	(S)-2-hydroxyglutarate	(S)-3-hydroxyhexanoyl-CoA	(S)-3-hydroxydecanoyl-CoA	(polyphosphate)(n+1)	(S)-3-hydroxybutanoyl-CoA	(S)-dihydrodaidzein	(S)-2-amino-6-oxohexanoate	(R)-reticuline	(R)-norcoclaurine	(S)-3-amino-2-methylpropanoate	1,3,7-trimethylurate	1-16:0-2-18:2-digalactosyldiacylglycerol	1-deoxy-L-glycero-tetrulose 4-phosphate
(S)-3-hydroxybutanoyl-CoA	(S)-2-hydroxymethylglutarate	(S)-3-hydroxydecanoyl-CoA	(S)-2-amino-6-oxohexanoate	(S)-2-hydroxymethylglutarate	(S)-3-methyl-2-oxopentanoate	(S)-3-hydroxyhexanoyl-CoA	(polyphosphate)(n-1)	(S)-3-hydroxydecanoyl-CoA	(S)-dihydroorotate	(S)-2-hydroxyglutarate	(R+)-3-(4-hydroxyphenyl)lactate	(R)-pantoate	(S)-3-hydroxy-3-methylglutaryl-CoA	1,3-bisphospho-D-glycerate	1-16:0-2-18:3-digalactosyldiacylglycerol	1-diphospho-1D-myo-inositol (2,3,4,5,6)pentakisphosphate
(S)-3-hydroxydecanoyl-CoA	(S)-3-amino-2-methylpropanoate	(S)-3-hydroxyhexanoyl-CoA	(S)-2-hydroxyglutarate	(S)-3-amino-2-methylpropanoate	(S)-4-hydroxymandelonitrile	(S)-3-methyl-2-oxopentanoate	(R)-3-amino-2-methylpropanoate	(S)-3-hydroxyhexanoyl-CoA	(S)-dihydroorotate[in]	(S)-3-amino-2-methylpropanoate	(S)-1-pyrroline-5-carboxylate	(R)-pantothenate	(S)-3-hydroxy-isobutanoate	1,3-dihydroxy-N-methylacridone	1-16:0-2-18:3-phosphatidylcholine	1-hydroxy-2-methyl-2-(E)-butenyl 4-diphosphate
(S)-3-hydroxyhexanoyl-CoA	(S)-3-hydroxy-3-methylglutaryl-CoA	(S)-3-methyl-2-oxopentanoate	(S)-3-amino-2-methylpropanoate	(S)-3-hydroxy-3-methylglutaryl-CoA	(S)-coclaurine	(S)-4-hydroxymandelonitrile	(R)-3-hydroxybutanoyl-CoA	(S)-3-methyl-2-oxopentanoate	(S)-lactate	(S)-3-hydroxy-3-methylglutaryl-CoA	(S)-2,3,4,5-tetrahydrodipicolinate	(R)-propane-1,2-diol	(S)-3-hydroxy-isobutanoyl-CoA	1,3-β-D-glucan(n)	1-18:1-2-16:0-digalactosyldiacylglycerol	1-hydroxylycopene
(S)-3-methyl-2-oxopentanoate	(S)-3-hydroxy-isobutanoate	(S)-4-hydroxymandelonitrile	(S)-3-hydroxy-3-methylglutaryl-CoA	(S)-3-hydroxy-isobutanoate	(S)-corytuberine	(S)-coclaurine	(R)-cysteate	(S)-4-hydroxymandelonitrile	(S)-malate	(S)-3-hydroxy-isobutanoate	(S)-2,3,4,5-tetrahydropiperidine-2-carboxylate	(R+)-3-(4-hydroxyphenyl)lactate	(S)-3-hydroxybutanoyl-CoA	1,3-β-D-glucan(n+1)	1-18:1-2-16:0-monogalactosyldiacylglycerol	1-kestotriose
(S)-4-hydroxymandelonitrile	(S)-3-hydroxy-isobutanoyl-CoA	(S)-coclaurine	(S)-3-hydroxy-isobutanoate	(S)-3-hydroxy-isobutanoyl-CoA	(S)-dihydrodaidzein	(S)-corytuberine	(R)-lactate	(S)-coclaurine	(S)-methylmalonate-semialdehyde	(S)-3-hydroxy-isobutanoyl-CoA	(S)-2,3-dihydrodipicolinate	(S)-1-pyrroline-5-carboxylate	(S)-3-hydroxydecanoyl-CoA	1,3-β-D-glucan(n-1)	1-18:1-2-16:0-phosphatidylglycerol	1-naphthaldehyde
(S)-coclaurine	(S)-3-hydroxybutanoyl-CoA	(S)-corytuberine	(S)-3-hydroxy-isobutanoyl-CoA	(S)-3-hydroxybutanoyl-CoA	(S)-dihydroorotate	(S)-dihydrodaidzein	(R)-lactate[in]	(S)-corytuberine	(S)-N-methylcoclaurine	(S)-3-hydroxybutanoyl-CoA	(S)-2-acetolactate	(S)-2,3,4,5-tetrahydrodipicolinate	(S)-3-hydroxyhexanoyl-CoA	1,4-dichlorobenzenedihydrodiol	1-18:1-2-16:1-monogalactosyldiacylglycerol	1-naphthoate
(S)-corytuberine	(S)-3-hydroxydecanoyl-CoA	(S)-dihydrodaidzein	(S)-3-hydroxybutanoyl-CoA	(S)-3-hydroxydecanoyl-CoA	(S)-dihydroorotate[in]	(S)-dihydroorotate	(R)-lipoate	(S)-dihydrodaidzein	(S)-NADHX	(S)-3-hydroxydecanoyl-CoA	(S)-2-amino-3-(3-hydroxy-4-oxo-4h-pyridin-1-yl)propanoate	(S)-2,3,4,5-tetrahydropiperidine-2-carboxylate	(S)-3-methyl-2-oxopentanoate	1,4-dihydroxy-2-naphthoate	1-18:1-2-16:2-monogalactosyldiacylglycerol	1-palmitoyl-2-linoleoyl-phosphatidylcholine
(S)-dihydrodaidzein	(S)-3-hydroxyhexanoyl-CoA	(S)-dihydroorotate	(S)-3-hydroxydecanoyl-CoA	(S)-3-hydroxyhexanoyl-CoA	(S)-lactate	(S)-dihydroorotate[in]	(R)-mandelonitrile	(S)-dihydroorotate	(S)-naringenin	(S)-3-hydroxyhexanoyl-CoA	(S)-2-amino-6-oxohexanoate	(S)-2,3-dihydrodipicolinate	(S)-4-hydroxymandelonitrile	1,4-dihydroxy-2-naphthoyl-CoA	1-18:1-2-16:3-monogalactosyldiacylglycerol	1-palmitoylglycerol 3-phosphate
(S)-dihydroorotate	(S)-3-methyl-2-oxopentanoate	(S)-dihydroorotate[in]	(S)-3-hydroxyhexanoyl-CoA	(S)-3-methyl-2-oxopentanoate	(S)-malate	(S)-DNPA	(R)-mevalonate	(S)-dihydroorotate[in]	(S)-nicotine	(S)-3-methyl-2-oxopentanoate	(S)-2-hydroxyglutarate	(S)-2-acetolactate	(S)-coclaurine	1,5-anhydro-D-mannitol	1-18:1-2-18:1-sn-glycerol-3-phosphocholine	1-phosphatidyl-1D-myo-inositol 3,4,5-trisphosphate
(S)-dihydroorotate[in]	(S)-4-hydroxymandelonitrile	(S)-lactate	(S)-3-methyl-2-oxopentanoate	(S)-4-hydroxymandelonitrile	(S)-methylmalonate-semialdehyde	(S)-lactate	(R)-NADHX	(S)-lactate	(S)-norcoclaurine	(S)-4-hydroxymandelonitrile	(S)-3-amino-2-methylpropanoate	(S)-2-amino-3-(3-hydroxy-4-oxo-4h-pyridin-1-yl)propanoate	(S)-corytuberine	1,5-bisdiphosphoinositol-1D-myo-inositol (2,3,4,6)tetrakisphosphate	1-18:1-2-18:2-phosphatidylcholine	1-phosphatidyl-1D-myo-inositol 3,5-bisphosphate
(S)-lactate	(S)-coclaurine	(S)-malate	(S)-4-hydroxymandelonitrile	(S)-coclaurine	(S)-N-methylcoclaurine	(S)-malate	(R)-pantoate	(S)-malate	(S)-propane-1,2-diol	(S)-coclaurine	(S)-3-hydroxy-3-methylglutaryl-CoA	(S)-2-amino-6-oxohexanoate	(S)-dihydrodaidzein	1,5-diazabicyclononane	1-18:1-2-18:3-phosphatidylcholine	10-formyl-tetrahydrofolate
(S)-malate	(S)-corytuberine	(S)-methylmalonate-semialdehyde	(S)-coclaurine	(S)-corytuberine	(S)-NADHX	(S)-methylmalonate-semialdehyde	(R)-pantothenate	(S)-methylmalonate-semialdehyde	(S)-reticuline	(S)-corytuberine	(S)-3-hydroxy-isobutanoate	(S)-2-hydroxyglutarate	(S)-dihydroorotate	1,6-anhydro-N-acetyl-β-muramate	1-18:1-2-trans-16:1-phosphatidylglycerol	10-formyl-tetrahydropteroyl-[γ-Glu](n)
(S)-methylmalonate-semialdehyde	(S)-dihydrodaidzein	(S)-N-methylcoclaurine	(S)-corytuberine	(S)-dihydrodaidzein	(S)-naringenin	(S)-N-methylcoclaurine	(R+)-3-(4-hydroxyphenyl)lactate	(S)-N-methylcoclaurine	(S)-scoulerine	(S)-dihydrodaidzein	(S)-3-hydroxy-isobutanoyl-CoA	(S)-3-amino-2-methylpropanoate	(S)-dihydroorotate[in]	1-(3-aminopropyl)-4-aminobutanal	1-18:2-2-16:0-digalactosyldiacylglycerol	10-formyl-tetrahydropteroyl-[γ-Glu](n+1)
(S)-N-methylcoclaurine	(S)-dihydroorotate	(S)-NADHX	(S)-dihydrodaidzein	(S)-dihydroorotate	(S)-nicotine	(S)-NADHX	(S)-1-pyrroline-5-carboxylate	(S)-NADHX	(Z)-15-tetracosenoyl-CoA	(S)-dihydroorotate	(S)-3-hydroxybutanoyl-CoA	(S)-3-hydroxy-3-methylglutaryl-CoA	(S)-lactate	1-(3-aminopropyl)-pyrrolinium	1-18:2-2-16:0-monogalactosyldiacylglycerol	12,13(S)-epoxylinolenate
(S)-NADHX	(S)-dihydroorotate[in]	(S)-naringenin	(S)-dihydroorotate	(S)-dihydroorotate[in]	(S)-norcoclaurine	(S)-naringenin	(S)-2,3,4,5-tetrahydrodipicolinate	(S)-naringenin	(Z)-2-methyl-peroxyaminoacrylate	(S)-dihydroorotate[in]	(S)-3-hydroxydecanoyl-CoA	(S)-3-hydroxy-isobutanoate	(S)-malate	1-(5-phospho-D-ribosyl)-AMP	1-18:2-2-16:0-phosphatidylglycerol	12-oxo-cis-10,15-phytodienoate
(S)-naringenin	(S)-lactate	(S)-nicotine	(S)-dihydroorotate[in]	(S)-lactate	(S)-propane-1,2-diol	(S)-nicotine	(S)-2,3,4,5-tetrahydropiperidine-2-carboxylate	(S)-nicotine	(Z)-2-methylureidoacrylate peracid	(S)-lactate	(S)-3-hydroxyhexanoyl-CoA	(S)-3-hydroxy-isobutanoyl-CoA	(S)-methylmalonate-semialdehyde	1-(5-phosphoribosyl)-5-[(5-phosphoribosylamino)methylideneamino]imidazole-4-carboxamide	1-18:2-2-16:1-monogalactosyldiacylglycerol	13'-hydroxy-α-tocopherol
(S)-nicotine	(S)-malate	(S)-norcoclaurine	(S)-lactate	(S)-malate	(S)-reticuline	(S)-norcoclaurine	(S)-2,3-dihydrodipicolinate	(S)-propane-1,2-diol	(Z)-[(4-hydroxyphenyl)acetaldehyde oxime]	(S)-malate	(S)-3-methyl-2-oxopentanoate	(S)-3-hydroxybutanoyl-CoA	(S)-N-methylcoclaurine	1-(o-carboxyphenylamino)-1'-deoxyribulose-5'-phosphate	1-18:2-2-16:2-monogalactosyldiacylglycerol	131-hydroxy-magnesium-protoporphyrin IX 13-monomethyl ester
(S)-norcoclaurine	(S)-methylmalonate-semialdehyde	(S)-propane-1,2-diol	(S)-malate	(S)-methylmalonate-semialdehyde	(S)-scoulerine	(S)-propane-1,2-diol	(S)-2-acetolactate	(S)-reticuline	(Z)-indol-3-ylacetaldoxime	(S)-methylmalonate-semialdehyde	(S)-4-hydroxymandelonitrile	(S)-3-hydroxydecanoyl-CoA	(S)-NADHX	1-(β-D ribofuranosyl)nicotinamide	1-18:2-2-16:3-monogalactosyldiacylglycerol	131-oxo-magnesium-protoporphyrin IX 13-monomethyl ester
(S)-propane-1,2-diol	(S)-N-methylcoclaurine	(S)-reticuline	(S)-methylmalonate-semialdehyde	(S)-N-methylcoclaurine	(S)-β-bisabolene	(S)-reticuline	(S)-2-amino-3-(3-hydroxy-4-oxo-4h-pyridin-1-yl)propanoate	(S)-β-bisabolene	(Z)-phenylacetaldehyde oxime	(S)-N-methylcoclaurine	(S)-coclaurine	(S)-3-hydroxyhexanoyl-CoA	(S)-naringenin	1-16:0-2-18:1-phosphatidylcholine	1-18:2-2-18:1-phosphatidylcholine	14-demethyllanosterol
(S)-reticuline	(S)-NADHX	(S)-scoulerine	(S)-N-methylcoclaurine	(S)-NADHX	(Z)-15-tetracosenoyl-CoA	(S)-scoulerine	(S)-2-amino-6-oxohexanoate	(Z) γ-bisabolene	(Z)-β-ocimene	(S)-NADHX	(S)-corytuberine	(S)-3-methyl-2-oxopentanoate	(S)-nicotine	1-16:0-2-18:2-digalactosyldiacylglycerol	1-18:2-2-18:2-digalactosyldiacylglycerol	14-hydroxylanosterol
(S)-scoulerine	(S)-naringenin	(S)-β-bisabolene	(S)-NADHX	(S)-naringenin	(Z)-2-methyl-peroxyaminoacrylate	(S)-β-bisabolene	(S)-2-hydroxyglutarate	(Z)-15-tetracosenoyl-CoA	(Z,E)-α-farnesene	(S)-naringenin	(S)-dihydrodaidzein	(S)-4-hydroxymandelonitrile	(S)-norcoclaurine	1-16:0-2-18:3-digalactosyldiacylglycerol	1-18:2-2-18:2-monogalactosyldiacylglycerol	14-oxolanosterol
(Z)-15-tetracosenoyl-CoA	(S)-nicotine	(Z)-15-tetracosenoyl-CoA	(S)-naringenin	(S)-nicotine	(Z)-2-methylureidoacrylate peracid	(S)-β-macrocarpene	(S)-3-amino-2-methylpropanoate	(Z)-2-methyl-peroxyaminoacrylate	1'-hydroxy-γ-carotene	(S)-nicotine	(S)-dihydroorotate	(S)-coclaurine	(S)-propane-1,2-diol	1-16:0-2-18:3-phosphatidylcholine	1-18:2-2-18:2-sn-glycerol-3-phosphocholine	15,15'-dihydroxy-β-carotene
(Z)-2-methyl-peroxyaminoacrylate	(S)-norcoclaurine	(Z)-2-methyl-peroxyaminoacrylate	(S)-nicotine	(S)-norcoclaurine	(Z)-[(4-hydroxyphenyl)acetaldehyde oxime]	(Z)-15-tetracosenoyl-CoA	(S)-3-hydroxy-3-methylglutaryl-CoA	(Z)-2-methylureidoacrylate peracid	1,1-kestotetraose	(S)-norcoclaurine	(S)-dihydroorotate[in]	(S)-corytuberine	(S)-reticuline	1-18:1-2-16:0-digalactosyldiacylglycerol	1-18:2-2-18:3-digalactosyldiacylglycerol	15,16-dihydrobiliverdin
(Z)-2-methylureidoacrylate peracid	(S)-propane-1,2-diol	(Z)-2-methylureidoacrylate peracid	(S)-norcoclaurine	(S)-propane-1,2-diol	(Z)-indol-3-ylacetaldoxime	(Z)-2-methyl-peroxyaminoacrylate	(S)-3-hydroxy-isobutanoate	(Z)-[(4-hydroxyphenyl)acetaldehyde oxime]	1,10-dihydro-1,10-dihydroxyfluoren-9-one	(S)-propane-1,2-diol	(S)-lactate	(S)-dihydrodaidzein	(S)-scoulerine	1-18:1-2-16:0-monogalactosyldiacylglycerol	1-18:2-2-18:3-monogalactosyldiacylglycerol	15,9'-di-cis-phytofluene
(Z)-[(4-hydroxyphenyl)acetaldehyde oxime]	(S)-reticuline	(Z)-[(4-hydroxyphenyl)acetaldehyde oxime]	(S)-propane-1,2-diol	(S)-reticuline	(Z)-β-ocimene	(Z)-2-methylureidoacrylate peracid	(S)-3-hydroxy-isobutanoyl-CoA	(Z)-indol-3-ylacetaldoxime	1,2,3,4,6-pentagalloylglucose	(S)-reticuline	(S)-malate	(S)-dihydroorotate	(Z)-15-tetracosenoyl-CoA	1-18:1-2-16:0-phosphatidylglycerol	1-18:2-2-18:3-phosphatidylcholine	15-cis-4,4'-diapophytoene
(Z)-indol-3-ylacetaldoxime	(S)-scoulerine	(Z)-indol-3-ylacetaldoxime	(S)-reticuline	(S)-scoulerine	1,1-kestotetraose	(Z)-[(4-hydroxyphenyl)acetaldehyde oxime]	(S)-3-hydroxybutanoyl-CoA	(Z)-phenylacetaldehyde oxime	1,2-benzoquinone	(S)-scoulerine	(S)-methylmalonate-semialdehyde	(S)-dihydroorotate[in]	(Z)-2-methyl-peroxyaminoacrylate	1-18:1-2-16:1-monogalactosyldiacylglycerol	1-18:2-2-trans-16:1-phosphatidylglycerol	15-cis-phytoene
(Z)-β-ocimene	(Z)-15-tetracosenoyl-CoA	(Z)-phenylacetaldehyde oxime	(S)-scoulerine	(S)-β-bisabolene	1,10-dihydro-1,10-dihydroxyfluoren-9-one	(Z)-indol-3-ylacetaldoxime	(S)-3-hydroxydecanoyl-CoA	(Z)-β-ocimene	1,2-dibutyrin	(Z)-15-tetracosenoyl-CoA	(S)-methylmalonyl-CoA	(S)-lactate	(Z)-2-methylureidoacrylate peracid	1-18:1-2-16:2-monogalactosyldiacylglycerol	1-18:3-2-16:0-digalactosyldiacylglycerol	17β-estradiol
1'-hydroxy-γ-carotene	(Z)-2-methyl-peroxyaminoacrylate	1'-hydroxy-γ-carotene	(S)-β-bisabolene	(Z)-15-tetracosenoyl-CoA	1,2,3,4,6-pentagalloylglucose	(Z)-β-ocimene	(S)-3-hydroxyhexanoyl-CoA	(Z,E)-α-farnesene	1,2-dihydroxy-5-(methylthio)pent-1-en-3-one	(Z)-2-methyl-peroxyaminoacrylate	(S)-N-methylcoclaurine	(S)-malate	(Z)-[(4-hydroxyphenyl)acetaldehyde oxime]	1-18:1-2-16:3-monogalactosyldiacylglycerol	1-18:3-2-16:0-monogalactosyldiacylglycerol	19-hydroxyandrostenedione
1,1-kestotetraose	(Z)-2-methylureidoacrylate peracid	1,1-kestotetraose	(Z)-15-tetracosenoyl-CoA	(Z)-2-methyl-peroxyaminoacrylate	1,2-benzoquinone	1'-hydroxy-γ-carotene	(S)-3-methyl-2-oxopentanoate	1'-hydroxy-γ-carotene	1,3,5-trimethoxybenzene	(Z)-2-methylpropanal-oxime	(S)-NADHX	(S)-methylmalonate-semialdehyde	(Z)-indol-3-ylacetaldoxime	1-18:1-2-18:1-sn-glycerol-3-phosphocholine	1-18:3-2-16:0-phosphatidylglycerol	19-hydroxytestosterone
1,10-dihydro-1,10-dihydroxyfluoren-9-one	(Z)-[(4-hydroxyphenyl)acetaldehyde oxime]	1,10-dihydro-1,10-dihydroxyfluoren-9-one	(Z)-2-methyl-peroxyaminoacrylate	(Z)-2-methylureidoacrylate peracid	1,2-dibutyrin	1,1-kestotetraose	(S)-4-hydroxymandelonitrile	1,10-dihydro-1,10-dihydroxyfluoren-9-one	1,3,7-trimethylurate	(Z)-2-methylureidoacrylate peracid	(S)-naringenin	(S)-N-methylcoclaurine	(Z)-phenylacetaldehyde oxime	1-18:1-2-18:2-phosphatidylcholine	1-18:3-2-16:1-monogalactosyldiacylglycerol	19-oxo-testosterone
1,2,3,4,6-pentagalloylglucose	(Z)-indol-3-ylacetaldoxime	1,2,3,4,6-pentagalloylglucose	(Z)-2-methylureidoacrylate peracid	(Z)-[(4-hydroxyphenyl)acetaldehyde oxime]	1,2-dihydroxy-5-(methylthio)pent-1-en-3-one	1,10-dihydro-1,10-dihydroxyfluoren-9-one	(S)-coclaurine	1,2,3,4,6-pentagalloylglucose	1,3-bisphospho-D-glycerate	(Z)-[(4-hydroxyphenyl)acetaldehyde oxime]	(S)-nicotine	(S)-NADHX	(Z)-β-ocimene	1-18:1-2-18:3-phosphatidylcholine	1-18:3-2-16:2-monogalactosyldiacylglycerol	19-oxoandrostenedione
1,2-benzoquinone	(Z)-phenylacetaldehyde oxime	1,2-benzoquinone	(Z)-[(4-hydroxyphenyl)acetaldehyde oxime]	(Z)-indol-3-ylacetaldoxime	1,3,5-trimethoxybenzene	1,2,3,4,6-pentagalloylglucose	(S)-corytuberine	1,2-di-O-sinapoyl-β-D-glucose	1,3-dihydroxy-N-methylacridone	(Z)-indol-3-ylacetaldoxime	(S)-norcoclaurine	(S)-naringenin	1'-hydroxy-γ-carotene	1-18:1-2-trans-16:1-phosphatidylglycerol	1-18:3-2-16:3-monogalactosyldiacylglycerol	1D-myo-inositol (1)-monophosphate
1,2-dibutyrin	(Z)-β-ocimene	1,2-dibutyrin	(Z)-indol-3-ylacetaldoxime	(Z)-phenylacetaldehyde oxime	1,3,7-trimethylurate	1,2-benzoquinone	(S)-dihydrodaidzein	1,2-dibutyrin	1,3-β-D-glucan(n)	(Z)-phenylacetaldehyde oxime	(S)-propane-1,2-diol	(S)-nicotine	1,1-kestotetraose	1-18:2-2-16:0-digalactosyldiacylglycerol	1-18:3-2-18:1-phosphatidylcholine	1D-myo-inositol (1,2,3,4,6)-pentakisphosphate
1,2-dihydroxy-5-(methylthio)pent-1-en-3-one	1'-hydroxy-γ-carotene	1,2-dihydroxy-5-(methylthio)pent-1-en-3-one	(Z)-phenylacetaldehyde oxime	(Z)-β-ocimene	1,3-bisphospho-D-glycerate	1,2-dibutyrin	(S)-dihydroorotate	1,2-dihydroxy-5-(methylthio)pent-1-en-3-one	1,3-β-D-glucan(n+1)	(Z,E)-α-farnesene	(S)-reticuline	(S)-norcoclaurine	1,10-dihydro-1,10-dihydroxyfluoren-9-one	1-18:2-2-16:0-monogalactosyldiacylglycerol	1-18:3-2-18:2-digalactosyldiacylglycerol	1D-myo-inositol (2) monophosphate
1,3,5-trimethoxybenzene	1,1-kestotetraose	1,3,5-trimethoxybenzene	(Z)-β-ocimene	1'-hydroxy-γ-carotene	1,3-dihydroxy-N-methylacridone	1,2-dihydroxy-5-(methylthio)pent-1-en-3-one	(S)-dihydroorotate[in]	1,3,5-trimethoxybenzene	1,3-β-D-glucan(n-1)	1'-hydroxy-γ-carotene	(S)-scoulerine	(S)-propane-1,2-diol	1,2,3,4,6-pentagalloylglucose	1-18:2-2-16:0-phosphatidylglycerol	1-18:3-2-18:2-monogalactosyldiacylglycerol	1D-myo-inositol (3)-monophosphate
1,3,7-trimethylurate	1,10-dihydro-1,10-dihydroxyfluoren-9-one	1,3,7-trimethylurate	1'-hydroxy-γ-carotene	1,1-kestotetraose	1,3-β-D-glucan(n)	1,3,5-trimethoxybenzene	(S)-lactate	1,3,7-trimethylurate	1,4-dichlorobenzene dihydrodiol	1,1-kestotetraose	(Z)-15-tetracosenoyl-CoA	(S)-reticuline	1,2-benzoquinone	1-18:2-2-16:1-monogalactosyldiacylglycerol	1-18:3-2-18:2-phosphatidylcholine	1D-myo-inositol (4)-monophosphate
1,3-bisphospho-D-glycerate	1,2,3,4,6-pentagalloylglucose	1,3-bisphospho-D-glycerate	1,1-kestotetraose	1,10-dihydro-1,10-dihydroxyfluoren-9-one	1,3-β-D-glucan(n+1)	1,3,7-trimethylurate	(S)-malate	1,3-bisphospho-D-glycerate	1,4-dihydroxy-2-naphthoate	1,10-dihydro-1,10-dihydroxyfluoren-9-one	(Z)-2-methyl-peroxyaminoacrylate	(S)-scoulerine	1,2-dibutyrin	1-18:2-2-16:2-monogalactosyldiacylglycerol	1-18:3-2-18:3-digalactosyldiacylglycerol	1D-myo-inositol (5)-monophosphate
1,3-dihydroxy-N-methylacridone	1,2-benzoquinone	1,3-dihydroxy-N-methylacridone	1,10-dihydro-1,10-dihydroxyfluoren-9-one	1,2,3,4,6-pentagalloylglucose	1,3-β-D-glucan(n-1)	1,3-bisphospho-D-glycerate	(S)-malate[chloroplast stroma]	1,3-dihydroxy-N-methylacridone	1,4-dihydroxy-2-naphthoyl-CoA	1,2,3,4,6-pentagalloylglucose	(Z)-2-methylbutanal oxime	(Z)-15-tetracosenoyl-CoA	1,2-dihydroxy-5-(methylthio)pent-1-en-3-one	1-18:2-2-16:3-monogalactosyldiacylglycerol	1-18:3-2-18:3-monogalactosyldiacylglycerol	1D-myo-inositol (6)-monophosphate
1,3-β-D-glucan(n)	1,2-dibutyrin	1,3-β-D-glucan(n)	1,2,3,4,6-pentagalloylglucose	1,2-benzoquinone	1,4-dichlorobenzenedihydrodiol	1,3-dihydroxy-N-methylacridone	(S)-malate[cytosol]	1,3-β-D-glucan(n)	1,5-anhydro-D-mannitol	1,2-benzoquinone	(Z)-2-methylpropanal-oxime	(Z)-2-methyl-peroxyaminoacrylate	1,3,5-trimethoxybenzene	1-18:2-2-18:1-phosphatidylcholine	1-18:3-2-18:3-phosphatidylcholine	1D-myo-inositol 1,2,3,4,5,6-hexakisphosphate
1,3-β-D-glucan(n+1)	1,2-dihydroxy-5-(methylthio)pent-1-en-3-one	1,3-β-D-glucan(n+1)	1,2-benzoquinone	1,2-dibutyrin	1,4-dihydroxy-2-naphthoate	1,3-β-D-glucan(n)	(S)-malate[mitochondrial lumen]	1,3-β-D-glucan(n+1)	1,5-bisdiphosphoinositol-1D-myo-inositol (2,3,4,6)tetrakisphosphate	1,2-dibutyrin	(Z)-2-methylureidoacrylate peracid	(Z)-2-methylureidoacrylate peracid	1,3,7-trimethylurate	1-18:2-2-18:2-digalactosyldiacylglycerol	1-18:3-2-trans-16:1-phosphatidylglycerol	2'-hydroxynicotine
1,3-β-D-glucan(n-1)	1,3,5-trimethoxybenzene	1,3-β-D-glucan(n-1)	1,2-dibutyrin	1,2-dihydroxy-5-(methylthio)pent-1-en-3-one	1,4-dihydroxy-2-naphthoyl-CoA	1,3-β-D-glucan(n+1)	(S)-methylmalonate-semialdehyde	1,3-β-D-glucan(n-1)	1,6-anhydro-N-acetyl-β-muramate	1,2-dihydroxy-5-(methylthio)pent-1-en-3-one	(Z)-[(4-hydroxyphenyl)acetaldehyde oxime]	(Z)-[(4-hydroxyphenyl)acetaldehyde oxime]	1,3-bisphospho-D-glycerate	1-18:2-2-18:2-monogalactosyldiacylglycerol	1-aminocyclopropane-1-carboxylate	2'-O-methylcytidine1402 in 16S rRNA
1,4-dichlorobenzenedihydrodiol	1,3,7-trimethylurate	1,4-dichlorobenzenedihydrodiol	1,2-dihydroxy-5-(methylthio)pent-1-en-3-one	1,3,5-trimethoxybenzene	1,5-anhydro-D-mannitol	1,3-β-D-glucan(n-1)	(S)-N-methylcoclaurine	1,4-dichlorobenzenedihydrodiol	1,8-cineole	1,3,5-trimethoxybenzene	(Z)-indol-3-ylacetaldoxime	(Z)-indol-3-ylacetaldoxime	1,3-β-D-glucan(n)	1-18:2-2-18:2-sn-glycerol-3-phosphocholine	1-chloro-2,4-dinitrobenzene	2,3-dehydroadipyl-CoA
1,4-dihydroxy-2-naphthoate	1,3-bisphospho-D-glycerate	1,4-dihydroxy-2-naphthoate	1,3,5-trimethoxybenzene	1,3,7-trimethylurate	1,5-bisdiphosphoinositol-1D-myo-inositol (2,3,4,6)tetrakisphosphate	1,4-dichlorobenzenedihydrodiol	(S)-NADHX	1,4-dihydroxy-2-naphthoate	1-(5-phospho-D-ribosyl)-AMP	1,3,6,8-naphthalenetetrol	(Z)-phenylacetaldehyde oxime	(Z)-phenylacetaldehyde oxime	1,3-β-D-glucan(n+1)	1-18:2-2-18:3-digalactosyldiacylglycerol	1-deoxy-D-xylulose 5-phosphate	2,3-dihydroxy-3-methylbutanoate
1,4-dihydroxy-2-naphthoyl-CoA	1,3-dihydroxy-N-methylacridone	1,4-dihydroxy-2-naphthoyl-CoA	1,3,7-trimethylurate	1,3-bisphospho-D-glycerate	1,5-diazabicyclononane	1,4-dihydroxy-2-naphthoate	(S)-naringenin	1,4-dihydroxy-2-naphthoyl-CoA	1-(5-phosphoribosyl)-5-[(5-phosphoribosylamino)methylideneamino]imidazole-4-carboxamide	1,3,7-trimethylurate	(Z)-β-ocimene	(Z)-β-ocimene	1,3-β-D-glucan(n-1)	1-18:2-2-18:3-monogalactosyldiacylglycerol	1-deoxy-L-glycero-tetrulose 4-phosphate	2,3-dihydroxy-3-methylvalerate
1,5-anhydro-D-mannitol	1,3-β-D-glucan(n)	1,5-anhydro-D-mannitol	1,3-bisphospho-D-glycerate	1,3-dihydroxy-N-methylacridone	1,6-anhydro-N-acetyl-β-muramate	1,4-dihydroxy-2-naphthoyl-CoA	(S)-nicotine	1,5-anhydro-D-mannitol	1-(o-carboxyphenylamino)-1'-deoxyribulose-5'-phosphate	1,3-bisphospho-D-glycerate	1'-hydroxy-γ-carotene	(Z,E)-α-farnesene	1,4-dichlorobenzenedihydrodiol	1-18:2-2-18:3-phosphatidylcholine	1-diphospho-1D-myo-inositol (2,3,4,5,6)pentakisphosphate	2,3-dimethyl-6-phytyl-1,4-benzoquinol
1,5-bisdiphosphoinositol-1D-myo-inositol (2,3,4,6)tetrakisphosphate	1,3-β-D-glucan(n+1)	1,5-bisdiphosphoinositol-1D-myo-inositol (2,3,4,6)tetrakisphosphate	1,3-dihydroxy-N-methylacridone	1,3-β-D-glucan(n)	1,6-kestotetraose	1,5-anhydro-D-mannitol	(S)-propane-1,2-diol	1,5-bisdiphosphoinositol-1D-myo-inositol (2,3,4,6)tetrakisphosphate	1-(β-D ribofuranosyl)nicotinamide	1,3-dihydroxy-N-methylacridone	1,1-kestotetraose	1'-hydroxy-γ-carotene	1,4-dihydroxy-2-naphthoate	1-18:2-2-trans-16:1-phosphatidylglycerol	1-dodecanol	2,3-dioxo-L-gulonate
1,5-diazabicyclononane	1,3-β-D-glucan(n-1)	1,5-diazabicyclononane	1,3-β-D-glucan(n)	1,3-β-D-glucan(n+1)	1,8-cineole	1,5-bisdiphosphoinositol-1D-myo-inositol (2,3,4,6)tetrakisphosphate	(S)-reticuline	1,6-anhydro-N-acetyl-β-muramate	1-16:0-2-18:1-phosphatidylcholine	1,3-β-D-glucan(n)	1,10-dihydro-1,10-dihydroxyfluoren-9-one	1,1-kestotetraose	1,4-dihydroxy-2-naphthoyl-CoA	1-18:3-2-16:0-digalactosyldiacylglycerol	1-hydroxy-2-methyl-2-(E)-butenyl 4-diphosphate	2,3-diphosphoglycerate
1,6-anhydro-N-acetyl-β-muramate	1,4-dichlorobenzenedihydrodiol	1,6-anhydro-N-acetyl-β-muramate	1,3-β-D-glucan(n+1)	1,3-β-D-glucan(n-1)	1-(3-aminopropyl)-4-aminobutanal	1,5-diazabicyclononane	(S)-scoulerine	1,8-cineole	1-16:0-2-18:2-digalactosyldiacylglycerol	1,3-β-D-glucan(n+1)	1,2,3,4,6-pentagalloylglucose	1,10-dihydro-1,10-dihydroxyfluoren-9-one	1,5-anhydro-D-mannitol	1-18:3-2-16:0-monogalactosyldiacylglycerol	1-hydroxylycopene	2,4-dinitrophenyl-S-glutathione
1,6-kestotetraose	1,4-dihydroxy-2-naphthoate	1,6-kestotetraose	1,3-β-D-glucan(n-1)	1,4-dichlorobenzenedihydrodiol	1-(3-aminopropyl)-pyrrolinium	1,6-anhydro-N-acetyl-β-muramate	(S)-β-bisabolene	1-(5-phospho-D-ribosyl)-AMP	1-16:0-2-18:3-digalactosyldiacylglycerol	1,3-β-D-glucan(n-1)	1,2-benzoquinone	1,2,3,4,6-pentagalloylglucose	1,5-bisdiphosphoinositol-1D-myo-inositol (2,3,4,6)tetrakisphosphate	1-18:3-2-16:0-phosphatidylglycerol	1-kestotriose	2,5-diamino-6-(5-phospho-D-ribitylamino)pyrimidin-4(3H)-one
1,8-cineole	1,4-dihydroxy-2-naphthoyl-CoA	1-(3-aminopropyl)-4-aminobutanal	1,4-dichlorobenzenedihydrodiol	1,4-dihydroxy-2-naphthoate	1-(5-phospho-D-ribosyl)-AMP	1,6-kestotetraose	(Z) γ-bisabolene	1-(5-phosphoribosyl)-5-[(5-phosphoribosylamino)methylideneamino]imidazole-4-carboxamide	1-16:0-2-18:3-phosphatidylcholine	1,4-dichlorobenzenedihydrodiol	1,2-dibutyrin	1,2-benzoquinone	1,6-anhydro-N-acetyl-β-muramate	1-18:3-2-16:1-monogalactosyldiacylglycerol	1-naphthaldehyde	2,5-diamino-6-(5-phospho-D-ribosylamino)pyrimidin-4(3H)-one
1-(3-aminopropyl)-4-aminobutanal	1,5-anhydro-D-mannitol	1-(3-aminopropyl)-pyrrolinium	1,4-dihydroxy-2-naphthoate	1,4-dihydroxy-2-naphthoyl-CoA	1-(5-phosphoribosyl)-5-[(5-phosphoribosylamino)methylideneamino]imidazole-4-carboxamide	1,8-cineole	(Z)-15-tetracosenoyl-CoA	1-(o-carboxyphenylamino)-1'-deoxyribulose-5'-phosphate	1-18:1-2-16:0-digalactosyldiacylglycerol	1,4-dihydroxy-2-naphthoate	1,2-dihydroxy-5-(methylthio)pent-1-en-3-one	1,2-dibutyrin	1,8-cineole	1-18:3-2-16:2-monogalactosyldiacylglycerol	1-naphthoate	2,6-diamino-4-hydroxy-5-formamidopyrimidine
1-(3-aminopropyl)-pyrrolinium	1,5-bisdiphosphoinositol-1D-myo-inositol (2,3,4,6)tetrakisphosphate	1-(5-phospho-D-ribosyl)-AMP	1,4-dihydroxy-2-naphthoyl-CoA	1,5-anhydro-D-mannitol	1-(o-carboxyphenylamino)-1'-deoxyribulose-5'-phosphate	1-(3-aminopropyl)-4-aminobutanal	(Z)-2-methyl-peroxyaminoacrylate	1-(β-D ribofuranosyl)nicotinamide	1-18:1-2-16:0-monogalactosyldiacylglycerol	1,4-dihydroxy-2-naphthoyl-CoA	1,3,5-trimethoxybenzene	1,2-dihydroxy-5-(methylthio)pent-1-en-3-one	1-(3-aminopropyl)-4-aminobutanal	1-18:3-2-16:3-monogalactosyldiacylglycerol	1-palmitoyl-2-linoleoyl-phosphatidylcholine	2-(2-carboxy-4-methylthiazol-5-yl)ethyl phosphate
1-(5-phospho-D-ribosyl)-AMP	1,5-diazabicyclononane	1-(5-phosphoribosyl)-5-[(5-phosphoribosylamino)methylideneamino]imidazole-4-carboxamide	1,5-anhydro-D-mannitol	1,5-bisdiphosphoinositol-1D-myo-inositol (2,3,4,6)tetrakisphosphate	1-(β-D ribofuranosyl)nicotinamide	1-(3-aminopropyl)-pyrrolinium	(Z)-2-methylureidoacrylate peracid	1-16:0-2-18:1-phosphatidylcholine	1-18:1-2-16:0-phosphatidylglycerol	1,5-anhydro-D-mannitol	1,3,7-trimethylurate	1,3,5-trimethoxybenzene	1-(3-aminopropyl)-pyrrolinium	1-18:3-2-18:1-phosphatidylcholine	1-palmitoylglycerol 3-phosphate	2-(3'-methylthio)propylmalate
1-(5-phosphoribosyl)-5-[(5-phosphoribosylamino)methylideneamino]imidazole-4-carboxamide	1,6-anhydro-N-acetyl-β-muramate	1-(o-carboxyphenylamino)-1'-deoxyribulose-5'-phosphate	1,5-bisdiphosphoinositol-1D-myo-inositol (2,3,4,6)tetrakisphosphate	1,5-diazabicyclononane	1-16:0-2-18:1-phosphatidylcholine	1-(5-phospho-D-ribosyl)-AMP	(Z)-[(4-hydroxyphenyl)acetaldehyde oxime]	1-16:0-2-18:2-digalactosyldiacylglycerol	1-18:1-2-16:1-monogalactosyldiacylglycerol	1,5-bisdiphosphoinositol-1D-myo-inositol (2,3,4,6)tetrakisphosphate	1,3-bisphospho-D-glycerate	1,3,7-trimethylurate	1-(5-phospho-D-ribosyl)-AMP	1-18:3-2-18:2-digalactosyldiacylglycerol	1-pentan-3-one	2-(3-carboxy-3-aminopropyl)-L-histidine in eEF-2
1-(o-carboxyphenylamino)-1'-deoxyribulose-5'-phosphate	1,6-kestotetraose	1-(β-D ribofuranosyl)nicotinamide	1,5-diazabicyclononane	1,6-anhydro-N-acetyl-β-muramate	1-16:0-2-18:2-digalactosyldiacylglycerol	1-(5-phosphoribosyl)-5-[(5-phosphoribosylamino)methylideneamino]imidazole-4-carboxamide	(Z)-indol-3-ylacetaldoxime	1-16:0-2-18:3-digalactosyldiacylglycerol	1-18:1-2-16:2-monogalactosyldiacylglycerol	1,6-anhydro-N-acetyl-β-muramate	1,3-β-D-glucan(n)	1,3-bisphospho-D-glycerate	1-(5-phosphoribosyl)-5-[(5-phosphoribosylamino)methylideneamino]imidazole-4-carboxamide	1-18:3-2-18:2-monogalactosyldiacylglycerol	1-penten-3-one	2-(4'-methylthio)butylmalate
1-(β-D ribofuranosyl)nicotinamide	1,8-cineole	1-16:0-2-18:1-phosphatidylcholine	1,6-anhydro-N-acetyl-β-muramate	1,6-kestotetraose	1-16:0-2-18:3-digalactosyldiacylglycerol	1-(o-carboxyphenylamino)-1'-deoxyribulose-5'-phosphate	(Z)-phenylacetaldehyde oxime	1-16:0-2-18:3-phosphatidylcholine	1-18:1-2-16:3-monogalactosyldiacylglycerol	1-(5-phospho-D-ribosyl)-AMP	1,3-β-D-glucan(n+1)	1,3-dihydroxy-N-methylacridone	1-(o-carboxyphenylamino)-1'-deoxyribulose-5'-phosphate	1-18:3-2-18:2-phosphatidylcholine	1-phosphatidyl-1D-myo-inositol 3,4,5-trisphosphate	2-(5'-methylthio)pentylmalate
1-16:0-2-18:1-phosphatidylcholine	1-(3-aminopropyl)-4-aminobutanal	1-16:0-2-18:2-digalactosyldiacylglycerol	1,6-kestotetraose	1,8-cineole	1-16:0-2-18:3-phosphatidylcholine	1-(β-D ribofuranosyl)nicotinamide	(Z)-β-ocimene	1-18:1-2-16:0-digalactosyldiacylglycerol	1-18:1-2-18:1-sn-glycerol-3-phosphocholine	1-(5-phosphoribosyl)-5-[(5-phosphoribosylamino)methylideneamino]imidazole-4-carboxamide	1,3-β-D-glucan(n-1)	1,3-β-D-glucan(n)	1-(β-D ribofuranosyl)nicotinamide	1-18:3-2-18:3-digalactosyldiacylglycerol	1-phosphatidyl-1D-myo-inositol 3,5-bisphosphate	2-(6'-methylthio)hexylmalate
1-16:0-2-18:2-digalactosyldiacylglycerol	1-(3-aminopropyl)-pyrrolinium	1-16:0-2-18:3-digalactosyldiacylglycerol	1,8-cineole	1-(3-aminopropyl)-4-aminobutanal	1-18:1-2-16:0-digalactosyldiacylglycerol	1-16:0-2-18:1-phosphatidylcholine	(Z,E)-α-farnesene	1-18:1-2-16:0-monogalactosyldiacylglycerol	1-18:1-2-18:2-phosphatidylcholine	1-(o-carboxyphenylamino)-1'-deoxyribulose-5'-phosphate	1,4-dichlorobenzenedihydrodiol	1,3-β-D-glucan(n+1)	1-16:0-2-18:1-phosphatidylcholine	1-18:3-2-18:3-monogalactosyldiacylglycerol	1-propenylsulfenate	2-(7'-methylthio)heptylmalate
1-16:0-2-18:3-digalactosyldiacylglycerol	1-(5-phospho-D-ribosyl)-AMP	1-16:0-2-18:3-phosphatidylcholine	1-(3-aminopropyl)-4-aminobutanal	1-(3-aminopropyl)-pyrrolinium	1-18:1-2-16:0-monogalactosyldiacylglycerol	1-16:0-2-18:2-digalactosyldiacylglycerol	1'-hydroxy-γ-carotene	1-18:1-2-16:0-phosphatidylglycerol	1-18:1-2-18:3-phosphatidylcholine	1-(β-D ribofuranosyl)nicotinamide	1,4-dihydroxy-2-naphthoate	1,3-β-D-glucan(n-1)	1-16:0-2-18:2-digalactosyldiacylglycerol	1-18:3-2-18:3-phosphatidylcholine	1-pyrroline	2-(α-hydroxyethyl)thiaminediphosphate
1-16:0-2-18:3-phosphatidylcholine	1-(5-phosphoribosyl)-5-[(5-phosphoribosylamino)methylideneamino]imidazole-4-carboxamide	1-18:1-2-16:0-digalactosyldiacylglycerol	1-(3-aminopropyl)-pyrrolinium	1-(5-phospho-D-ribosyl)-AMP	1-18:1-2-16:0-phosphatidylglycerol	1-16:0-2-18:3-digalactosyldiacylglycerol	1,10-dihydro-1,10-dihydroxyfluoren-9-one	1-18:1-2-16:1-monogalactosyldiacylglycerol	1-18:1-2-trans-16:1-phosphatidylglycerol	1-16:0-2-18:1-phosphatidylcholine	1,4-dihydroxy-2-naphthoyl-CoA	1,4-dichlorobenzenedihydrodiol	1-16:0-2-18:3-digalactosyldiacylglycerol	1-18:3-2-trans-16:1-phosphatidylglycerol	10,16-dihydroxypalmitate	2-[(2R,5Z)-(2-carboxy-4-methylthiazol-5(2H)-ylidene]ethyl phosphate
1-18:1-2-16:0-digalactosyldiacylglycerol	1-(o-carboxyphenylamino)-1'-deoxyribulose-5'-phosphate	1-18:1-2-16:0-monogalactosyldiacylglycerol	1-(5-phospho-D-ribosyl)-AMP	1-(5-phosphoribosyl)-5-[(5-phosphoribosylamino)methylideneamino]imidazole-4-carboxamide	1-18:1-2-16:1-monogalactosyldiacylglycerol	1-16:0-2-18:3-phosphatidylcholine	1,2,3,4,6-pentagalloylglucose	1-18:1-2-16:2-monogalactosyldiacylglycerol	1-18:2-2-16:0-digalactosyldiacylglycerol	1-16:0-2-18:2-digalactosyldiacylglycerol	1,5-anhydro-D-mannitol	1,4-dihydroxy-2-naphthoate	1-18:1-2-16:0-digalactosyldiacylglycerol	1-aminocyclopropane-1-carboxylate	10-formyl-tetrahydrofolate	2-[3-carboxy-3-(dimethylammonio)propyl]-L-histidine in eEF-2
1-18:1-2-16:0-monogalactosyldiacylglycerol	1-(β-D ribofuranosyl)nicotinamide	1-18:1-2-16:0-phosphatidylglycerol	1-(5-phosphoribosyl)-5-[(5-phosphoribosylamino)methylideneamino]imidazole-4-carboxamide	1-(o-carboxyphenylamino)-1'-deoxyribulose-5'-phosphate	1-18:1-2-16:2-monogalactosyldiacylglycerol	1-18:1-2-16:0-digalactosyldiacylglycerol	1,2-di-O-sinapoyl-β-D-glucose	1-18:1-2-16:3-monogalactosyldiacylglycerol	1-18:2-2-16:0-monogalactosyldiacylglycerol	1-16:0-2-18:3-digalactosyldiacylglycerol	1,5-bisdiphosphoinositol-1D-myo-inositol (2,3,4,6)tetrakisphosphate	1,4-dihydroxy-2-naphthoyl-CoA	1-18:1-2-16:0-monogalactosyldiacylglycerol	1-chloro-2,4-dinitrobenzene	10-formyl-tetrahydropteroyl-[γ-Glu](n)	2-[3-carboxy-3-(methylammonio)propyl]-L-histidine in eEF-2
1-18:1-2-16:0-phosphatidylglycerol	1-16:0-2-18:1-phosphatidylcholine	1-18:1-2-16:1-monogalactosyldiacylglycerol	1-(o-carboxyphenylamino)-1'-deoxyribulose-5'-phosphate	1-(β-D ribofuranosyl)nicotinamide	1-18:1-2-16:3-monogalactosyldiacylglycerol	1-18:1-2-16:0-monogalactosyldiacylglycerol	1,2-dibutyrin	1-18:1-2-18:1-sn-glycerol-3-phosphocholine	1-18:2-2-16:0-phosphatidylglycerol	1-16:0-2-18:3-phosphatidylcholine	1,5-diazabicyclononane	1,5-anhydro-D-mannitol	1-18:1-2-16:0-phosphatidylglycerol	1-deoxy-capsidiol	10-formyl-tetrahydropteroyl-[γ-Glu](n+1)	2-aceto-2-hydroxy-butanoate
1-18:1-2-16:1-monogalactosyldiacylglycerol	1-16:0-2-18:2-digalactosyldiacylglycerol	1-18:1-2-16:2-monogalactosyldiacylglycerol	1-(β-D ribofuranosyl)nicotinamide	1-16:0-2-18:1-phosphatidylcholine	1-18:1-2-18:1-sn-glycerol-3-phosphocholine	1-18:1-2-16:0-phosphatidylglycerol	1,2-dihydroxy-5-(methylthio)pent-1-en-3-one	1-18:1-2-18:2-phosphatidylcholine	1-18:2-2-16:1-monogalactosyldiacylglycerol	1-18:1-2-16:0-digalactosyldiacylglycerol	1,6-anhydro-N-acetyl-β-muramate	1,5-bisdiphosphoinositol-1D-myo-inositol (2,3,4,6)tetrakisphosphate	1-18:1-2-16:1-monogalactosyldiacylglycerol	1-deoxy-D-xylulose 5-phosphate	11-cis-retinol	2-amino-3,7-dideoxy-D-threo-hept-6-ulosonate
1-18:1-2-16:2-monogalactosyldiacylglycerol	1-16:0-2-18:3-digalactosyldiacylglycerol	1-18:1-2-16:3-monogalactosyldiacylglycerol	1-16:0-2-18:1-phosphatidylcholine	1-16:0-2-18:2-digalactosyldiacylglycerol	1-18:1-2-18:2-phosphatidylcholine	1-18:1-2-16:1-monogalactosyldiacylglycerol	1,2-dipalmitoyl-phosphatidylglycerol-phosphate	1-18:1-2-18:3-phosphatidylcholine	1-18:2-2-16:2-monogalactosyldiacylglycerol	1-18:1-2-16:0-monogalactosyldiacylglycerol	1,8-cineole	1,5-diazabicyclononane	1-18:1-2-16:2-monogalactosyldiacylglycerol	1-deoxy-L-glycero-tetrulose 4-phosphate	12,13(S)-epoxylinolenate	2-aminomalonate-semialdehyde
1-18:1-2-16:3-monogalactosyldiacylglycerol	1-16:0-2-18:3-phosphatidylcholine	1-18:1-2-18:1-sn-glycerol-3-phosphocholine	1-16:0-2-18:2-digalactosyldiacylglycerol	1-16:0-2-18:3-digalactosyldiacylglycerol	1-18:1-2-18:3-phosphatidylcholine	1-18:1-2-16:2-monogalactosyldiacylglycerol	1,2-dipalmitoylglycerol	1-18:1-2-trans-16:1-phosphatidylglycerol	1-18:2-2-16:3-monogalactosyldiacylglycerol	1-18:1-2-16:0-phosphatidylglycerol	1-(3-aminopropyl)-4-aminobutanal	1,6-anhydro-N-acetyl-β-muramate	1-18:1-2-16:3-monogalactosyldiacylglycerol	1-diphospho-1D-myo-inositol (2,3,4,5,6)pentakisphosphate	12-oxo-cis-10,15-phytodienoate	2-butyl-4-hydroxy-5-methyl-3(2H)-furanone
1-18:1-2-18:1-sn-glycerol-3-phosphocholine	1-18:1-2-16:0-digalactosyldiacylglycerol	1-18:1-2-18:2-phosphatidylcholine	1-16:0-2-18:3-digalactosyldiacylglycerol	1-16:0-2-18:3-phosphatidylcholine	1-18:1-2-trans-16:1-phosphatidylglycerol	1-18:1-2-16:3-monogalactosyldiacylglycerol	1,3,5-trimethoxybenzene	1-18:2-2-16:0-digalactosyldiacylglycerol	1-18:2-2-18:1-phosphatidylcholine	1-18:1-2-16:1-monogalactosyldiacylglycerol	1-(3-aminopropyl)-pyrrolinium	1,8-cineole	1-18:1-2-18:1-sn-glycerol-3-phosphocholine	1-dodecanol	131-hydroxy-magnesium-protoporphyrin IX 13-monomethyl ester	2-C-methyl-D-erythritol-2,4-cyclodiphosphate
1-18:1-2-18:2-phosphatidylcholine	1-18:1-2-16:0-monogalactosyldiacylglycerol	1-18:1-2-18:3-phosphatidylcholine	1-16:0-2-18:3-phosphatidylcholine	1-18:1-2-16:0-digalactosyldiacylglycerol	1-18:2-2-16:0-digalactosyldiacylglycerol	1-18:1-2-18:1-sn-glycerol-3-phosphocholine	1,3,7-trimethylurate	1-18:2-2-16:0-monogalactosyldiacylglycerol	1-18:2-2-18:2-digalactosyldiacylglycerol	1-18:1-2-16:2-monogalactosyldiacylglycerol	1-(5-phospho-D-ribosyl)-AMP	1-(3-aminopropyl)-4-aminobutanal	1-18:1-2-18:2-phosphatidylcholine	1-hydroxy-2-methyl-2-(E)-butenyl 4-diphosphate	131-oxo-magnesium-protoporphyrin IX 13-monomethyl ester	2-C-methyl-D-erythritol-4-phosphate
1-18:1-2-18:3-phosphatidylcholine	1-18:1-2-16:0-phosphatidylglycerol	1-18:1-2-trans-16:1-phosphatidylglycerol	1-18:1-2-16:0-digalactosyldiacylglycerol	1-18:1-2-16:0-monogalactosyldiacylglycerol	1-18:2-2-16:0-monogalactosyldiacylglycerol	1-18:1-2-18:2-phosphatidylcholine	1,3-bisphospho-D-glycerate	1-18:2-2-16:0-phosphatidylglycerol	1-18:2-2-18:2-monogalactosyldiacylglycerol	1-18:1-2-16:3-monogalactosyldiacylglycerol	1-(5-phosphoribosyl)-5-[(5-phosphoribosylamino)methylideneamino]imidazole-4-carboxamide	1-(3-aminopropyl)-pyrrolinium	1-18:1-2-18:3-phosphatidylcholine	1-hydroxylycopene	14-demethyllanosterol	2-carboxy-L-threo-pentonate
1-18:1-2-trans-16:1-phosphatidylglycerol	1-18:1-2-16:1-monogalactosyldiacylglycerol	1-18:2-2-16:0-digalactosyldiacylglycerol	1-18:1-2-16:0-monogalactosyldiacylglycerol	1-18:1-2-16:0-phosphatidylglycerol	1-18:2-2-16:0-phosphatidylglycerol	1-18:1-2-18:3-phosphatidylcholine	1,3-dihydroxy-N-methylacridone	1-18:2-2-16:1-monogalactosyldiacylglycerol	1-18:2-2-18:2-sn-glycerol-3-phosphocholine	1-18:1-2-18:1-sn-glycerol-3-phosphocholine	1-(o-carboxyphenylamino)-1'-deoxyribulose-5'-phosphate	1-(5-phospho-D-ribosyl)-AMP	1-18:1-2-trans-16:1-phosphatidylglycerol	1-naphthaldehyde	14-hydroxylanosterol	2-carboxy-L-xylonolactone
1-18:2-2-16:0-digalactosyldiacylglycerol	1-18:1-2-16:2-monogalactosyldiacylglycerol	1-18:2-2-16:0-monogalactosyldiacylglycerol	1-18:1-2-16:0-phosphatidylglycerol	1-18:1-2-16:1-monogalactosyldiacylglycerol	1-18:2-2-16:1-monogalactosyldiacylglycerol	1-18:1-2-trans-16:1-phosphatidylglycerol	1,3-β-D-glucan(n)	1-18:2-2-16:2-monogalactosyldiacylglycerol	1-18:2-2-18:3-digalactosyldiacylglycerol	1-18:1-2-18:2-phosphatidylcholine	1-(β-D ribofuranosyl)nicotinamide	1-(5-phosphoribosyl)-5-[(5-phosphoribosylamino)methylideneamino]imidazole-4-carboxamide	1-18:2-2-16:0-digalactosyldiacylglycerol	1-naphthoate	14-oxolanosterol	2-carboxylate-4-methyl-5-beta-(ethyl adenosine 5-diphosphate) thiazole
1-18:2-2-16:0-monogalactosyldiacylglycerol	1-18:1-2-16:3-monogalactosyldiacylglycerol	1-18:2-2-16:0-phosphatidylglycerol	1-18:1-2-16:1-monogalactosyldiacylglycerol	1-18:1-2-16:2-monogalactosyldiacylglycerol	1-18:2-2-16:2-monogalactosyldiacylglycerol	1-18:2-2-16:0-digalactosyldiacylglycerol	1,3-β-D-glucan(n+1)	1-18:2-2-16:3-monogalactosyldiacylglycerol	1-18:2-2-18:3-monogalactosyldiacylglycerol	1-18:1-2-18:3-phosphatidylcholine	1-16:0-2-18:1-phosphatidylcholine	1-(o-carboxyphenylamino)-1'-deoxyribulose-5'-phosphate	1-18:2-2-16:0-monogalactosyldiacylglycerol	1-palmitoyl-2-linoleoyl-phosphatidylcholine	15,16-dihydrobiliverdin	2-cis,4-trans-xanthoxin
1-18:2-2-16:0-phosphatidylglycerol	1-18:1-2-18:1-sn-glycerol-3-phosphocholine	1-18:2-2-16:1-monogalactosyldiacylglycerol	1-18:1-2-16:2-monogalactosyldiacylglycerol	1-18:1-2-16:3-monogalactosyldiacylglycerol	1-18:2-2-16:3-monogalactosyldiacylglycerol	1-18:2-2-16:0-monogalactosyldiacylglycerol	1,3-β-D-glucan(n-1)	1-18:2-2-18:1-phosphatidylcholine	1-18:2-2-18:3-phosphatidylcholine	1-18:1-2-trans-16:1-phosphatidylglycerol	1-16:0-2-18:2-digalactosyldiacylglycerol	1-(β-D ribofuranosyl)nicotinamide	1-18:2-2-16:0-phosphatidylglycerol	1-palmitoylglycerol 3-phosphate	15,9'-di-cis-phytofluene	2-cis-abscisate
1-18:2-2-16:1-monogalactosyldiacylglycerol	1-18:1-2-18:2-phosphatidylcholine	1-18:2-2-16:2-monogalactosyldiacylglycerol	1-18:1-2-16:3-monogalactosyldiacylglycerol	1-18:1-2-18:1-sn-glycerol-3-phosphocholine	1-18:2-2-18:1-phosphatidylcholine	1-18:2-2-16:0-phosphatidylglycerol	1,4-dichlorobenzenedihydrodiol	1-18:2-2-18:2-digalactosyldiacylglycerol	1-18:2-2-trans-16:1-phosphatidylglycerol	1-18:2-2-16:0-digalactosyldiacylglycerol	1-16:0-2-18:3-digalactosyldiacylglycerol	1-16:0-2-18:1-phosphatidylcholine	1-18:2-2-16:1-monogalactosyldiacylglycerol	1-pentan-3-one	15-cis-4,4'-diapophytoene	2-dehydropantoate
1-18:2-2-16:2-monogalactosyldiacylglycerol	1-18:1-2-18:3-phosphatidylcholine	1-18:2-2-16:3-monogalactosyldiacylglycerol	1-18:1-2-18:1-sn-glycerol-3-phosphocholine	1-18:1-2-18:2-phosphatidylcholine	1-18:2-2-18:2-digalactosyldiacylglycerol	1-18:2-2-16:1-monogalactosyldiacylglycerol	1,4-dihydroxy-2-naphthoate	1-18:2-2-18:2-monogalactosyldiacylglycerol	1-18:3-2-16:0-digalactosyldiacylglycerol	1-18:2-2-16:0-monogalactosyldiacylglycerol	1-16:0-2-18:3-phosphatidylcholine	1-16:0-2-18:2-digalactosyldiacylglycerol	1-18:2-2-16:2-monogalactosyldiacylglycerol	1-penten-3-one	15-cis-phytoene	2-deoxy-D-ribose-5-phosphate
1-18:2-2-16:3-monogalactosyldiacylglycerol	1-18:1-2-trans-16:1-phosphatidylglycerol	1-18:2-2-18:1-phosphatidylcholine	1-18:1-2-18:2-phosphatidylcholine	1-18:1-2-18:3-phosphatidylcholine	1-18:2-2-18:2-monogalactosyldiacylglycerol	1-18:2-2-16:2-monogalactosyldiacylglycerol	1,4-dihydroxy-2-naphthoyl-CoA	1-18:2-2-18:2-sn-glycerol-3-phosphocholine	1-18:3-2-16:0-monogalactosyldiacylglycerol	1-18:2-2-16:0-phosphatidylglycerol	1-18:1-2-16:0-digalactosyldiacylglycerol	1-16:0-2-18:3-digalactosyldiacylglycerol	1-18:2-2-16:3-monogalactosyldiacylglycerol	1-phosphatidyl-1D-myo-inositol 3,4,5-trisphosphate	16, 17-dihydro-16α, 17-dihydroxy GA12	2-deoxy-α-D-ribose 1-phosphate
1-18:2-2-18:1-phosphatidylcholine	1-18:2-2-16:0-digalactosyldiacylglycerol	1-18:2-2-18:2-digalactosyldiacylglycerol	1-18:1-2-18:3-phosphatidylcholine	1-18:1-2-trans-16:1-phosphatidylglycerol	1-18:2-2-18:2-sn-glycerol-3-phosphocholine	1-18:2-2-16:3-monogalactosyldiacylglycerol	1,5-anhydro-D-mannitol	1-18:2-2-18:3-digalactosyldiacylglycerol	1-18:3-2-16:0-phosphatidylglycerol	1-18:2-2-16:1-monogalactosyldiacylglycerol	1-18:1-2-16:0-monogalactosyldiacylglycerol	1-16:0-2-18:3-phosphatidylcholine	1-18:2-2-18:1-phosphatidylcholine	1-phosphatidyl-1D-myo-inositol 3,5-bisphosphate	16, 17-dihydro-16α, 17-dihydroxy GA4	2-hydroxy-5-(methylthio)-3-oxopent-1-enyl phosphate
1-18:2-2-18:2-digalactosyldiacylglycerol	1-18:2-2-16:0-monogalactosyldiacylglycerol	1-18:2-2-18:2-monogalactosyldiacylglycerol	1-18:1-2-trans-16:1-phosphatidylglycerol	1-18:2-2-16:0-digalactosyldiacylglycerol	1-18:2-2-18:3-digalactosyldiacylglycerol	1-18:2-2-18:1-phosphatidylcholine	1,5-bisdiphosphoinositol-1D-myo-inositol (2,3,4,6)tetrakisphosphate	1-18:2-2-18:3-monogalactosyldiacylglycerol	1-18:3-2-16:1-monogalactosyldiacylglycerol	1-18:2-2-16:2-monogalactosyldiacylglycerol	1-18:1-2-16:0-phosphatidylglycerol	1-18:1-2-16:0-digalactosyldiacylglycerol	1-18:2-2-18:2-digalactosyldiacylglycerol	1-propenylsulfenate	16, 17-dihydro-16α, 17-dihydroxy GA9	2-hydroxyglutarate
1-18:2-2-18:2-monogalactosyldiacylglycerol	1-18:2-2-16:0-phosphatidylglycerol	1-18:2-2-18:2-sn-glycerol-3-phosphocholine	1-18:2-2-16:0-digalactosyldiacylglycerol	1-18:2-2-16:0-monogalactosyldiacylglycerol	1-18:2-2-18:3-monogalactosyldiacylglycerol	1-18:2-2-18:2-digalactosyldiacylglycerol	1,6-anhydro-N-acetyl-β-muramate	1-18:2-2-18:3-phosphatidylcholine	1-18:3-2-16:2-monogalactosyldiacylglycerol	1-18:2-2-16:3-monogalactosyldiacylglycerol	1-18:1-2-16:1-monogalactosyldiacylglycerol	1-18:1-2-16:0-monogalactosyldiacylglycerol	1-18:2-2-18:2-monogalactosyldiacylglycerol	1-pyrroline	16-feruloyloxypalmitate	2-hydroxyphenylacetate
1-18:2-2-18:2-sn-glycerol-3-phosphocholine	1-18:2-2-16:1-monogalactosyldiacylglycerol	1-18:2-2-18:3-digalactosyldiacylglycerol	1-18:2-2-16:0-monogalactosyldiacylglycerol	1-18:2-2-16:0-phosphatidylglycerol	1-18:2-2-18:3-phosphatidylcholine	1-18:2-2-18:2-monogalactosyldiacylglycerol	1,8-cineole	1-18:2-2-trans-16:1-phosphatidylglycerol	1-18:3-2-16:3-monogalactosyldiacylglycerol	1-18:2-2-18:1-phosphatidylcholine	1-18:1-2-16:2-monogalactosyldiacylglycerol	1-18:1-2-16:0-phosphatidylglycerol	1-18:2-2-18:2-sn-glycerol-3-phosphocholine	10,16-dihydroxypalmitate	16-hydroxypalmitate	2-isopropylmaleate
1-18:2-2-18:3-digalactosyldiacylglycerol	1-18:2-2-16:2-monogalactosyldiacylglycerol	1-18:2-2-18:3-monogalactosyldiacylglycerol	1-18:2-2-16:0-phosphatidylglycerol	1-18:2-2-16:1-monogalactosyldiacylglycerol	1-18:2-2-trans-16:1-phosphatidylglycerol	1-18:2-2-18:2-sn-glycerol-3-phosphocholine	1-(5-phospho-D-ribosyl)-AMP	1-18:3-2-16:0-digalactosyldiacylglycerol	1-18:3-2-18:1-phosphatidylcholine	1-18:2-2-18:2-digalactosyldiacylglycerol	1-18:1-2-16:3-monogalactosyldiacylglycerol	1-18:1-2-16:1-monogalactosyldiacylglycerol	1-18:2-2-18:3-digalactosyldiacylglycerol	10-formyl-tetrahydrofolate	16-oxo-palmitate	2-ketoarginine
1-18:2-2-18:3-monogalactosyldiacylglycerol	1-18:2-2-16:3-monogalactosyldiacylglycerol	1-18:2-2-18:3-phosphatidylcholine	1-18:2-2-16:1-monogalactosyldiacylglycerol	1-18:2-2-16:2-monogalactosyldiacylglycerol	1-18:3-2-16:0-digalactosyldiacylglycerol	1-18:2-2-18:3-digalactosyldiacylglycerol	1-(5-phosphoribosyl)-5-[(5-phosphoribosylamino)methylideneamino]imidazole-4-carboxamide	1-18:3-2-16:0-monogalactosyldiacylglycerol	1-18:3-2-18:2-digalactosyldiacylglycerol	1-18:2-2-18:2-monogalactosyldiacylglycerol	1-18:1-2-18:1-sn-glycerol-3-phosphocholine	1-18:1-2-16:2-monogalactosyldiacylglycerol	1-18:2-2-18:3-monogalactosyldiacylglycerol	10-formyl-tetrahydropteroyl-[γ-Glu](n)	16α, 17-epoxy gibberellin A12	2-methoxy-6-(all-trans-decaprenyl)phenol
1-18:2-2-18:3-phosphatidylcholine	1-18:2-2-18:1-phosphatidylcholine	1-18:2-2-trans-16:1-phosphatidylglycerol	1-18:2-2-16:2-monogalactosyldiacylglycerol	1-18:2-2-16:3-monogalactosyldiacylglycerol	1-18:3-2-16:0-monogalactosyldiacylglycerol	1-18:2-2-18:3-monogalactosyldiacylglycerol	1-(o-carboxyphenylamino)-1'-deoxyribulose-5'-phosphate	1-18:3-2-16:0-phosphatidylglycerol	1-18:3-2-18:2-monogalactosyldiacylglycerol	1-18:2-2-18:2-sn-glycerol-3-phosphocholine	1-18:1-2-18:2-phosphatidylcholine	1-18:1-2-16:3-monogalactosyldiacylglycerol	1-18:2-2-18:3-phosphatidylcholine	10-formyl-tetrahydropteroyl-[γ-Glu](n+1)	16α, 17-epoxy gibberellin A4	2-methoxy-6-all trans-decaprenyl-2-methoxy-1,4-benzoquinol
1-18:2-2-trans-16:1-phosphatidylglycerol	1-18:2-2-18:2-digalactosyldiacylglycerol	1-18:3-2-16:0-digalactosyldiacylglycerol	1-18:2-2-16:3-monogalactosyldiacylglycerol	1-18:2-2-18:1-phosphatidylcholine	1-18:3-2-16:0-phosphatidylglycerol	1-18:2-2-18:3-phosphatidylcholine	1-(β-D ribofuranosyl)nicotinamide	1-18:3-2-16:1-monogalactosyldiacylglycerol	1-18:3-2-18:2-phosphatidylcholine	1-18:2-2-18:3-digalactosyldiacylglycerol	1-18:1-2-18:3-phosphatidylcholine	1-18:1-2-18:1-sn-glycerol-3-phosphocholine	1-18:2-2-trans-16:1-phosphatidylglycerol	12,13(S)-epoxylinolenate	16α, 17-epoxy gibberellin A9	2-methoxy-6-all trans-octaprenyl-2-methoxy-1,4-benzoquinol
1-18:3-2-16:0-digalactosyldiacylglycerol	1-18:2-2-18:2-monogalactosyldiacylglycerol	1-18:3-2-16:0-monogalactosyldiacylglycerol	1-18:2-2-18:1-phosphatidylcholine	1-18:2-2-18:2-digalactosyldiacylglycerol	1-18:3-2-16:1-monogalactosyldiacylglycerol	1-18:2-2-trans-16:1-phosphatidylglycerol	1-16:0-2-18:1-phosphatidylcholine	1-18:3-2-16:2-monogalactosyldiacylglycerol	1-18:3-2-18:3-digalactosyldiacylglycerol	1-18:2-2-18:3-monogalactosyldiacylglycerol	1-18:1-2-trans-16:1-phosphatidylglycerol	1-18:1-2-18:2-phosphatidylcholine	1-18:3-2-16:0-monogalactosyldiacylglycerol	12-oxo-cis-10,15-phytodienoate	17-α-hydroxypregnenolone	2-methyl-3-hydroxybutyryl-CoA
1-18:3-2-16:0-monogalactosyldiacylglycerol	1-18:2-2-18:2-sn-glycerol-3-phosphocholine	1-18:3-2-16:0-phosphatidylglycerol	1-18:2-2-18:2-digalactosyldiacylglycerol	1-18:2-2-18:2-monogalactosyldiacylglycerol	1-18:3-2-16:2-monogalactosyldiacylglycerol	1-18:3-2-16:0-digalactosyldiacylglycerol	1-16:0-2-18:2-digalactosyldiacylglycerol	1-18:3-2-16:3-monogalactosyldiacylglycerol	1-18:3-2-18:3-monogalactosyldiacylglycerol	1-18:2-2-18:3-phosphatidylcholine	1-18:2-2-16:0-digalactosyldiacylglycerol	1-18:1-2-18:3-phosphatidylcholine	1-18:3-2-16:0-phosphatidylglycerol	131-hydroxy-magnesium-protoporphyrin IX 13-monomethyl ester	17-β-hydroxyandrostan-3-one	2-methyl-6-phytyl-1,4-benzoquinol
1-18:3-2-16:0-phosphatidylglycerol	1-18:2-2-18:3-digalactosyldiacylglycerol	1-18:3-2-16:1-monogalactosyldiacylglycerol	1-18:2-2-18:2-monogalactosyldiacylglycerol	1-18:2-2-18:2-sn-glycerol-3-phosphocholine	1-18:3-2-16:3-monogalactosyldiacylglycerol	1-18:3-2-16:0-monogalactosyldiacylglycerol	1-16:0-2-18:3-digalactosyldiacylglycerol	1-18:3-2-18:1-phosphatidylcholine	1-18:3-2-18:3-phosphatidylcholine	1-18:2-2-trans-16:1-phosphatidylglycerol	1-18:2-2-16:0-monogalactosyldiacylglycerol	1-18:1-2-trans-16:1-phosphatidylglycerol	1-18:3-2-16:1-monogalactosyldiacylglycerol	131-oxo-magnesium-protoporphyrin IX 13-monomethyl ester	17β-estradiol	2-methyl-6-solanyl-1,4-benzoquinol
1-18:3-2-16:1-monogalactosyldiacylglycerol	1-18:2-2-18:3-monogalactosyldiacylglycerol	1-18:3-2-16:2-monogalactosyldiacylglycerol	1-18:2-2-18:2-sn-glycerol-3-phosphocholine	1-18:2-2-18:3-digalactosyldiacylglycerol	1-18:3-2-18:1-phosphatidylcholine	1-18:3-2-16:0-phosphatidylglycerol	1-16:0-2-18:3-phosphatidylcholine	1-18:3-2-18:2-digalactosyldiacylglycerol	1-18:3-2-trans-16:1-phosphatidylglycerol	1-18:3-2-16:0-digalactosyldiacylglycerol	1-18:2-2-16:0-phosphatidylglycerol	1-18:2-2-16:0-digalactosyldiacylglycerol	1-18:3-2-16:2-monogalactosyldiacylglycerol	14-demethyllanosterol	18-hydroxyoleate	2-methylacetoacetyl-CoA
1-18:3-2-16:2-monogalactosyldiacylglycerol	1-18:2-2-18:3-phosphatidylcholine	1-18:3-2-16:3-monogalactosyldiacylglycerol	1-18:2-2-18:3-digalactosyldiacylglycerol	1-18:2-2-18:3-monogalactosyldiacylglycerol	1-18:3-2-18:2-digalactosyldiacylglycerol	1-18:3-2-16:1-monogalactosyldiacylglycerol	1-18:1-2-16:0-digalactosyldiacylglycerol	1-18:3-2-18:2-monogalactosyldiacylglycerol	1-aminocyclopropane-1-carboxylate	1-18:3-2-16:0-monogalactosyldiacylglycerol	1-18:2-2-16:1-monogalactosyldiacylglycerol	1-18:2-2-16:0-monogalactosyldiacylglycerol	1-18:3-2-16:3-monogalactosyldiacylglycerol	14-hydroxylanosterol	18-oxo-oleate	2-methyladenine2503 in 23S rRNA
1-18:3-2-16:3-monogalactosyldiacylglycerol	1-18:2-2-trans-16:1-phosphatidylglycerol	1-18:3-2-18:1-phosphatidylcholine	1-18:2-2-18:3-monogalactosyldiacylglycerol	1-18:2-2-18:3-phosphatidylcholine	1-18:3-2-18:2-monogalactosyldiacylglycerol	1-18:3-2-16:2-monogalactosyldiacylglycerol	1-18:1-2-16:0-monogalactosyldiacylglycerol	1-18:3-2-18:2-phosphatidylcholine	1-chloro-2,4-dinitrobenzene	1-18:3-2-16:0-phosphatidylglycerol	1-18:2-2-16:2-monogalactosyldiacylglycerol	1-18:2-2-16:0-phosphatidylglycerol	1-18:3-2-18:1-phosphatidylcholine	14-oxolanosterol	19-hydroxyandrostenedione	2-methylbutanal
1-18:3-2-18:1-phosphatidylcholine	1-18:3-2-16:0-digalactosyldiacylglycerol	1-18:3-2-18:2-digalactosyldiacylglycerol	1-18:2-2-18:3-phosphatidylcholine	1-18:2-2-trans-16:1-phosphatidylglycerol	1-18:3-2-18:2-phosphatidylcholine	1-18:3-2-16:3-monogalactosyldiacylglycerol	1-18:1-2-16:0-phosphatidate	1-18:3-2-18:3-digalactosyldiacylglycerol	1-deoxy-capsidiol	1-18:3-2-16:1-monogalactosyldiacylglycerol	1-18:2-2-16:3-monogalactosyldiacylglycerol	1-18:2-2-16:1-monogalactosyldiacylglycerol	1-18:3-2-18:2-digalactosyldiacylglycerol	15,15'-dihydroxy-β-carotene	19-hydroxytestosterone	2-methylbutanol
1-18:3-2-18:2-digalactosyldiacylglycerol	1-18:3-2-16:0-monogalactosyldiacylglycerol	1-18:3-2-18:2-monogalactosyldiacylglycerol	1-18:2-2-trans-16:1-phosphatidylglycerol	1-18:3-2-16:0-digalactosyldiacylglycerol	1-18:3-2-18:3-digalactosyldiacylglycerol	1-18:3-2-18:1-phosphatidylcholine	1-18:1-2-16:0-phosphatidylglycerol	1-18:3-2-18:3-monogalactosyldiacylglycerol	1-deoxy-D-xylulose 5-phosphate	1-18:3-2-16:2-monogalactosyldiacylglycerol	1-18:2-2-18:1-phosphatidylcholine	1-18:2-2-16:2-monogalactosyldiacylglycerol	1-18:3-2-18:2-monogalactosyldiacylglycerol	15,16-dihydrobiliverdin	19-oxo-testosterone	2-methylbutanoyl-CoA
1-18:3-2-18:2-monogalactosyldiacylglycerol	1-18:3-2-16:0-phosphatidylglycerol	1-18:3-2-18:2-phosphatidylcholine	1-18:3-2-16:0-digalactosyldiacylglycerol	1-18:3-2-16:0-monogalactosyldiacylglycerol	1-18:3-2-18:3-monogalactosyldiacylglycerol	1-18:3-2-18:2-digalactosyldiacylglycerol	1-18:1-2-16:1-monogalactosyldiacylglycerol	1-18:3-2-18:3-phosphatidylcholine	1-deoxy-L-glycero-tetrulose 4-phosphate	1-18:3-2-16:3-monogalactosyldiacylglycerol	1-18:2-2-18:2-digalactosyldiacylglycerol	1-18:2-2-16:3-monogalactosyldiacylglycerol	1-18:3-2-18:2-phosphatidylcholine	15,9'-di-cis-phytofluene	19-oxoandrostenedione	2-methylthio-N-6-isopentyl adenosine-37 tRNA
1-18:3-2-18:2-phosphatidylcholine	1-18:3-2-16:1-monogalactosyldiacylglycerol	1-18:3-2-18:3-digalactosyldiacylglycerol	1-18:3-2-16:0-monogalactosyldiacylglycerol	1-18:3-2-16:0-phosphatidylglycerol	1-18:3-2-18:3-phosphatidylcholine	1-18:3-2-18:2-monogalactosyldiacylglycerol	1-18:1-2-16:2-monogalactosyldiacylglycerol	1-18:3-2-trans-16:1-phosphatidylglycerol	1-diphospho-1D-myo-inositol (2,3,4,5,6)pentakisphosphate	1-18:3-2-18:1-phosphatidylcholine	1-18:2-2-18:2-monogalactosyldiacylglycerol	1-18:2-2-18:1-phosphatidylcholine	1-18:3-2-18:3-digalactosyldiacylglycerol	15-cis-phytoene	1D-myo-inositol (1)-monophosphate	2-O-methyluridine2552 in 23S rRNA
1-18:3-2-18:3-digalactosyldiacylglycerol	1-18:3-2-16:2-monogalactosyldiacylglycerol	1-18:3-2-18:3-monogalactosyldiacylglycerol	1-18:3-2-16:0-phosphatidylglycerol	1-18:3-2-16:1-monogalactosyldiacylglycerol	1-18:3-2-trans-16:1-phosphatidylglycerol	1-18:3-2-18:2-phosphatidylcholine	1-18:1-2-16:3-monogalactosyldiacylglycerol	1-aminocyclopropane-1-carboxylate	1-dodecanol	1-18:3-2-18:2-digalactosyldiacylglycerol	1-18:2-2-18:2-sn-glycerol-3-phosphocholine	1-18:2-2-18:2-digalactosyldiacylglycerol	1-18:3-2-18:3-monogalactosyldiacylglycerol	16-epivellosimine	1D-myo-inositol (1,2,3,4,6)-pentakisphosphate	2-octaprenylphenol
1-18:3-2-18:3-monogalactosyldiacylglycerol	1-18:3-2-16:3-monogalactosyldiacylglycerol	1-18:3-2-18:3-phosphatidylcholine	1-18:3-2-16:1-monogalactosyldiacylglycerol	1-18:3-2-16:2-monogalactosyldiacylglycerol	1-aminocyclopropane-1-carboxylate	1-18:3-2-18:3-digalactosyldiacylglycerol	1-18:1-2-18:1-phosphatidate	1-chloro-2,4-dinitrobenzene	1-hydroxy-2-methyl-2-(E)-butenyl 4-diphosphate	1-18:3-2-18:2-monogalactosyldiacylglycerol	1-18:2-2-18:3-digalactosyldiacylglycerol	1-18:2-2-18:2-monogalactosyldiacylglycerol	1-18:3-2-18:3-phosphatidylcholine	16-feruloyloxypalmitate	1D-myo-inositol (2) monophosphate	2-oxo-3-hydroxy-4-phosphobutanoate
1-18:3-2-18:3-phosphatidylcholine	1-18:3-2-18:1-phosphatidylcholine	1-18:3-2-trans-16:1-phosphatidylglycerol	1-18:3-2-16:2-monogalactosyldiacylglycerol	1-18:3-2-16:3-monogalactosyldiacylglycerol	1-chloro-2,4-dinitrobenzene	1-18:3-2-18:3-monogalactosyldiacylglycerol	1-18:1-2-18:1-sn-glycerol-3-phosphocholine	1-deoxy-capsidiol	1-hydroxylycopene	1-18:3-2-18:2-phosphatidylcholine	1-18:2-2-18:3-monogalactosyldiacylglycerol	1-18:2-2-18:2-sn-glycerol-3-phosphocholine	1-18:3-2-trans-16:1-phosphatidylglycerol	16-hydroxypalmitate	1D-myo-inositol (3)-monophosphate	2-oxo-3-phenylpropanoate
1-18:3-2-trans-16:1-phosphatidylglycerol	1-18:3-2-18:2-digalactosyldiacylglycerol	1-aminocyclopropane-1-carboxylate	1-18:3-2-16:3-monogalactosyldiacylglycerol	1-18:3-2-18:1-phosphatidylcholine	1-deoxy-capsidiol	1-18:3-2-18:3-phosphatidylcholine	1-18:1-2-18:2-phosphatidylcholine	1-deoxy-D-xylulose 5-phosphate	1-kestotriose	1-18:3-2-18:3-digalactosyldiacylglycerol	1-18:2-2-18:3-phosphatidylcholine	1-18:2-2-18:3-digalactosyldiacylglycerol	1-aminocyclopropane-1-carboxylate	16-oxo-palmitate	1D-myo-inositol (4)-monophosphate	2-oxo-4-methylthiobutanoate
1-aminocyclopropane-1-carboxylate	1-18:3-2-18:2-monogalactosyldiacylglycerol	1-chloro-2,4-dinitrobenzene	1-18:3-2-18:1-phosphatidylcholine	1-18:3-2-18:2-digalactosyldiacylglycerol	1-deoxy-D-xylulose 5-phosphate	1-18:3-2-trans-16:1-phosphatidylglycerol	1-18:1-2-18:3-phosphatidylcholine	1-deoxy-L-glycero-tetrulose 4-phosphate	1-methoxy-3-indolylmethyl-glucosinolate	1-18:3-2-18:3-monogalactosyldiacylglycerol	1-18:2-2-trans-16:1-phosphatidylglycerol	1-18:2-2-18:3-monogalactosyldiacylglycerol	1-chloro-2,4-dinitrobenzene	17-α-hydroxypregnenolone	1D-myo-inositol (5)-monophosphate	2-oxo-5-methylthiopentanoate
1-chloro-2,4-dinitrobenzene	1-18:3-2-18:2-phosphatidylcholine	1-deoxy-capsidiol	1-18:3-2-18:2-digalactosyldiacylglycerol	1-18:3-2-18:2-monogalactosyldiacylglycerol	1-deoxy-L-glycero-tetrulose 4-phosphate	1-aminocyclopropane-1-carboxylate	1-18:1-2-trans-16:1-phosphatidylglycerol	1-diphospho-1D-myo-inositol (2,3,4,5,6)pentakisphosphate	1-naphthaldehyde	1-18:3-2-18:3-phosphatidylcholine	1-18:3-2-16:0-digalactosyldiacylglycerol	1-18:2-2-18:3-phosphatidylcholine	1-deoxy-capsidiol	17β-estradiol	1D-myo-inositol (6)-monophosphate	2-oxo-6-methylthiohexanoate
1-deoxy-capsidiol	1-18:3-2-18:3-digalactosyldiacylglycerol	1-deoxy-D-xylulose 5-phosphate	1-18:3-2-18:2-monogalactosyldiacylglycerol	1-18:3-2-18:2-phosphatidylcholine	1-diphospho-1D-myo-inositol (2,3,4,5,6)pentakisphosphate	1-chloro-2,4-dinitrobenzene	1-18:2-2-16:0-digalactosyldiacylglycerol	1-dodecanol	1-naphthoate	1-18:3-2-trans-16:1-phosphatidylglycerol	1-18:3-2-16:0-monogalactosyldiacylglycerol	1-18:2-2-trans-16:1-phosphatidylglycerol	1-deoxy-D-xylulose 5-phosphate	18-hydroxyoleate	1D-myo-inositol 1,2,3,4,5,6-hexakisphosphate	2-oxoadipate
1-deoxy-D-xylulose 5-phosphate	1-18:3-2-18:3-monogalactosyldiacylglycerol	1-deoxy-L-glycero-tetrulose 4-phosphate	1-18:3-2-18:2-phosphatidylcholine	1-18:3-2-18:3-digalactosyldiacylglycerol	1-dodecanol	1-deoxy-capsidiol	1-18:2-2-16:0-monogalactosyldiacylglycerol	1-hydroxy-2-methyl-2-(E)-butenyl 4-diphosphate	1-O-sinapoyl-β-D-glucose	1-aminocyclopropane-1-carboxylate	1-18:3-2-16:0-phosphatidylglycerol	1-18:3-2-16:0-digalactosyldiacylglycerol	1-deoxy-L-glycero-tetrulose 4-phosphate	18-oxo-oleate	2',3,4,4',6'-pentahydroxychalcone 4'-O-β-D-glucoside	2-oxobutanoate
1-deoxy-L-glycero-tetrulose 4-phosphate	1-18:3-2-18:3-phosphatidylcholine	1-diphospho-1D-myo-inositol (2,3,4,5,6)pentakisphosphate	1-18:3-2-18:3-digalactosyldiacylglycerol	1-18:3-2-18:3-monogalactosyldiacylglycerol	1-hydroxy-2-methyl-2-(E)-butenyl 4-diphosphate	1-deoxy-D-xylulose 5-phosphate	1-18:2-2-16:0-phosphatidylglycerol	1-hydroxylycopene	1-palmitoyl-2-linoleoyl-phosphatidylcholine	1-chloro-2,4-dinitrobenzene	1-18:3-2-16:1-monogalactosyldiacylglycerol	1-18:3-2-16:0-monogalactosyldiacylglycerol	1-diphospho-1D-myo-inositol (2,3,4,5,6)pentakisphosphate	19-hydroxyandrostenedione	2',4,4',6'-tetrahydroxychalcone	2-oxoglutarate
1-diphospho-1D-myo-inositol (2,3,4,5,6)pentakisphosphate	1-18:3-2-trans-16:1-phosphatidylglycerol	1-dodecanol	1-18:3-2-18:3-monogalactosyldiacylglycerol	1-18:3-2-18:3-phosphatidylcholine	1-hydroxylycopene	1-deoxy-L-glycero-tetrulose 4-phosphate	1-18:2-2-16:1-monogalactosyldiacylglycerol	1-kestotriose	1-palmitoylglycerol 3-phosphate	1-deoxy-capsidiol	1-18:3-2-16:2-monogalactosyldiacylglycerol	1-18:3-2-16:0-phosphatidylglycerol	1-dodecanol	19-hydroxytestosterone	2',4,4',6'-tetrahydroxychalcone 4'-O-β-D-glucoside	2-phenylethanol
1-dodecanol	1-aminocyclopropane-1-carboxylate	1-hydroxy-2-methyl-2-(E)-butenyl 4-diphosphate	1-18:3-2-18:3-phosphatidylcholine	1-18:3-2-trans-16:1-phosphatidylglycerol	1-kestotriose	1-diphospho-1D-myo-inositol (2,3,4,5,6)pentakisphosphate	1-18:2-2-16:2-monogalactosyldiacylglycerol	1-methoxy-3-indolylmethyl-glucosinolate	1-pentan-3-one	1-deoxy-D-xylulose 5-phosphate	1-18:3-2-16:3-monogalactosyldiacylglycerol	1-18:3-2-16:1-monogalactosyldiacylglycerol	1-hydroxy-2-methyl-2-(E)-butenyl 4-diphosphate	19-oxo-testosterone	2'-deoxymugineic acid	2-phenylethylamine
1-hydroxy-2-methyl-2-(E)-butenyl 4-diphosphate	1-chloro-2,4-dinitrobenzene	1-hydroxylycopene	1-18:3-2-trans-16:1-phosphatidylglycerol	1-aminocyclopropane-1-carboxylate	1-naphthaldehyde	1-dodecanol	1-18:2-2-16:3-monogalactosyldiacylglycerol	1-naphthaldehyde	1-penten-3-one	1-deoxy-L-glycero-tetrulose 4-phosphate	1-18:3-2-18:1-phosphatidylcholine	1-18:3-2-16:2-monogalactosyldiacylglycerol	1-hydroxylycopene	19-oxoandrostenedione	2'-hydroxydaidzein	2-phospho-4-(cytidine 5'-diphospho)-2-C-methyl-D-erythritol
1-hydroxylycopene	1-deoxy-capsidiol	1-kestotriose	1-aminocyclopropane-1-carboxylate	1-chloro-2,4-dinitrobenzene	1-naphthoate	1-hydroxy-2-methyl-2-(E)-butenyl 4-diphosphate	1-18:2-2-18:1-phosphatidylcholine	1-naphthoate	1-phosphatidyl-1D-myo-inositol 3,4,5-trisphosphate	1-diphospho-1D-myo-inositol (2,3,4,5,6)pentakisphosphate	1-18:3-2-18:2-digalactosyldiacylglycerol	1-18:3-2-16:3-monogalactosyldiacylglycerol	1-kestotriose	1D-myo-inositol (1)-monophosphate	2'-hydroxydihydrodaidzein	2-phospho-D-glycerate
1-kestotriose	1-deoxy-D-xylulose 5-phosphate	1-naphthaldehyde	1-chloro-2,4-dinitrobenzene	1-deoxy-capsidiol	1-O-sinapoyl-β-D-glucose	1-hydroxylycopene	1-18:2-2-18:2-digalactosyldiacylglycerol	1-O-sinapoyl-β-D-glucose	1-phosphatidyl-1D-myo-inositol 3,5-bisphosphate	1-dodecanol	1-18:3-2-18:2-monogalactosyldiacylglycerol	1-18:3-2-18:1-phosphatidylcholine	1-naphthaldehyde	1D-myo-inositol (1,2,3,4,6)-pentakisphosphate	2'-hydroxygenistein	2-phosphoglycolate
1-naphthaldehyde	1-deoxy-L-glycero-tetrulose 4-phosphate	1-naphthoate	1-deoxy-capsidiol	1-deoxy-D-xylulose 5-phosphate	1-palmitoyl-2-linoleoyl-phosphatidylcholine	1-kestotriose	1-18:2-2-18:2-monogalactosyldiacylglycerol	1-palmitoyl-2-linoleoyl-phosphatidylcholine	1-phosphatidyl-myo-inositol	1-hydroxy-2-methyl-2-(E)-butenyl 4-diphosphate	1-18:3-2-18:2-phosphatidylcholine	1-18:3-2-18:2-digalactosyldiacylglycerol	1-naphthoate	1D-myo-inositol (2) monophosphate	2'-hydroxynicotine	2-protocatechuoylphloroglucinolcarboxylate
1-naphthoate	1-diphospho-1D-myo-inositol (2,3,4,5,6)pentakisphosphate	1-O-sinapoyl-β-D-glucose	1-deoxy-D-xylulose 5-phosphate	1-deoxy-L-glycero-tetrulose 4-phosphate	1-palmitoylglycerol 3-phosphate	1-naphthaldehyde	1-18:2-2-18:2-sn-glycerol-3-phosphocholine	1-palmitoylglycerol 3-phosphate	1-phosphatidyl-myo-inositol 2-mannose	1-hydroxylycopene	1-18:3-2-18:3-digalactosyldiacylglycerol	1-18:3-2-18:2-monogalactosyldiacylglycerol	1-O-sinapoyl-β-D-glucose	1D-myo-inositol (3)-monophosphate	2'-hydroxypseudobaptigenin	2-succinyl-5-enolpyruvyl-6-hydroxy-3-cyclohexene-1-carboxylate
1-O-sinapoyl-β-D-glucose	1-dodecanol	1-palmitoyl-2-linoleoyl-phosphatidylcholine	1-deoxy-L-glycero-tetrulose 4-phosphate	1-diphospho-1D-myo-inositol (2,3,4,5,6)pentakisphosphate	1-pentan-3-one	1-naphthoate	1-18:2-2-18:3-digalactosyldiacylglycerol	1-pentan-3-one	1-propenylsulfenate	1-kestotriose	1-18:3-2-18:3-monogalactosyldiacylglycerol	1-18:3-2-18:2-phosphatidylcholine	1-palmitoyl-2-linoleoyl-phosphatidylcholine	1D-myo-inositol (4)-monophosphate	2'-O-methylcytidine1402 in 16S rRNA	2-succinylbenzoate
1-palmitoyl-2-linoleoyl-phosphatidylcholine	1-hydroxy-2-methyl-2-(E)-butenyl 4-diphosphate	1-palmitoylglycerol 3-phosphate	1-diphospho-1D-myo-inositol (2,3,4,5,6)pentakisphosphate	1-dodecanol	1-penten-3-one	1-O-sinapoyl-β-D-glucose	1-18:2-2-18:3-monogalactosyldiacylglycerol	1-penten-3-one	1-pyrroline	1-naphthaldehyde	1-18:3-2-18:3-phosphatidylcholine	1-18:3-2-18:3-digalactosyldiacylglycerol	1-palmitoylglycerol 3-phosphate	1D-myo-inositol (5)-monophosphate	2,3,6-trichlorohydroquinone	2-trans-dodecenoyl-CoA
1-palmitoylglycerol 3-phosphate	1-hydroxylycopene	1-pentan-3-one	1-dodecanol	1-hydroxy-2-methyl-2-(E)-butenyl 4-diphosphate	1-phosphatidyl-1D-myo-inositol 3,4,5-trisphosphate	1-palmitoyl-2-linoleoyl-phosphatidylcholine	1-18:2-2-18:3-phosphatidylcholine	1-phosphatidyl-1D-myo-inositol 3,4,5-trisphosphate	10,16-dihydroxypalmitate	1-naphthoate	1-18:3-2-trans-16:1-phosphatidylglycerol	1-18:3-2-18:3-monogalactosyldiacylglycerol	1-pentan-3-one	1D-myo-inositol (6)-monophosphate	2,3-bis[(3R)-3-hydroxymyristoyl]-α-D-glucosaminyl 1-phosphate	22-hydroxy-3-oxochol-4-en-24-oyl-CoA
1-pentan-3-one	1-kestotriose	1-penten-3-one	1-hydroxy-2-methyl-2-(E)-butenyl 4-diphosphate	1-hydroxylycopene	1-phosphatidyl-1D-myo-inositol 3,5-bisphosphate	1-palmitoylglycerol 3-phosphate	1-18:2-2-trans-16:1-phosphatidylglycerol	1-phosphatidyl-1D-myo-inositol 3,5-bisphosphate	10-formyl-tetrahydrofolate	1-O-sinapoyl-β-D-glucose	1-aminocyclopropane-1-carboxylate	1-18:3-2-18:3-phosphatidylcholine	1-penten-3-one	1D-myo-inositol 1,2,3,4,5,6-hexakisphosphate	2,3-dehydroadipyl-CoA	24,25-dihydrolanosterol
1-penten-3-one	1-naphthaldehyde	1-phosphatidyl-1D-myo-inositol 3,4,5-trisphosphate	1-hydroxylycopene	1-kestotriose	1-propenylsulfenate	1-pentan-3-one	1-18:3-2-16:0-digalactosyldiacylglycerol	1-propenylsulfenate	10-formyl-tetrahydropteroyl-[γ-Glu](n)	1-palmitoyl-2-linoleoyl-phosphatidylcholine	1-chloro-2,4-dinitrobenzene	1-18:3-2-trans-16:1-phosphatidylglycerol	1-phosphatidyl-1D-myo-inositol 3,4,5-trisphosphate	2',4,4',6'-tetrahydroxychalcone	2,3-dihydroxy-3-methylbutanoate	24-epi-campesterol
1-phosphatidyl-1D-myo-inositol 3,4,5-trisphosphate	1-naphthoate	1-phosphatidyl-1D-myo-inositol 3,5-bisphosphate	1-kestotriose	1-naphthaldehyde	1-pyrroline	1-penten-3-one	1-18:3-2-16:0-monogalactosyldiacylglycerol	1-pyrroline	10-formyl-tetrahydropteroyl-[γ-Glu](n+1)	1-palmitoylglycerol 3-phosphate	1-deoxy-capsidiol	1-aminocyclopropane-1-carboxylate	1-phosphatidyl-1D-myo-inositol 3,5-bisphosphate	2'-deoxymugineic acid	2,3-dihydroxy-3-methylvalerate	24-ethylidenelophenol
1-phosphatidyl-1D-myo-inositol 3,5-bisphosphate	1-O-sinapoyl-β-D-glucose	1-propenylsulfenate	1-naphthaldehyde	1-naphthoate	10,16-dihydroxypalmitate	1-phosphatidyl-1D-myo-inositol 3,4,5-trisphosphate	1-18:3-2-16:0-phosphatidylglycerol	10,16-dihydroxypalmitate	12,13(S)-epoxylinolenate	1-pentan-3-one	1-deoxy-D-xylulose 5-phosphate	1-chloro-2,4-dinitrobenzene	1-propenylsulfenate	2'-hydroxydaidzein	2,3-dimethyl-6-phytyl-1,4-benzoquinol	24-hydroxy-3-oxocholest-4-en-26-oyl-CoA
1-propenylsulfenate	1-palmitoyl-2-linoleoyl-phosphatidylcholine	1-pyrroline	1-naphthoate	1-O-sinapoyl-β-D-glucose	10-deacetylbaccatin III	1-phosphatidyl-1D-myo-inositol 3,5-bisphosphate	1-18:3-2-16:1-monogalactosyldiacylglycerol	10-deacetylbaccatin III	12-oxo-cis-10,15-phytodienoate	1-penten-3-one	1-deoxy-L-glycero-tetrulose 4-phosphate	1-deoxy-capsidiol	10,16-dihydroxypalmitate	2'-hydroxydihydrodaidzein	2,3-dioxo-L-gulonate	24-methyldesmosterol
1-pyrroline	1-palmitoylglycerol 3-phosphate	10,16-dihydroxypalmitate	1-O-sinapoyl-β-D-glucose	1-palmitoyl-2-linoleoyl-phosphatidylcholine	10-formyl-tetrahydrofolate	1-propenylsulfenate	1-18:3-2-16:2-monogalactosyldiacylglycerol	10-formyl-tetrahydrofolate	13-apo-β-carotenone	1-phosphatidyl-1D-myo-inositol 3,4,5-trisphosphate	1-diphospho-1D-myo-inositol (2,3,4,5,6)pentakisphosphate	1-deoxy-D-xylulose 5-phosphate	10-formyl-tetrahydrofolate	2'-hydroxygenistein	2,4-dichlorophenol	24-methylenecholesterol
10,16-dihydroxypalmitate	1-pentan-3-one	10-deacetylbaccatin III	1-palmitoyl-2-linoleoyl-phosphatidylcholine	1-palmitoylglycerol 3-phosphate	10-formyl-tetrahydropteroyl-[γ-Glu](n)	1-pyrroline	1-18:3-2-16:3-monogalactosyldiacylglycerol	10-formyl-tetrahydropteroyl-[γ-Glu](n)	131-hydroxy-magnesium-protoporphyrin IX 13-monomethyl ester	1-phosphatidyl-1D-myo-inositol 3,5-bisphosphate	1-dodecanol	1-deoxy-L-glycero-tetrulose 4-phosphate	10-formyl-tetrahydropteroyl-[γ-Glu](n)	2'-hydroxynicotine	2,4-dihydroxy-5-methyl-6-oxohexa-2,4-dienoate	24-methylenecycloartanol
10-deacetylbaccatin III	1-penten-3-one	10-formyl-tetrahydrofolate	1-palmitoylglycerol 3-phosphate	1-pentan-3-one	10-formyl-tetrahydropteroyl-[γ-Glu](n+1)	10,16-dihydroxypalmitate	1-18:3-2-18:1-phosphatidylcholine	10-formyl-tetrahydropteroyl-[γ-Glu](n+1)	131-oxo-magnesium-protoporphyrin IX 13-monomethyl ester	1-propenylsulfenate	1-hydroxy-2-methyl-2-(E)-butenyl 4-diphosphate	1-diphospho-1D-myo-inositol (2,3,4,5,6)pentakisphosphate	10-formyl-tetrahydropteroyl-[γ-Glu](n+1)	2'-hydroxypseudobaptigenin	2,4-dinitrophenyl-S-glutathione	24-methylenelophenol
10-formyl-tetrahydrofolate	1-phosphatidyl-1D-myo-inositol 3,4,5-trisphosphate	10-formyl-tetrahydropteroyl-[γ-Glu](n)	1-pentan-3-one	1-penten-3-one	12,13(S)-epoxylinolenate	10-deacetyl-2-debenzoylbaccatin III	1-18:3-2-18:2-digalactosyldiacylglycerol	12,13(S)-epoxylinolenate	14-demethyllanosterol	1-pyrroline	1-hydroxylycopene	1-dodecanol	10β-hydroxytaxa-4(20),11-dien-5α-yl acetate	2'-O-methylcytidine1402 in 16S rRNA	2,5,7-trihydroxy-4'-methoxyisoflavanone	3'-ketolactose
10-formyl-tetrahydropteroyl-[γ-Glu](n)	1-phosphatidyl-1D-myo-inositol 3,5-bisphosphate	10-formyl-tetrahydropteroyl-[γ-Glu](n+1)	1-penten-3-one	1-phosphatidyl-1D-myo-inositol 3,4,5-trisphosphate	12-oxo-cis-10,15-phytodienoate	10-deacetylbaccatin III	1-18:3-2-18:2-monogalactosyldiacylglycerol	12-oxo-cis-10,15-phytodienoate	14-hydroxylanosterol	10,16-dihydroxypalmitate	1-kestotriose	1-hydroxy-2-methyl-2-(E)-butenyl 4-diphosphate	11-cis-retinol	2,3-bis[(3R)-3-hydroxymyristoyl]-α-D-glucosaminyl 1-phosphate	2,5-diamino-6-(5-phospho-D-ribitylamino)pyrimidin-4(3H)-one	3,22-dioxochol-4-en-24-oyl-CoA
10-formyl-tetrahydropteroyl-[γ-Glu](n+1)	1-propenylsulfenate	10β-hydroxytaxa-4(20),11-dien-5α-yl acetate	1-phosphatidyl-1D-myo-inositol 3,4,5-trisphosphate	1-phosphatidyl-1D-myo-inositol 3,5-bisphosphate	131-hydroxy-magnesium-protoporphyrin IX 13-monomethyl ester	10-formyl-tetrahydrofolate	1-18:3-2-18:2-phosphatidylcholine	13-[O(2')-β-D-glucopyranosyl-β-D-glucopyranosyloxy]docosanoate O(6'')-acetate	14-oxolanosterol	10-formyl-tetrahydrofolate	1-naphthaldehyde	1-hydroxylycopene	12,13(S)-epoxylinolenate	2,3-dehydroadipyl-CoA	2,5-diamino-6-(5-phospho-D-ribosylamino)pyrimidin-4(3H)-one	3,24-dioxocholest-4-en-26-oyl-CoA
11-O-demethyl-17-O-deacetylvindoline	1-pyrroline	11-cis-retinol	1-phosphatidyl-1D-myo-inositol 3,5-bisphosphate	1-propenylsulfenate	131-oxo-magnesium-protoporphyrin IX 13-monomethyl ester	10-formyl-tetrahydropteroyl-[γ-Glu](n)	1-18:3-2-18:3-digalactosyldiacylglycerol	13-sophorosyloxydocosanoate 6',6''-diacetate	15,15'-dihydroxy-β-carotene	10-formyl-tetrahydropteroyl-[γ-Glu](n)	1-naphthoate	1-kestotriose	12-oxo-cis-10,15-phytodienoate	2,3-dihydroxy-3-methylbutanoate	2,5-dichloro-cis,cis-muconate	3,3',5-triiodothyroacetate
12,13(S)-epoxylinolenate	10,16-dihydroxypalmitate	12,13(S)-epoxylinolenate	1-propenylsulfenate	1-pyrroline	14-demethyllanosterol	10-formyl-tetrahydropteroyl-[γ-Glu](n+1)	1-18:3-2-18:3-monogalactosyldiacylglycerol	131-hydroxy-magnesium-protoporphyrin IX 13-monomethyl ester	15,9'-di-cis-phytofluene	10-formyl-tetrahydropteroyl-[γ-Glu](n+1)	1-O-sinapoyl-β-D-glucose	1-naphthaldehyde	131-hydroxy-magnesium-protoporphyrin IX 13-monomethyl ester	2,3-dihydroxy-3-methylvalerate	2,6-diamino-4-hydroxy-5-formamidopyrimidine	3,4-dihydroxy-5-all-trans-decaprenylbenzoate
12-oxo-cis-10,15-phytodienoate	10-deacetylbaccatin III	12-oxo-cis-10,15-phytodienoate	1-pyrroline	10,16-dihydroxypalmitate	14-hydroxylanosterol	11-cis-retinol	1-18:3-2-18:3-phosphatidylcholine	131-oxo-magnesium-protoporphyrin IX 13-monomethyl ester	15-cis-phytoene	11-cis-retinol	1-palmitoyl-2-linoleoyl-phosphatidylcholine	1-naphthoate	131-oxo-magnesium-protoporphyrin IX 13-monomethyl ester	2,3-dimethyl-6-phytyl-1,4-benzoquinol	2,6-dichloro-p-hydroquinone	3,4-dihydroxy-5-all-trans-heptaprenylbenzoate
131-hydroxy-magnesium-protoporphyrin IX 13-monomethyl ester	10-formyl-tetrahydrofolate	13-[(E)-2-methylcrotonoyl]oxylupanine	10,16-dihydroxypalmitate	10-deacetyl-2-debenzoylbaccatin III	14-oxolanosterol	12,13(S)-epoxylinolenate	1-18:3-2-trans-16:1-phosphatidylglycerol	14-demethyllanosterol	16, 17-dihydro-16α, 17-dihydroxy GA12	12,13(S)-epoxylinolenate	1-palmitoylglycerol 3-phosphate	1-O-sinapoyl-β-D-glucose	14-demethyllanosterol	2,3-dioxo-L-gulonate	2,7,4'-trihydroxyisoflavanone	3,4-dihydroxy-5-all-trans-hexaprenylbenzoate
131-oxo-magnesium-protoporphyrin IX 13-monomethyl ester	10-formyl-tetrahydropteroyl-[γ-Glu](n)	13-[O(2')-β-D-glucopyranosyl-β-D-glucopyranosyloxy]docosanoate O(6'')-acetate	10-deacetylbaccatin III	10-deacetylbaccatin III	15,15'-dihydroxy-β-carotene	12-oxo-cis-10,15-phytodienoate	1-alkyl-sn-glycero-3-phosphoethanolamine	14-hydroxylanosterol	16, 17-dihydro-16α, 17-dihydroxy GA4	12-oxo-cis-10,15-phytodienoate	1-pentan-3-one	1-palmitoyl-2-linoleoyl-phosphatidylcholine	14-hydroxylanosterol	2,4,6-trinitrotoluene	2,7-dihydroxy-4'-methoxyisoflavanone	3,4-dihydroxy-5-all-trans-nonaprenylbenzoate
14-demethyllanosterol	10-formyl-tetrahydropteroyl-[γ-Glu](n+1)	13-apo-β-carotenone	10-epi-γ-eudesmol	10-formyl-tetrahydrofolate	15,9'-di-cis-phytofluene	13-apo-β-carotenone	1-aminocyclopropane-1-carboxylate	14-oxolanosterol	16, 17-dihydro-16α, 17-dihydroxy GA9	13-[(E)-2-methylcrotonoyl]oxylupanine	1-penten-3-one	1-palmitoylglycerol 3-phosphate	14-oxolanosterol	2,4-dichlorophenol	2-(2-carboxy-4-methylthiazol-5-yl)ethyl phosphate	3,4-dihydroxy-5-all-trans-octaprenylbenzoate
14-hydroxylanosterol	12,13(S)-epoxylinolenate	13-hydroxylupanine	10-formyl-tetrahydrofolate	10-formyl-tetrahydropteroyl-[γ-Glu](n)	15-cis-phytoene	131-hydroxy-magnesium-protoporphyrin IX 13-monomethyl ester	1-chloro-2,4-dinitrobenzene	15,15'-dihydroxy-β-carotene	16-epivellosimine	13-hydroxylupanine	1-phosphatidyl-1D-myo-inositol 3,4,5-trisphosphate	1-pentan-3-one	15,9'-di-cis-phytofluene	2,4-dihydroxy-5-methyl-6-oxohexa-2,4-dienoate	2-(3'-methylthio)propylmalate	3,4-dihydroxymandelate
14-oxolanosterol	12-oxo-cis-10,15-phytodienoate	13-sophorosyloxydocosanoate 6',6''-diacetate	10-formyl-tetrahydropteroyl-[γ-Glu](n)	10-formyl-tetrahydropteroyl-[γ-Glu](n+1)	16, 17-dihydro-16α, 17-dihydroxy GA12	131-oxo-magnesium-protoporphyrin IX 13-monomethyl ester	1-deoxy-D-xylulose 5-phosphate	15,9'-di-cis-phytofluene	16-feruloyloxypalmitate	131-hydroxy-magnesium-protoporphyrin IX 13-monomethyl ester	1-phosphatidyl-1D-myo-inositol 3,5-bisphosphate	1-penten-3-one	15-cis-phytoene	2,4-dinitrophenyl-S-glutathione	2-(3-carboxy-3-aminopropyl)-L-histidine in eEF-2	3,4-dihydroxyphenylacetaldehyde
15,15'-dihydroxy-β-carotene	131-hydroxy-magnesium-protoporphyrin IX 13-monomethyl ester	131-hydroxy-magnesium-protoporphyrin IX 13-monomethyl ester	10-formyl-tetrahydropteroyl-[γ-Glu](n+1)	10β-hydroxytaxa-4(20),11-dien-5α-yl acetate	16, 17-dihydro-16α, 17-dihydroxy GA4	14-demethyllanosterol	1-deoxy-L-glycero-tetrulose 4-phosphate	15-cis-phytoene	16-hydroxypalmitate	131-oxo-magnesium-protoporphyrin IX 13-monomethyl ester	1-propenylsulfenate	1-phosphatidyl-1D-myo-inositol 3,4,5-trisphosphate	16-epivellosimine	2,5,7-trihydroxy-4'-methoxyisoflavanone	2-(4'-methylthio)butylmalate	3,4-dihydroxyphenylacetate
15,9'-di-cis-phytofluene	131-oxo-magnesium-protoporphyrin IX 13-monomethyl ester	131-oxo-magnesium-protoporphyrin IX 13-monomethyl ester	10β,14β-dihydroxytaxa-4(20),11-dien-5α-yl acetate	11-cis-retinol	16, 17-dihydro-16α, 17-dihydroxy GA9	14-hydroxylanosterol	1-diphospho-1D-myo-inositol (2,3,4,5,6)pentakisphosphate	16, 17-dihydro-16α, 17-dihydroxy GA12	16-hydroxytabersonine	14-demethyllanosterol	1-pyrroline	1-phosphatidyl-1D-myo-inositol 3,5-bisphosphate	16-feruloyloxypalmitate	2,5-diamino-6-(5-phospho-D-ribosylamino)pyrimidin-4(3H)-one	2-(5'-methylthio)pentylmalate	3,4-dihydroxyphenylglycol
15-cis-phytoene	14-demethyllanosterol	14-demethyllanosterol	10β-hydroxytaxa-4(20),11-dien-5α-yl acetate	12,13(S)-epoxylinolenate	16-epivellosimine	14-oxolanosterol	1-dodecanol	16, 17-dihydro-16α, 17-dihydroxy GA4	16-oxo-palmitate	14-hydroxylanosterol	10,16-dihydroxypalmitate	1-phosphatidyl-myo-inositol	16-hydroxypalmitate	2,5-dichloro-cis,cis-muconate	2-(6'-methylthio)hexylmalate	3,4-dihydroxyphenylglycolaldehyde
16, 17-dihydro-16α, 17-dihydroxy GA12	14-hydroxylanosterol	14-hydroxylanosterol	11-cis-retinol	12-oxo-cis-10,15-phytodienoate	16-feruloyloxypalmitate	15,15'-dihydroxy-β-carotene	1-eicosanol	16, 17-dihydro-16α, 17-dihydroxy GA9	16α, 17-epoxy gibberellin A12	14-oxolanosterol	10-formyl-tetrahydrofolate	1-phosphatidyl-myo-inositol 2-mannose	16-hydroxytabersonine	2,6-diamino-4-hydroxy-5-formamidopyrimidine	2-(7'-methylthio)heptylmalate	3,5,3'-triiodo-L-thyronine
16, 17-dihydro-16α, 17-dihydroxy GA4	14-oxolanosterol	14-oxolanosterol	12,13(S)-epoxylinolenate	131-hydroxy-magnesium-protoporphyrin IX 13-monomethyl ester	16-hydroxypalmitate	15,9'-di-cis-phytofluene	1-hydroxy-2-methyl-2-(E)-butenyl 4-diphosphate	16-epivellosimine	16α, 17-epoxy gibberellin A4	15,15'-dihydroxy-β-carotene	10-formyl-tetrahydropteroyl-[γ-Glu](n)	1-propenylsulfenate	16-oxo-palmitate	2,7,4'-trihydroxyisoflavanone	2-(α-hydroxyethyl)thiaminediphosphate	3,5,3'-triiodo-L-thyronine acyl β-D-glucuronide
16, 17-dihydro-16α, 17-dihydroxy GA9	15,15'-dihydroxy-β-carotene	15,15'-dihydroxy-β-carotene	12-oxo-cis-10,15-phytodienoate	131-oxo-magnesium-protoporphyrin IX 13-monomethyl ester	16-oxo-palmitate	15-cis-phytoene	1-hydroxy-2-methyl-2-(E)-butenyl 4-diphosphate[plastid stroma]	16-feruloyloxypalmitate	16α, 17-epoxy gibberellin A9	15,9'-di-cis-phytofluene	10-formyl-tetrahydropteroyl-[γ-Glu](n+1)	1-pyrroline	16α, 17-epoxy gibberellin A12	2,7-dihydroxy-4'-methoxyisoflavanone	2-18:2(9Z,12Z)-lysophosphatidylcholine	3,5,3'-triiodo-L-thyronine phenolic β-D-glucuronide
16-epivellosimine	15,9'-di-cis-phytofluene	15,9'-di-cis-phytofluene	13-[(E)-2-methylcrotonoyl]oxylupanine	14-demethyllanosterol	16α, 17-epoxy gibberellin A12	16, 17-dihydro-16α, 17-dihydroxy GA12	1-hydroxy-3-indolylmethyl glucosinolate	16-hydroxypalmitate	17-O-acetylnorajmaline	15-cis-phytoene	12,13(S)-epoxylinolenate	10,16-dihydroxypalmitate	16α, 17-epoxy gibberellin A4	2-(2-carboxy-4-methylthiazol-5-yl)ethyl phosphate	2-[(2R,5Z)-(2-carboxy-4-methylthiazol-5(2H)-ylidene]ethyl phosphate	3,5-bisdiphosphoinositol-1D-myo-inositol (2,3,4,6)tetrakisphosphate
16-feruloyloxypalmitate	15-cis-phytoene	15-cis-phytoene	13-[O(2')-β-D-glucopyranosyl-β-D-glucopyranosyloxy]docosanoate O(6'')-acetate	14-hydroxylanosterol	16α, 17-epoxy gibberellin A4	16, 17-dihydro-16α, 17-dihydroxy GA4	1-hydroxylycopene	16-oxo-palmitate	17-O-deacetylvindoline	16, 17-dihydro-16α, 17-dihydroxy GA12	12-oxo-cis-10,15-phytodienoate	10-formyl-tetrahydrofolate	16α, 17-epoxy gibberellin A9	2-(3'-methylthio)propylmalate	2-[3-carboxy-3-(dimethylammonio)propyl]-L-histidine in eEF-2	3-(3'-methylthio)propylmalate
16-hydroxypalmitate	16, 17-dihydro-16α, 17-dihydroxy GA12	16, 17-dihydro-16α, 17-dihydroxy GA12	13-hydroxylupanine	14-oxolanosterol	16α, 17-epoxy gibberellin A9	16, 17-dihydro-16α, 17-dihydroxy GA9	1-kestotriose	16α, 17-epoxy gibberellin A12	17-α-hydroxypregnenolone	16, 17-dihydro-16α, 17-dihydroxy GA4	131-hydroxy-magnesium-protoporphyrin IX 13-monomethyl ester	10-formyl-tetrahydropteroyl-[γ-Glu](n)	17-O-acetylnorajmaline	2-(3-carboxy-3-aminopropyl)-L-histidine in eEF-2	2-[3-carboxy-3-(methylammonio)propyl]-L-histidine in eEF-2	3-(4'-methylthio)butylmalate
16-hydroxytabersonine	16, 17-dihydro-16α, 17-dihydroxy GA4	16, 17-dihydro-16α, 17-dihydroxy GA4	13-sophorosyloxydocosanoate 6',6''-diacetate	15,15'-dihydroxy-β-carotene	17-O-acetylnorajmaline	16-epivellosimine	1-methoxy-3-indolylmethyl-glucosinolate	16α, 17-epoxy gibberellin A4	17β-estradiol	16, 17-dihydro-16α, 17-dihydroxy GA9	131-oxo-magnesium-protoporphyrin IX 13-monomethyl ester	10-formyl-tetrahydropteroyl-[γ-Glu](n+1)	17-O-deacetylvindoline	2-(4'-methylthio)butylmalate	2-aceto-2-hydroxy-butanoate	3-(4-hydroxyphenyl)-3-hydroxy-propionyl-CoA
16-methoxytabersonine	16, 17-dihydro-16α, 17-dihydroxy GA9	16, 17-dihydro-16α, 17-dihydroxy GA9	131-hydroxy-magnesium-protoporphyrin IX 13-monomethyl ester	15,9'-di-cis-phytofluene	17-O-deacetylvindoline	16-feruloyloxypalmitate	1-naphthaldehyde	16α, 17-epoxy gibberellin A9	18-hydroxyoleate	16-epivellosimine	14-demethyllanosterol	11-cis-retinol	17-α-hydroxypregnenolone	2-(5'-methylthio)pentylmalate	2-amino-3,7-dideoxy-D-threo-hept-6-ulosonate	3-(4-hydroxyphenyl)-3-oxo-propionyl-CoA
16-oxo-palmitate	16-epivellosimine	16-epivellosimine	131-oxo-magnesium-protoporphyrin IX 13-monomethyl ester	15-cis-phytoene	17-α-hydroxypregnenolone	16-hydroxypalmitate	1-naphthoate	17-O-acetylnorajmaline	18-oxo-oleate	16-feruloyloxypalmitate	14-hydroxylanosterol	12,13(S)-epoxylinolenate	17β-estradiol	2-(6'-methylthio)hexylmalate	2-aminoacrylate	3-(5'-methylthio)pentylmalate
16α, 17-epoxy gibberellin A12	16-feruloyloxypalmitate	16-feruloyloxypalmitate	14-demethyllanosterol	16, 17-dihydro-16α, 17-dihydroxy GA12	17β-estradiol	16-oxo-palmitate	1-naphthol	17-O-deacetylvindoline	19-hydroxyandrostenedione	16-hydroxypalmitate	14-oxolanosterol	12-oxo-cis-10,15-phytodienoate	18-hydroxyoleate	2-(7'-methylthio)heptylmalate	2-butyl-4-hydroxy-5-methyl-3(2H)-furanone	3-(6'-methylthio)hexylmalate
16α, 17-epoxy gibberellin A4	16-hydroxypalmitate	16-hydroxypalmitate	14-hydroxylanosterol	16, 17-dihydro-16α, 17-dihydroxy GA4	18-hydroxyoleate	16α, 17-epoxy gibberellin A12	1-naphthol 6'-O-malonylglucoside	17-α-hydroxypregnenolone	19-hydroxytestosterone	16-hydroxytabersonine	15,15'-dihydroxy-β-carotene	13-apo-β-carotenone	18-oxo-oleate	2-(R)-hydroxypropyl-CoM	2-C-methyl-D-erythritol-2,4-cyclodiphosphate	3-(7'-methylthio)heptylmalate
16α, 17-epoxy gibberellin A9	16-oxo-palmitate	16-hydroxytabersonine	14-oxolanosterol	16, 17-dihydro-16α, 17-dihydroxy GA9	18-oxo-oleate	16α, 17-epoxy gibberellin A4	1-naphthol glucoside	17-β-hydroxyandrostan-3-one	19-oxo-testosterone	16-oxo-palmitate	15,9'-di-cis-phytofluene	131-hydroxy-magnesium-protoporphyrin IX 13-monomethyl ester	19-hydroxyandrostenedione	2-(α-hydroxyethyl)thiaminediphosphate	2-C-methyl-D-erythritol-4-phosphate	3-(all-trans-octaprenyl)benzene-1,2-diol
17-O-acetylnorajmaline	16α, 17-epoxy gibberellin A12	16-oxo-palmitate	15,15'-dihydroxy-β-carotene	16-epivellosimine	19-hydroxyandrostenedione	16α, 17-epoxy gibberellin A9	1-O-sinapoyl-β-D-glucose	17β-estradiol	19-oxoandrostenedione	16α, 17-epoxy gibberellin A12	15-cis-phytoene	131-oxo-magnesium-protoporphyrin IX 13-monomethyl ester	19-hydroxytestosterone	2-18:2(9Z,12Z)-lysophosphatidylcholine	2-carboxy-L-threo-pentonate	3-[(3aS,4S,5R,7aS)-5-hydroxy-7a-methyl-1-oxo-octahydro-1H-inden-4-yl]-3-hydroxypropanoyl-CoA
17-O-deacetylvindoline	16α, 17-epoxy gibberellin A4	16α, 17-epoxy gibberellin A12	15,9'-di-cis-phytofluene	16-feruloyloxypalmitate	19-hydroxytestosterone	17-O-acetylnorajmaline	1-octadecanoyl-sn-glycerol 3-phosphate	18-hydroxyoleate	1D-chiro-inositol	16α, 17-epoxy gibberellin A4	16, 17-dihydro-16α, 17-dihydroxy GA12	14-demethyllanosterol	19-oxo-testosterone	2-[(2R,5Z)-(2-carboxy-4-methylthiazol-5(2H)-ylidene]ethyl phosphate	2-carboxy-L-xylonolactone	3-[(3aS,4S,5R,7aS)-5-hydroxy-7a-methyl-1-oxo-octahydro-1H-inden-4-yl]-3-oxopropanoyl-CoA
17-α-hydroxypregnenolone	16α, 17-epoxy gibberellin A9	16α, 17-epoxy gibberellin A4	15-cis-phytoene	16-hydroxypalmitate	19-oxo-testosterone	17-O-deacetylvindoline	1-oleyl-2-lyso-phosphatidate	18-oxo-oleate	1D-myo-inositol (1)-monophosphate	16α, 17-epoxy gibberellin A9	16, 17-dihydro-16α, 17-dihydroxy GA4	14-hydroxylanosterol	19-oxoandrostenedione	2-[3-carboxy-3-(dimethylammonio)propyl]-L-histidine in eEF-2	2-carboxylate-4-methyl-5-beta-(ethyl adenosine 5-diphosphate) thiazole	3-[(3aS,4S,7aS)-7a-methyl-1,5-dioxo-octahydro-1H-inden-4-yl]propanoate
17β-estradiol	17-O-acetylnorajmaline	16α, 17-epoxy gibberellin A9	16, 17-dihydro-16α, 17-dihydroxy GA12	16-oxo-palmitate	19-oxoandrostenedione	17-α-hydroxypregnenolone	1-palmitoleylglycerol 3-phosphate	19-hydroxyandrostenedione	1D-myo-inositol (1,2,3,4,6)-pentakisphosphate	17-O-acetylnorajmaline	16, 17-dihydro-16α, 17-dihydroxy GA9	14-oxolanosterol	1D-chiro-inositol	2-[3-carboxy-3-(methylammonio)propyl]-L-histidine in eEF-2	2-chloro-trans-dienelactone	3-[(3aS,4S,7aS)-7a-methyl-1,5-dioxo-octahydro-1H-inden-4-yl]propanoyl-CoA
18-hydroxyoleate	17-O-deacetylvindoline	17-O-acetylnorajmaline	16, 17-dihydro-16α, 17-dihydroxy GA4	16α, 17-epoxy gibberellin A12	1D-chiro-inositol	17-β-hydroxyandrostan-3-one	1-palmitoyl-2-linoleoyl-phosphatidylcholine	19-hydroxytestosterone	1D-myo-inositol (2) monophosphate	17-O-deacetylvindoline	16-epivellosimine	15,15'-dihydroxy-β-carotene	1D-myo-inositol (1)-monophosphate	2-aceto-2-hydroxy-butanoate	2-cis,4-trans-xanthoxin	3-acetamidopropanal
18-oxo-oleate	17-α-hydroxypregnenolone	17-O-deacetylvindoline	16, 17-dihydro-16α, 17-dihydroxy GA9	16α, 17-epoxy gibberellin A4	1D-myo-inositol (1)-monophosphate	17β-estradiol	1-palmitoylglycerol 3-phosphate	19-oxo-testosterone	1D-myo-inositol (3)-monophosphate	17-oxosparteine	16-feruloyloxypalmitate	15,9'-di-cis-phytofluene	1D-myo-inositol (1,2,3,4,6)-pentakisphosphate	2-amino-4,6-dinitrotoluene	2-cis-abscisate	3-amino-5-hydroxybenzoate
19-hydroxyandrostenedione	17β-estradiol	17-α-hydroxypregnenolone	16-epivellosimine	16α, 17-epoxy gibberellin A9	1D-myo-inositol (1,2,3,4,6)-pentakisphosphate	18-hydroxyoleate	1-pentan-3-one	19-oxoandrostenedione	1D-myo-inositol (4)-monophosphate	17-α-hydroxypregnenolone	16-hydroxypalmitate	15-cis-phytoene	1D-myo-inositol (2) monophosphate	2-amino-4,6-dinitrotoluene glucoside	2-dehydro-3-deoxy-D-gluconate-6-phosphate	3-aminopropanal
19-hydroxytestosterone	18-hydroxyoleate	17β-estradiol	16-feruloyloxypalmitate	17-O-acetylnorajmaline	1D-myo-inositol (2) monophosphate	18-oxo-oleate	1-penten-3-one	1D-chiro-inositol	1D-myo-inositol (5)-monophosphate	17β-estradiol	16-hydroxytabersonine	16, 17-dihydro-16α, 17-dihydroxy GA12	1D-myo-inositol (3)-monophosphate	2-aminoacrylate	2-dehydropantoate	3-chlorobenzaldehyde
19-oxo-testosterone	18-oxo-oleate	18-hydroxyoleate	16-hydroxypalmitate	17-O-deacetylvindoline	1D-myo-inositol (3)-monophosphate	19-hydroxyandrostenedione	1-phosphatidyl-1D-myo-inositol 3,4,5-trisphosphate	1D-myo-inositol (1)-monophosphate	1D-myo-inositol (6)-monophosphate	18-hydroxyoleate	16-oxo-palmitate	16, 17-dihydro-16α, 17-dihydroxy GA4	1D-myo-inositol (4)-monophosphate	2-butyl-4-hydroxy-5-methyl-3(2H)-furanone	2-hydroxy-5-(methylthio)-3-oxopent-1-enyl phosphate	3-chlorobenzoate
19-oxoandrostenedione	19-hydroxyandrostenedione	18-oxo-oleate	16-hydroxytabersonine	17-α-hydroxypregnenolone	1D-myo-inositol (4)-monophosphate	19-hydroxytestosterone	1-phosphatidyl-1D-myo-inositol 3,5-bisphosphate	1D-myo-inositol (1,2,3,4,6)-pentakisphosphate	1D-myo-inositol 1,2,3,4,5,6-hexakisphosphate	18-oxo-oleate	16α, 17-epoxy gibberellin A12	16, 17-dihydro-16α, 17-dihydroxy GA9	1D-myo-inositol (5)-monophosphate	2-C-methyl-D-erythritol-2,4-cyclodiphosphate	2-hydroxyethyldisulfide	3-cis-dodecenoyl-CoA
1D-chiro-inositol	19-hydroxytestosterone	19-hydroxyandrostenedione	16-oxo-palmitate	17β-estradiol	1D-myo-inositol (5)-monophosphate	19-oxo-testosterone	1-propenylsulfenate	1D-myo-inositol (2) monophosphate	2',3,4,4',6'-pentahydroxychalcone 4'-O-β-D-glucoside	19-hydroxyandrostenedione	16α, 17-epoxy gibberellin A4	16-epivellosimine	1D-myo-inositol (6)-monophosphate	2-C-methyl-D-erythritol-4-phosphate	2-hydroxyformononetin	3-decaprenyl-4-hydroxybenzoate
1D-myo-inositol (1)-monophosphate	19-oxo-testosterone	19-hydroxytestosterone	16α, 17-epoxy gibberellin A12	18-hydroxyoleate	1D-myo-inositol (6)-monophosphate	19-oxoandrostenedione	1-pyrroline	1D-myo-inositol (3)-monophosphate	2',4,4',6'-tetrahydroxychalcone	19-hydroxytestosterone	16α, 17-epoxy gibberellin A9	16-feruloyloxypalmitate	1D-myo-inositol 1,2,3,4,5,6-hexakisphosphate	2-carboxy-L-threo-pentonate	2-hydroxyisoflavanone naringenin	3-dehydroquinate
1D-myo-inositol (1,2,3,4,6)-pentakisphosphate	19-oxoandrostenedione	19-oxo-testosterone	16α, 17-epoxy gibberellin A4	18-oxo-oleate	1D-myo-inositol 1,2,3,4,5,6-hexakisphosphate	1D-chiro-inositol	1-tetradecanol	1D-myo-inositol (4)-monophosphate	2',4,4',6'-tetrahydroxychalcone 4'-O-β-D-glucoside	19-oxo-testosterone	17-O-acetylnorajmaline	16-hydroxypalmitate	2',3,4,4',6'-pentahydroxychalcone 4'-O-β-D-glucoside	2-carboxy-L-xylonolactone	2-hydroxyphenylacetate	3-dehydroshikimate
1D-myo-inositol (2) monophosphate	1D-chiro-inositol	19-oxoandrostenedione	16α, 17-epoxy gibberellin A9	19-hydroxyandrostenedione	2',3,4,4',6'-pentahydroxychalcone 4'-O-β-D-glucoside	1D-myo-inositol (1)-monophosphate	10,16-dihydroxypalmitate	1D-myo-inositol (5)-monophosphate	2'-deoxymugineic acid	19-oxoandrostenedione	17-O-deacetylvindoline	16-oxo-palmitate	2',4,4',6'-tetrahydroxychalcone	2-carboxylate-4-methyl-5-beta-(ethyl adenosine 5-diphosphate) thiazole	2-isopropylmaleate	3-dehydrosphinganine
1D-myo-inositol (3)-monophosphate	1D-myo-inositol (1)-monophosphate	1D-chiro-inositol	17-O-acetylnorajmaline	19-hydroxytestosterone	2',4,4',6'-tetrahydroxychalcone	1D-myo-inositol (1,2,3,4,6)-pentakisphosphate	10-formyl-tetrahydrofolate	1D-myo-inositol (6)-monophosphate	2'-hydroxydaidzein	1D-chiro-inositol	17-α-hydroxypregnenolone	16α, 17-epoxy gibberellin A12	2',4,4',6'-tetrahydroxychalcone 4'-O-β-D-glucoside	2-chloro-trans-dienelactone	2-ketoarginine	3-dehydrosphinganine (C20)
1D-myo-inositol (4)-monophosphate	1D-myo-inositol (1,2,3,4,6)-pentakisphosphate	1D-myo-inositol (1)-monophosphate	17-O-deacetylvindoline	19-oxo-testosterone	2',4,4',6'-tetrahydroxychalcone 4'-O-β-D-glucoside	1D-myo-inositol (2) monophosphate	10-formyl-tetrahydropteroyl-[γ-Glu](n)	1D-myo-inositol 1,2,3,4,5,6-hexakisphosphate	2'-hydroxydihydrodaidzein	1D-myo-inositol (1)-monophosphate	17β-estradiol	16α, 17-epoxy gibberellin A4	2'-deoxymugineic acid	2-cis,4-trans-xanthoxin	2-mercaptoethanol	3-demethylubiquinol-10
1D-myo-inositol (5)-monophosphate	1D-myo-inositol (2) monophosphate	1D-myo-inositol (1,2,3,4,6)-pentakisphosphate	17-α-hydroxypregnenolone	19-oxoandrostenedione	2'-deoxymugineic acid	1D-myo-inositol (3)-monophosphate	10-formyl-tetrahydropteroyl-[γ-Glu](n+1)	2',4,4',6'-tetrahydroxychalcone	2'-hydroxygenistein	1D-myo-inositol (1,2,3,4,6)-pentakisphosphate	18-hydroxyoleate	16α, 17-epoxy gibberellin A9	2'-hydroxydaidzein	2-cis-abscisate	2-methoxy-6-(all-trans-decaprenyl)phenol	3-deoxy-D-arabino-heptulosonate-7-phosphate
1D-myo-inositol (6)-monophosphate	1D-myo-inositol (3)-monophosphate	1D-myo-inositol (2) monophosphate	17β-estradiol	1D-chiro-inositol	2'-hydroxydaidzein	1D-myo-inositol (4)-monophosphate	12,13(S)-epoxylinolenate	2'-deoxymugineic acid	2'-hydroxynicotine	1D-myo-inositol (2) monophosphate	18-oxo-oleate	17-O-acetylnorajmaline	2'-hydroxydihydrodaidzein	2-dehydropantoate	2-methoxy-6-all trans-decaprenyl-2-methoxy-1,4-benzoquinol	3-dimethylsulfoniopropionaldehyde
1D-myo-inositol 1,2,3,4,5,6-hexakisphosphate	1D-myo-inositol (4)-monophosphate	1D-myo-inositol (3)-monophosphate	18-hydroxyoleate	1D-myo-inositol (1)-monophosphate	2'-hydroxydihydrodaidzein	1D-myo-inositol (5)-monophosphate	12-oxo-cis-10,15-phytodienoate	2'-hydroxydaidzein	2'-hydroxypseudobaptigenin	1D-myo-inositol (3)-monophosphate	19-hydroxyandrostenedione	17-O-deacetylvindoline	2'-hydroxygenistein	2-hydroxy-5-(methylthio)-3-oxopent-1-enyl phosphate	2-methoxy-6-all trans-hexaprenyl-2-methoxy-1,4-benzoquinol	3-diphospho-1D-myo-inositol (1,2,4,5,6)pentakisphosphate
2',4,4',6'-tetrahydroxychalcone	1D-myo-inositol (5)-monophosphate	1D-myo-inositol (4)-monophosphate	18-oxo-oleate	1D-myo-inositol (1,2,3,4,6)-pentakisphosphate	2'-hydroxygenistein	1D-myo-inositol (6)-monophosphate	13-[O(2')-β-D-glucopyranosyl-β-D-glucopyranosyloxy]docosanoate O(6'')-acetate	2'-hydroxydihydrodaidzein	2'-O-methylcytidine1402 in 16S rRNA	1D-myo-inositol (4)-monophosphate	19-hydroxytestosterone	17-α-hydroxypregnenolone	2'-hydroxynicotine	2-hydroxyethyldisulfide	2-methyl-3-hydroxybutyryl-CoA	3-heptaprenyl-4-hydroxybenzoate
2'-deoxymugineic acid	1D-myo-inositol (6)-monophosphate	1D-myo-inositol (5)-monophosphate	19-hydroxyandrostenedione	1D-myo-inositol (2) monophosphate	2'-hydroxynicotine	1D-myo-inositol 1,2,3,4,5,6-hexakisphosphate	13-apo-β-carotenone	2'-hydroxygenistein	2,3-bis[(3R)-3-hydroxymyristoyl]-α-D-glucosaminyl 1-phosphate	1D-myo-inositol (5)-monophosphate	19-oxo-testosterone	17β-estradiol	2'-hydroxypseudobaptigenin	2-hydroxyformononetin	2-methyl-6-phytyl-1,4-benzoquinol	3-hexaprenyl-4-hydroxybenzoate
2'-hydroxydaidzein	1D-myo-inositol 1,2,3,4,5,6-hexakisphosphate	1D-myo-inositol (6)-monophosphate	19-hydroxytestosterone	1D-myo-inositol (3)-monophosphate	2'-hydroxypseudobaptigenin	2',4,4',6'-tetrahydroxychalcone	13-heptacosanol	2'-hydroxynicotine	2,3-dehydroadipyl-CoA	1D-myo-inositol (6)-monophosphate	19-oxoandrostenedione	18-hydroxyoleate	2'-O-methylcytidine1402 in 16S rRNA	2-hydroxyisoflavanone naringenin	2-methyl-6-solanyl-1,4-benzoquinol	3-hydroxy-dihomo γ-linolenoyl-CoA
2'-hydroxydihydrodaidzein	2',4,4',6'-tetrahydroxychalcone	1D-myo-inositol 1,2,3,4,5,6-hexakisphosphate	19-oxo-testosterone	1D-myo-inositol (4)-monophosphate	2'-O-methylcytidine1402 in 16S rRNA	2'-deoxymugineic acid	13-sophorosyloxydocosanoate 6',6''-diacetate	2'-hydroxypseudobaptigenin	2,3-dihydroxy-3-methylbutanoate	1D-myo-inositol 1,2,3,4,5,6-hexakisphosphate	1D-chiro-inositol	18-oxo-oleate	2,3-bis[(3R)-3-hydroxymyristoyl]-α-D-glucosaminyl 1-phosphate	2-hydroxylamino-4,6-dinitrotoluene	2-methylacetoacetyl-CoA	3-hydroxy-docosapentaenoyl-CoA
2'-hydroxygenistein	2'-deoxymugineic acid	2',3,4,4',6'-pentahydroxychalcone 4'-O-β-D-glucoside	19-oxoandrostenedione	1D-myo-inositol (5)-monophosphate	2,3,6-trichlorohydroquinone	2'-hydroxydaidzein	131-hydroxy-magnesium-protoporphyrin IX 13-monomethyl ester	2'-O-methylcytidine1402 in 16S rRNA	2,3-dihydroxy-3-methylvalerate	2',4,4',6'-tetrahydroxychalcone	1D-myo-inositol (1)-monophosphate	19-hydroxyandrostenedione	2,3-dehydroadipyl-CoA	2-hydroxylamino-4,6-dinitrotoluene-C-glucoside	2-methyladenine2503 in 23S rRNA	3-hydroxy-eicosatrienoyl-CoA
2'-hydroxynicotine	2'-hydroxydaidzein	2',4,4',6'-tetrahydroxychalcone	1D-chiro-inositol	1D-myo-inositol (6)-monophosphate	2,3-bis[(3R)-3-hydroxymyristoyl]-α-D-glucosaminyl 1-phosphate	2'-hydroxydihydrodaidzein	131-oxo-magnesium-protoporphyrin IX 13-monomethyl ester	2,3-bis[(3R)-3-hydroxymyristoyl]-α-D-glucosaminyl 1-phosphate	2,3-dimethyl-6-phytyl-1,4-benzoquinol	2'-deoxymugineic acid	1D-myo-inositol (1,2,3,4,6)-pentakisphosphate	19-hydroxytestosterone	2,3-dihydroxy-3-methylbutanoate	2-hydroxylamino-4,6-dinitrotoluene-O-glucoside	2-methylbutanal	3-hydroxy-isobutyrate
2'-hydroxypseudobaptigenin	2'-hydroxydihydrodaidzein	2',4,4',6'-tetrahydroxychalcone 4'-O-β-D-glucoside	1D-myo-inositol (1)-monophosphate	1D-myo-inositol 1,2,3,4,5,6-hexakisphosphate	2,3-dehydroadipyl-CoA	2'-hydroxygenistein	14-demethyllanosterol	2,3-dehydroadipyl-CoA	2,3-dioxo-L-gulonate	2'-hydroxydaidzein	1D-myo-inositol (2) monophosphate	19-oxo-testosterone	2,3-dihydroxy-3-methylvalerate	2-hydroxyphenylacetate	2-methylbutanol	3-hydroxy-isobutyryl-CoA
2'-O-methylcytidine1402 in 16S rRNA	2'-hydroxygenistein	2'-deoxymugineic acid	1D-myo-inositol (1,2,3,4,6)-pentakisphosphate	2',4,4',6'-tetrahydroxychalcone	2,3-dihydroxy-3-methylbutanoate	2'-hydroxynicotine	14-heptacosanol	2,3-dihydroxy-3-methylbutanoate	2,4,6-trinitrotoluene	2'-hydroxydihydrodaidzein	1D-myo-inositol (3)-monophosphate	19-oxoandrostenedione	2,3-dimethyl-6-phytyl-1,4-benzoquinol	2-isopropylmaleate	2-methylbutanoyl-CoA	3-hydroxy-L-kynurenine
2,3-bis[(3R)-3-hydroxymyristoyl]-α-D-glucosaminyl 1-phosphate	2'-hydroxynicotine	2'-hydroxydaidzein	1D-myo-inositol (2) monophosphate	2'-deoxymugineic acid	2,3-dihydroxy-3-methylvalerate	2'-hydroxypseudobaptigenin	14-hydroxylanosterol	2,3-dihydroxy-3-methylvalerate	2,4-dichlorophenol	2'-hydroxygenistein	1D-myo-inositol (4)-monophosphate	1D-chiro-inositol	2,3-dioxo-L-gulonate	2-ketoarginine	2-methylthio-N-6-isopentyl adenosine-37 tRNA	3-hydroxyadipyl-CoA
2,3-dehydroadipyl-CoA	2'-hydroxypseudobaptigenin	2'-hydroxydihydrodaidzein	1D-myo-inositol (3)-monophosphate	2'-hydroxydaidzein	2,3-dimethyl-6-phytyl-1,4-benzoquinol	2'-O-methylcytidine1402 in 16S rRNA	14-nonacosanol	2,3-dimethyl-6-phytyl-1,4-benzoquinol	2,4-dinitrophenyl-S-glutathione	2'-hydroxynicotine	1D-myo-inositol (5)-monophosphate	1D-myo-inositol (1)-monophosphate	2,4,6-trinitrotoluene	2-mercaptoethanol	2-O-(6-phospho-α-D-mannosyl)-D-glycerate	3-hydroxyechinenone
2,3-dihydroxy-3-methylbutanoate	2'-O-methylcytidine1402 in 16S rRNA	2'-hydroxygenistein	1D-myo-inositol (4)-monophosphate	2'-hydroxydihydrodaidzein	2,3-dioxo-L-gulonate	2,3,6-trichlorohydroquinone	14-oxolanosterol	2,3-dioxo-L-gulonate	2,5,7-trihydroxy-4'-methoxyisoflavanone	2'-hydroxypseudobaptigenin	1D-myo-inositol (6)-monophosphate	1D-myo-inositol (1,2,3,4,6)-pentakisphosphate	2,4-dichlorophenol	2-methoxy-6-(all-trans-decaprenyl)phenol	2-O-methyluridine2552 in 23S rRNA	3-hydroxypropanoyl-CoA
2,3-dihydroxy-3-methylvalerate	2,3-dehydroadipyl-CoA	2'-hydroxynicotine	1D-myo-inositol (5)-monophosphate	2'-hydroxygenistein	2,4,6-trinitrotoluene	2,3-bis[(3R)-3-hydroxymyristoyl]-α-D-glucosaminyl 1-phosphate	15,15'-dihydroxy-β-carotene	2,4,6-trinitrotoluene	2,5-diamino-6-(5-phospho-D-ribitylamino)pyrimidin-4(3H)-one	2'-O-methylcytidine1402 in 16S rRNA	1D-myo-inositol 1,2,3,4,5,6-hexakisphosphate	1D-myo-inositol (2) monophosphate	2,4-dinitrophenyl-S-glutathione	2-methoxy-6-all trans-decaprenyl-2-methoxy-1,4-benzoquinol	2-O-α-mannosyl-D-glycerate	3-hydroxypropionate
2,3-dimethyl-6-phytyl-1,4-benzoquinol	2,3-dihydroxy-3-methylbutanoate	2'-hydroxypseudobaptigenin	1D-myo-inositol (6)-monophosphate	2'-hydroxynicotine	2,4-dinitrophenyl-S-glutathione	2,3-dehydroadipyl-CoA	15,9'-di-cis-phytofluene	2,4-dichlorophenol	2,5-diamino-6-(5-phospho-D-ribosylamino)pyrimidin-4(3H)-one	2'-O-methylisoliquiritigenin	2',4,4',6'-tetrahydroxychalcone	1D-myo-inositol (3)-monophosphate	2,5,7-trihydroxy-4'-methoxyisoflavanone	2-methoxy-6-all trans-octaprenyl-2-methoxy-1,4-benzoquinol	2-octaprenylphenol	3-keto-4-methylzymosterol
2,3-dioxo-L-gulonate	2,3-dihydroxy-3-methylvalerate	2'-O-methylcytidine1402 in 16S rRNA	1D-myo-inositol 1,2,3,4,5,6-hexakisphosphate	2'-hydroxypseudobaptigenin	2,5,7-trihydroxy-4'-methoxyisoflavanone	2,3-dihydroxy-3-methylbutanoate	15-cis-phytoene	2,4-dinitrophenyl-S-glutathione	2,5-dichloro-cis,cis-muconate	2,3-bis[(3R)-3-hydroxymyristoyl]-α-D-glucosaminyl 1-phosphate	2'-deoxymugineic acid	1D-myo-inositol (4)-monophosphate	2,5-diamino-6-(5-phospho-D-ribitylamino)pyrimidin-4(3H)-one	2-methyl-1,5-dinitro-3-nitrosobenzene	2-oxo-3-hydroxy-4-phosphobutanoate	3-keto-β-D-galactose
2,4,6-trinitrotoluene	2,3-dimethyl-6-phytyl-1,4-benzoquinol	2,3,6-trichlorohydroquinone	2',3,4,4',6'-pentahydroxychalcone 4'-O-β-D-glucoside	2'-O-methylcytidine1402 in 16S rRNA	2,5-diamino-6-(5-phospho-D-ribitylamino)pyrimidin-4(3H)-one	2,3-dihydroxy-3-methylvalerate	15-hentriacontanol	2,5,7-trihydroxy-4'-methoxyisoflavanone	2,6-diamino-4-hydroxy-5-formamidopyrimidine	2,3-dehydroadipyl-CoA	2'-hydroxydaidzein	1D-myo-inositol (5)-monophosphate	2,5-diamino-6-(5-phospho-D-ribosylamino)pyrimidin-4(3H)-one	2-methyl-3-hydroxybutyryl-CoA	2-oxo-3-phenylpropanoate	3-methoxy-4-hydroxy-5-all-trans-decaprenylbenzoate
2,4-dichlorophenol	2,3-dioxo-L-gulonate	2,3-bis[(3R)-3-hydroxymyristoyl]-α-D-glucosaminyl 1-phosphate	2',4,4',6'-tetrahydroxychalcone	2,3,6-trichlorohydroquinone	2,5-diamino-6-(5-phospho-D-ribosylamino)pyrimidin-4(3H)-one	2,3-dimethyl-6-phytyl-1,4-benzoquinol	15-nonacosanol	2,5-diamino-6-(5-phospho-D-ribitylamino)pyrimidin-4(3H)-one	2,7,4'-trihydroxyisoflavanone	2,3-dehydrokievitone	2'-hydroxydihydrodaidzein	1D-myo-inositol (6)-monophosphate	2,5-dichloro-cis,cis-muconate	2-methyl-6-phytyl-1,4-benzoquinol	2-oxo-4-methylthiobutanoate	3-methoxy-4-hydroxy-5-all-trans-heptaprenylbenzoate
2,4-dinitrophenyl-S-glutathione	2,4,6-trinitrotoluene	2,3-dehydroadipyl-CoA	2',4,4',6'-tetrahydroxychalcone 4'-O-β-D-glucoside	2,3-dehydroadipyl-CoA	2,5-dichloro-cis,cis-muconate	2,3-dioxo-L-gulonate	16, 17-dihydro-16α, 17-dihydroxy GA12	2,5-diamino-6-(5-phospho-D-ribosylamino)pyrimidin-4(3H)-one	2,7-dihydroxy-4'-methoxyisoflavanone	2,3-dihydroxy-3-methylbutanoate	2'-hydroxygenistein	1D-myo-inositol 1,2,3,4,5,6-hexakisphosphate	2,6-diamino-4-hydroxy-5-formamidopyrimidine	2-methyl-6-solanyl-1,4-benzoquinol	2-oxobutanoate	3-methoxy-4-hydroxy-5-all-trans-hexaprenylbenzoate
2,5,7-trihydroxy-4'-methoxyisoflavanone	2,4-dichlorophenol	2,3-dihydroxy-3-methylbutanoate	2'-deoxymugineic acid	2,3-dihydroxy-3-methylbutanoate	2,6-diamino-4-hydroxy-5-formamidopyrimidine	2,4,6-trinitrotoluene	16, 17-dihydro-16α, 17-dihydroxy GA4	2,5-dichloro-cis,cis-muconate	2-(2'-methylthio)ethylmalic-acid	2,3-dihydroxy-3-methylvalerate	2'-hydroxynicotine	2',3,4,4',6'-pentahydroxychalcone 4'-O-β-D-glucoside	2,7,4'-trihydroxyisoflavanone	2-methylacetoacetyl-CoA	2-oxoglutarate	3-methoxy-4-hydroxy-5-all-trans-nonaprenylbenzoate
2,5-diamino-6-(5-phospho-D-ribitylamino)pyrimidin-4(3H)-one	2,4-dinitrophenyl-S-glutathione	2,3-dihydroxy-3-methylvalerate	2'-hydroxydaidzein	2,3-dihydroxy-3-methylvalerate	2,6-dichloro-p-hydroquinone	2,4-dinitrophenyl-S-glutathione	16, 17-dihydro-16α, 17-dihydroxy GA9	2,6-diamino-4-hydroxy-5-formamidopyrimidine	2-(2-carboxy-4-methylthiazol-5-yl)ethyl phosphate	2,3-dimethyl-6-phytyl-1,4-benzoquinol	2'-hydroxypseudobaptigenin	2',4,4',6'-tetrahydroxychalcone	2,7-dihydroxy-4'-methoxyisoflavanone	2-methyladenine2503 in 23S rRNA	2-phenylethanol	3-methoxy-4-hydroxy-5-all-trans-octaprenylbenzoate
2,5-diamino-6-(5-phospho-D-ribosylamino)pyrimidin-4(3H)-one	2,5,7-trihydroxy-4'-methoxyisoflavanone	2,3-dimethyl-6-phytyl-1,4-benzoquinol	2'-hydroxydihydrodaidzein	2,3-dimethyl-6-phytyl-1,4-benzoquinol	2,7,4'-trihydroxyisoflavanone	2,5,7-trihydroxy-4'-methoxyisoflavanone	16-epivellosimine	2,7,4'-trihydroxyisoflavanone	2-(3'-methylthio)propylmalate	2,3-dioxo-L-gulonate	2'-O-methylcytidine1402 in 16S rRNA	2',4,4',6'-tetrahydroxychalcone 4'-O-β-D-glucoside	2-(2-carboxy-4-methylthiazol-5-yl)ethyl phosphate	2-methylbutanal	2-phenylethylamine	3-methoxy-4-hydroxyphenylglycol
2,5-dichloro-cis,cis-muconate	2,5-diamino-6-(5-phospho-D-ribitylamino)pyrimidin-4(3H)-one	2,3-dioxo-L-gulonate	2'-hydroxygenistein	2,3-dioxo-L-gulonate	2,7-dihydroxy-4'-methoxyisoflavanone	2,5-diamino-6-(5-phospho-D-ribitylamino)pyrimidin-4(3H)-one	16-feruloyloxypalmitate	2,7-dihydroxy-4'-methoxyisoflavanone	2-(3-carboxy-3-aminopropyl)-L-histidine in eEF-2	2,4,6-trinitrotoluene	2,3-bis[(3R)-3-hydroxymyristoyl]-α-D-glucosaminyl 1-phosphate	2'-deoxymugineic acid	2-(3'-methylthio)propylmalate	2-methylbutanol	2-phospho-4-(cytidine 5'-diphospho)-2-C-methyl-D-erythritol	3-methoxy-4-hydroxyphenylglycolaldehyde
2,6-diamino-4-hydroxy-5-formamidopyrimidine	2,5-diamino-6-(5-phospho-D-ribosylamino)pyrimidin-4(3H)-one	2,4,6-trinitrotoluene	2'-hydroxynicotine	2,4,6-trinitrotoluene	2-(2-carboxy-4-methylthiazol-5-yl)ethyl phosphate	2,5-diamino-6-(5-phospho-D-ribosylamino)pyrimidin-4(3H)-one	16-hentriacontanol	2-(2'-methylthio)ethylmalic-acid	2-(4'-methylthio)butylmalate	2,4-dichlorophenol	2,3-dehydroadipyl-CoA	2'-hydroxydaidzein	2-(3-carboxy-3-aminopropyl)-L-histidine in eEF-2	2-methylbutanoyl-CoA	2-phospho-D-glycerate	3-methyl-2-oxobutanoate
2,7,4'-trihydroxyisoflavanone	2,5-dichloro-cis,cis-muconate	2,4-dichlorophenol	2'-hydroxypseudobaptigenin	2,4-dichlorophenol	2-(3'-methylthio)propylmalate	2,5-dichloro-cis,cis-muconate	16-hydroxypalmitate	2-(2-carboxy-4-methylthiazol-5-yl)ethyl phosphate	2-(5'-methylthio)pentylmalate	2,4-dinitrophenyl-S-glutathione	2,3-dihydroxy-3-methylbutanoate	2'-hydroxydihydrodaidzein	2-(4'-methylthio)butylmalate	2-methylthio-N-6-isopentyl adenosine-37 tRNA	2-phosphoglycolate	3-methylbutanal
2,7-dihydroxy-4'-methoxyisoflavanone	2,6-diamino-4-hydroxy-5-formamidopyrimidine	2,4-dinitrophenyl-S-glutathione	2'-O-methylcytidine1402 in 16S rRNA	2,4-dinitrophenyl-S-glutathione	2-(3-carboxy-3-aminopropyl)-L-histidine in eEF-2	2,6-diamino-4-hydroxy-5-formamidopyrimidine	16-oxo-palmitate	2-(3'-methylthio)propylmalate	2-(6'-methylthio)hexylmalate	2,5,7-trihydroxy-4'-methoxyisoflavanone	2,3-dihydroxy-3-methylvalerate	2'-hydroxygenistein	2-(5'-methylthio)pentylmalate	2-O-methyluridine2552 in 23S rRNA	2-protocatechuoylphloroglucinolcarboxylate	3-methylbutanol
2-(2-carboxy-4-methylthiazol-5-yl)ethyl phosphate	2,7,4'-trihydroxyisoflavanone	2,5,7-trihydroxy-4'-methoxyisoflavanone	2,3,6-trichlorohydroquinone	2,5,7-trihydroxy-4'-methoxyisoflavanone	2-(4'-methylthio)butylmalate	2,6-dichloro-p-hydroquinone	16α, 17-epoxy gibberellin A12	2-(3-carboxy-3-aminopropyl)-L-histidine in eEF-2	2-(7'-methylthio)heptylmalate	2,5-diamino-6-(5-phospho-D-ribitylamino)pyrimidin-4(3H)-one	2,3-dimethyl-6-phytyl-1,4-benzoquinol	2'-hydroxynicotine	2-(6'-methylthio)hexylmalate	2-O-α-mannosyl-D-glycerate	2-succinyl-5-enolpyruvyl-6-hydroxy-3-cyclohexene-1-carboxylate	3-methylcrotonyl-CoA
2-(3'-methylthio)propylmalate	2,7-dihydroxy-4'-methoxyisoflavanone	2,5-diamino-6-(5-phospho-D-ribitylamino)pyrimidin-4(3H)-one	2,3-bis[(3R)-3-hydroxymyristoyl]-α-D-glucosaminyl 1-phosphate	2,5-diamino-6-(5-phospho-D-ribitylamino)pyrimidin-4(3H)-one	2-(5'-methylthio)pentylmalate	2,7,4'-trihydroxyisoflavanone	16α, 17-epoxy gibberellin A4	2-(4'-methylthio)butylmalate	2-(α-hydroxyethyl)thiamine diphosphate	2,5-diamino-6-(5-phospho-D-ribosylamino)pyrimidin-4(3H)-one	2,3-dioxo-L-gulonate	2'-hydroxypseudobaptigenin	2-(7'-methylthio)heptylmalate	2-octaprenylphenol	2-succinylbenzoate	3-methylglutaconyl-CoA
2-(3-carboxy-3-aminopropyl)-L-histidine in eEF-2	2-(2-carboxy-4-methylthiazol-5-yl)ethyl phosphate	2,5-diamino-6-(5-phospho-D-ribosylamino)pyrimidin-4(3H)-one	2,3-dehydroadipyl-CoA	2,5-diamino-6-(5-phospho-D-ribosylamino)pyrimidin-4(3H)-one	2-(6'-methylthio)hexylmalate	2,7-dihydroxy-4'-methoxyisoflavanone	16α, 17-epoxy gibberellin A9	2-(5'-methylthio)pentylmalate	2-18:2(9Z,12Z)-lysophosphatidylcholine	2,5-dichloro-cis,cis-muconate	2,4,6-trinitrotoluene	2'-O-methylcytidine1402 in 16S rRNA	2-(α-hydroxyethyl)thiaminediphosphate	2-oxo-3-hydroxy-4-phosphobutanoate	2-trans,-6-trans-farnesyl monophosphate	3-methylthiopropanal
2-(4'-methylthio)butylmalate	2-(3'-methylthio)propylmalate	2,5-dichloro-cis,cis-muconate	2,3-dihydroxy-3-methylbutanoate	2,5-dichloro-cis,cis-muconate	2-(7'-methylthio)heptylmalate	2-(2-carboxy-4-methylthiazol-5-yl)ethyl phosphate	17-O-acetylnorajmaline	2-(6'-methylthio)hexylmalate	2-[(2R,5Z)-(2-carboxy-4-methylthiazol-5(2H)-ylidene]ethyl phosphate	2,6,7,4'-tetrahydroxyisoflavanone	2,4-dichlorophenol	2,3-bis[(3R)-3-hydroxymyristoyl]-α-D-glucosaminyl 1-phosphate	2-18:2(9Z,12Z)-lysophosphatidylcholine	2-oxo-3-phenylpropanoate	2-trans-dodecenoyl-CoA	3-O-β-D-glucosyl-brassicasterol
2-(5'-methylthio)pentylmalate	2-(3-carboxy-3-aminopropyl)-L-histidine in eEF-2	2,6-diamino-4-hydroxy-5-formamidopyrimidine	2,3-dihydroxy-3-methylvalerate	2,6-diamino-4-hydroxy-5-formamidopyrimidine	2-(α-hydroxyethyl)thiaminediphosphate	2-(3'-methylthio)propylmalate	17-O-deacetylvindoline	2-(7'-methylthio)heptylmalate	2-[3-carboxy-3-(dimethylammonio)propyl]-L-histidine in eEF-2	2,6-diamino-4-hydroxy-5-formamidopyrimidine	2,4-dinitrophenyl-S-glutathione	2,3-dehydroadipyl-CoA	2-[(2R,5Z)-(2-carboxy-4-methylthiazol-5(2H)-ylidene]ethyl phosphate	2-oxo-4-methylthiobutanoate	2-vinyl-[4H]-1,3-dithin	3-O-β-D-glucosyl-β-sitosterol
2-(6'-methylthio)hexylmalate	2-(4'-methylthio)butylmalate	2,6-dichloro-p-hydroquinone	2,3-dimethyl-6-phytyl-1,4-benzoquinol	2,6-dichloro-p-hydroquinone	2-18:2(9Z,12Z)-lysophosphatidylcholine	2-(3-carboxy-3-aminopropyl)-L-histidine in eEF-2	17-α-hydroxypregnenolone	2-(α-hydroxyethyl)thiaminediphosphate	2-[3-carboxy-3-(methylammonio)propyl]-L-histidine in eEF-2	2,7,4'-trihydroxyisoflavanone	2,5,7-trihydroxy-4'-methoxyisoflavanone	2,3-dihydroxy-3-methylbutanoate	2-[3-carboxy-3-(dimethylammonio)propyl]-L-histidine in eEF-2	2-oxobutanoate	22-hydroxy-3-oxochol-4-en-24-oyl-CoA	3-octaprenyl-4-hydroxybenzoate
2-(7'-methylthio)heptylmalate	2-(5'-methylthio)pentylmalate	2,7,4'-trihydroxyisoflavanone	2,3-dioxo-L-gulonate	2,7,4'-trihydroxyisoflavanone	2-[(2R,5Z)-(2-carboxy-4-methylthiazol-5(2H)-ylidene]ethyl phosphate	2-(4'-methylthio)butylmalate	17β-estradiol	2-18:2(9Z,12Z)-lysophosphatidylcholine	2-aceto-2-hydroxy-butanoate	2,7-dihydroxy-4'-methoxyisoflavanone	2,5-diamino-6-(5-phospho-D-ribitylamino)pyrimidin-4(3H)-one	2,3-dihydroxy-3-methylvalerate	2-[3-carboxy-3-(methylammonio)propyl]-L-histidine in eEF-2	2-oxoglutaramate	24,25-dihydrolanosterol	3-oxo-2-(cis-2'-pentenyl)-cyclopentane-1-octanoate
2-(α-hydroxyethyl)thiaminediphosphate	2-(6'-methylthio)hexylmalate	2,7-dihydroxy-4'-methoxyisoflavanone	2,4,6-trinitrotoluene	2,7-dihydroxy-4'-methoxyisoflavanone	2-[3-carboxy-3-(dimethylammonio)propyl]-L-histidine in eEF-2	2-(5'-methylthio)pentylmalate	18-hydroxyoleate	2-[(2R,5Z)-(2-carboxy-4-methylthiazol-5(2H)-ylidene]ethyl phosphate	2-amino-3,7-dideoxy-D-threo-hept-6-ulosonate	2-(2-carboxy-4-methylthiazol-5-yl)ethyl phosphate	2,5-diamino-6-(5-phospho-D-ribosylamino)pyrimidin-4(3H)-one	2,3-dimethyl-6-phytyl-1,4-benzoquinol	2-aceto-2-hydroxy-butanoate	2-oxoglutarate	24-epi-campesterol	3-oxo-23,24-bisnorchol-4-en-22-oyl-CoA
2-18:2(9Z,12Z)-lysophosphatidylcholine	2-(7'-methylthio)heptylmalate	2-(2-carboxy-4-methylthiazol-5-yl)ethyl phosphate	2,4-dichlorophenol	2-(2-carboxy-4-methylthiazol-5-yl)ethyl phosphate	2-[3-carboxy-3-(methylammonio)propyl]-L-histidine in eEF-2	2-(6'-methylthio)hexylmalate	18-oxo-oleate	2-[3-carboxy-3-(dimethylammonio)propyl]-L-histidine in eEF-2	2-amino-4,6-dinitrotoluene	2-(3'-methylthio)propylmalate	2,5-dichloro-cis,cis-muconate	2,3-dioxo-L-gulonate	2-amino-3,7-dideoxy-D-threo-hept-6-ulosonate	2-oxopropyl-CoM	24-ethylidenelophenol	3-oxo-5,6-dehydrosuberyl-CoA
2-[(2R,5Z)-(2-carboxy-4-methylthiazol-5(2H)-ylidene]ethyl phosphate	2-(α-hydroxyethyl)thiaminediphosphate	2-(3'-methylthio)propylmalate	2,4-dinitrophenyl-S-glutathione	2-(3'-methylthio)propylmalate	2-aceto-2-hydroxy-butanoate	2-(7'-methylthio)heptylmalate	19-hydroxyandrostenedione	2-[3-carboxy-3-(methylammonio)propyl]-L-histidine in eEF-2	2-amino-4,6-dinitrotoluene glucoside	2-(3-carboxy-3-aminopropyl)-L-histidine in eEF-2	2,6-diamino-4-hydroxy-5-formamidopyrimidine	2,4,6-trinitrotoluene	2-amino-4,6-dinitrotoluene	2-phenylethanol	24-hydroxy-3-oxocholest-4-en-26-oyl-CoA	3-oxo-dihomo γ-linolenoyl-CoA
2-[3-carboxy-3-(dimethylammonio)propyl]-L-histidine in eEF-2	2-18:2(9Z,12Z)-lysophosphatidylcholine	2-(3-carboxy-3-aminopropyl)-L-histidine in eEF-2	2,5,7-trihydroxy-4'-methoxyisoflavanone	2-(3-carboxy-3-aminopropyl)-L-histidine in eEF-2	2-amino-3,7-dideoxy-D-threo-hept-6-ulosonate	2-(α-hydroxyethyl)thiaminediphosphate	19-hydroxytestosterone	2-aceto-2-hydroxy-butanoate	2-aminoacrylate	2-(4'-methylthio)butylmalate	2,7,4'-trihydroxyisoflavanone	2,4-dichlorophenol	2-amino-4,6-dinitrotoluene glucoside	2-phenylethyl 6-O-β-D-xylopyranosyl-β-D-glucopyranoside	24-methyldesmosterol	3-oxo-docosapentaenoyl-CoA
2-[3-carboxy-3-(methylammonio)propyl]-L-histidine in eEF-2	2-[(2R,5Z)-(2-carboxy-4-methylthiazol-5(2H)-ylidene]ethyl phosphate	2-(4'-methylthio)butylmalate	2,5-diamino-6-(5-phospho-D-ribitylamino)pyrimidin-4(3H)-one	2-(4'-methylthio)butylmalate	2-amino-4,6-dinitrotoluene	2-18:2(9Z,12Z)-lysophosphatidylcholine	19-oxo-testosterone	2-amino-3,7-dideoxy-D-threo-hept-6-ulosonate	2-benzoyloxy-3-butenylglucosinolate	2-(5'-methylthio)pentylmalate	2,7-dihydroxy-4'-methoxyisoflavanone	2,4-dinitrophenyl-S-glutathione	2-aminoacrylate	2-phenylethylamine	24-methylenecholesterol	3-oxo-eicosatrienoyl-CoA
2-aceto-2-hydroxy-butanoate	2-[3-carboxy-3-(dimethylammonio)propyl]-L-histidine in eEF-2	2-(5'-methylthio)pentylmalate	2,5-diamino-6-(5-phospho-D-ribosylamino)pyrimidin-4(3H)-one	2-(5'-methylthio)pentylmalate	2-amino-4,6-dinitrotoluene glucoside	2-[(2R,5Z)-(2-carboxy-4-methylthiazol-5(2H)-ylidene]ethyl phosphate	19-oxoandrostenedione	2-amino-4,6-dinitrotoluene	2-butyl-4-hydroxy-5-methyl-3(2H)-furanone	2-(6'-methylthio)hexylmalate	2-(2-carboxy-4-methylthiazol-5-yl)ethyl phosphate	2,5,7-trihydroxy-4'-methoxyisoflavanone	2-butyl-4-hydroxy-5-methyl-3(2H)-furanone	2-phospho-4-(cytidine 5'-diphospho)-2-C-methyl-D-erythritol	24-methylenecycloartanol	3-oxoadipyl-CoA
2-amino-3,7-dideoxy-D-threo-hept-6-ulosonate	2-[3-carboxy-3-(methylammonio)propyl]-L-histidine in eEF-2	2-(6'-methylthio)hexylmalate	2,5-dichloro-cis,cis-muconate	2-(6'-methylthio)hexylmalate	2-aminoacrylate	2-[3-carboxy-3-(dimethylammonio)propyl]-L-histidine in eEF-2	1D-chiro-inositol	2-amino-4,6-dinitrotoluene glucoside	2-C-methyl-D-erythritol-2,4-cyclodiphosphate	2-(7'-methylthio)heptylmalate	2-(3'-methylthio)propylmalate	2,5-diamino-6-(5-phospho-D-ribitylamino)pyrimidin-4(3H)-one	2-C-methyl-D-erythritol-2,4-cyclodiphosphate	2-phospho-D-glycerate	24-methylenelophenol	3-oxocholest-4-en-26-oate
2-amino-4,6-dinitrotoluene	2-aceto-2-hydroxy-butanoate	2-(7'-methylthio)heptylmalate	2,6-diamino-4-hydroxy-5-formamidopyrimidine	2-(7'-methylthio)heptylmalate	2-butyl-4-hydroxy-5-methyl-3(2H)-furanone	2-[3-carboxy-3-(methylammonio)propyl]-L-histidine in eEF-2	1D-myo-inositol (1)-monophosphate	2-aminoacrylate	2-C-methyl-D-erythritol-4-phosphate	2-(α-hydroxyethyl)thiaminediphosphate	2-(3-carboxy-3-aminopropyl)-L-histidine in eEF-2	2,5-diamino-6-(5-phospho-D-ribosylamino)pyrimidin-4(3H)-one	2-C-methyl-D-erythritol-4-phosphate	2-phosphoglycolate	3''-deamino-3''-oxonicotianamine	3-oxocholest-4-en-26-oyl-CoA
2-amino-4,6-dinitrotoluene glucoside	2-amino-3,7-dideoxy-D-threo-hept-6-ulosonate	2-(α-hydroxyethyl)thiaminediphosphate	2,6-dichloro-p-hydroquinone	2-(α-hydroxyethyl)thiaminediphosphate	2-C-methyl-D-erythritol-2,4-cyclodiphosphate	2-aceto-2-hydroxy-butanoate	1D-myo-inositol (1,2,3,4,6)-pentakisphosphate	2-benzoyloxy-3-butenylglucosinolate	2-carboxy-L-threo-pentonate	2-18:2(9Z,12Z)-lysophosphatidylcholine	2-(4'-methylthio)butylmalate	2,5-dichloro-cis,cis-muconate	2-carboxy-L-threo-pentonate	2-succinyl-5-enolpyruvyl-6-hydroxy-3-cyclohexene-1-carboxylate	3'-ketolactose	3-oxodecanoyl-CoA
2-aminoacrylate	2-amino-4,6-dinitrotoluene	2-18:2(9Z,12Z)-lysophosphatidylcholine	2,7,4'-trihydroxyisoflavanone	2-18:2(9Z,12Z)-lysophosphatidylcholine	2-C-methyl-D-erythritol-4-phosphate	2-amino-3,7-dideoxy-D-threo-hept-6-ulosonate	1D-myo-inositol (2) monophosphate	2-butyl-4-hydroxy-5-methyl-3(2H)-furanone	2-carboxy-L-xylonolactone	2-[(2R,5Z)-(2-carboxy-4-methylthiazol-5(2H)-ylidene]ethyl phosphate	2-(5'-methylthio)pentylmalate	2,6-diamino-4-hydroxy-5-formamidopyrimidine	2-carboxy-L-xylonolactone	2-succinylbenzoate	3,22-dioxochol-4-en-24-oyl-CoA	3-oxohexanoyl-CoA
2-butyl-4-hydroxy-5-methyl-3(2H)-furanone	2-amino-4,6-dinitrotoluene glucoside	2-[(2R,5Z)-(2-carboxy-4-methylthiazol-5(2H)-ylidene]ethyl phosphate	2,7-dihydroxy-4'-methoxyisoflavanone	2-[(2R,5Z)-(2-carboxy-4-methylthiazol-5(2H)-ylidene]ethyl phosphate	2-carboxy-L-threo-pentonate	2-amino-4,6-dinitrotoluene	1D-myo-inositol (3)-monophosphate	2-C-methyl-D-erythritol-2,4-cyclodiphosphate	2-carboxylate-4-methyl-5-beta-(ethyl adenosine 5-diphosphate) thiazole	2-[3-carboxy-3-(dimethylammonio)propyl]-L-histidine in eEF-2	2-(6'-methylthio)hexylmalate	2,7,4'-trihydroxyisoflavanone	2-carboxylate-4-methyl-5-beta-(ethyl adenosine 5-diphosphate) thiazole	2-trans,-6-trans-farnesyl monophosphate	3,24-dioxocholest-4-en-26-oyl-CoA	3-phospho-D-glycerate
2-C-methyl-D-erythritol-2,4-cyclodiphosphate	2-aminoacrylate	2-[3-carboxy-3-(dimethylammonio)propyl]-L-histidine in eEF-2	2-(2-carboxy-4-methylthiazol-5-yl)ethyl phosphate	2-[3-carboxy-3-(dimethylammonio)propyl]-L-histidine in eEF-2	2-carboxy-L-xylonolactone	2-amino-4,6-dinitrotoluene glucoside	1D-myo-inositol (4)-monophosphate	2-C-methyl-D-erythritol-4-phosphate	2-chloro-trans-dienelactone	2-[3-carboxy-3-(methylammonio)propyl]-L-histidine in eEF-2	2-(7'-methylthio)heptylmalate	2,7-dihydroxy-4'-methoxyisoflavanone	2-chloro-trans-dienelactone	2-trans-dodecenoyl-CoA	3,4-dihydroxy-5-all-trans-decaprenylbenzoate	3-phospho-hydroxypyruvate
2-C-methyl-D-erythritol-4-phosphate	2-butyl-4-hydroxy-5-methyl-3(2H)-furanone	2-[3-carboxy-3-(methylammonio)propyl]-L-histidine in eEF-2	2-(3'-methylthio)propylmalate	2-[3-carboxy-3-(methylammonio)propyl]-L-histidine in eEF-2	2-carboxylate-4-methyl-5-beta-(ethyl adenosine 5-diphosphate) thiazole	2-aminoacrylate	1D-myo-inositol (5)-monophosphate	2-carboxy-L-threo-pentonate	2-cis,4-trans-xanthoxin	2-aceto-2-hydroxy-butanoate	2-(α-hydroxyethyl)thiaminediphosphate	2-(2-carboxy-4-methylthiazol-5-yl)ethyl phosphate	2-cis,4-trans-xanthoxin	2-vinyl-[4H]-1,3-dithin	3,4-dihydroxy-5-all-trans-heptaprenylbenzoate	3-phospho-L-serine
2-carboxy-L-threo-pentonate	2-C-methyl-D-erythritol-2,4-cyclodiphosphate	2-aceto-2-hydroxy-butanoate	2-(3-carboxy-3-aminopropyl)-L-histidine in eEF-2	2-aceto-2-hydroxy-butanoate	2-chloro-trans-dienelactone	2-butyl-4-hydroxy-5-methyl-3(2H)-furanone	1D-myo-inositol (6)-monophosphate	2-carboxy-L-xylonolactone	2-cis-abscisate	2-amino-3,7-dideoxy-D-threo-hept-6-ulosonate	2-18:2(9Z,12Z)-lysophosphatidylcholine	2-(3'-methylthio)propylmalate	2-cis-abscisate	22-hydroxy-3-oxochol-4-en-24-oyl-CoA	3,4-dihydroxy-5-all-trans-hexaprenylbenzoate	3-S-methylmercaptopropionate
2-carboxy-L-xylonolactone	2-C-methyl-D-erythritol-4-phosphate	2-amino-3,7-dideoxy-D-threo-hept-6-ulosonate	2-(4'-methylthio)butylmalate	2-amino-3,7-dideoxy-D-threo-hept-6-ulosonate	2-cis,4-trans-xanthoxin	2-C-methyl-D-erythritol-2,4-cyclodiphosphate	1D-myo-inositol 1,2,3,4,5,6-hexakisphosphate	2-carboxylate-4-methyl-5-beta-(ethyl adenosine 5-diphosphate) thiazole	2-dehydropantoate	2-amino-4,6-dinitrotoluene	2-[(2R,5Z)-(2-carboxy-4-methylthiazol-5(2H)-ylidene]ethyl phosphate	2-(3-carboxy-3-aminopropyl)-L-histidine in eEF-2	2-dehydropantoate	22-hydroxydocosanoate	3,4-dihydroxy-5-all-trans-nonaprenylbenzoate	3-sulfinoalanine
2-carboxylate-4-methyl-5-beta-(ethyl adenosine 5-diphosphate) thiazole	2-carboxy-L-threo-pentonate	2-amino-4,6-dinitrotoluene	2-(5'-methylthio)pentylmalate	2-amino-4,6-dinitrotoluene	2-cis-abscisate	2-C-methyl-D-erythritol-4-phosphate	1D-myo-inositol 1,2,3,4,5,6-hexakisphosphate[periplasmic space]	2-chloro-trans-dienelactone	2-hydroxy-3-butenylglucosinolate	2-amino-4,6-dinitrotoluene glucoside	2-[3-carboxy-3-(dimethylammonio)propyl]-L-histidine in eEF-2	2-(4'-methylthio)butylmalate	2-hydroxy-3-butenylglucosinolate	22-oxo-docosanoate	3,4-dihydroxy-5-all-trans-octaprenylbenzoate	3-sulfinyl-pyruvate
2-chloro-trans-dienelactone	2-carboxy-L-xylonolactone	2-amino-4,6-dinitrotoluene glucoside	2-(6'-methylthio)hexylmalate	2-amino-4,6-dinitrotoluene glucoside	2-dehydro-3-deoxy-D-gluconate-6-phosphate	2-carboxy-L-threo-pentonate	2',4,4',6'-tetrahydroxychalcone	2-cis,4-trans-xanthoxin	2-hydroxy-5-(methylthio)-3-oxopent-1-enyl phosphate	2-aminoacrylate	2-[3-carboxy-3-(methylammonio)propyl]-L-histidine in eEF-2	2-(5'-methylthio)pentylmalate	2-hydroxy-5-(methylthio)-3-oxopent-1-enyl phosphate	24,25-dihydrolanosterol	3,4-dihydroxymandelate	3-sulfopyruvate
2-cis,4-trans-xanthoxin	2-carboxylate-4-methyl-5-beta-(ethyl adenosine 5-diphosphate) thiazole	2-aminoacrylate	2-(7'-methylthio)heptylmalate	2-aminoacrylate	2-dehydropantoate	2-carboxy-L-xylonolactone	2'-deoxymugineic acid	2-cis-abscisate	2-hydroxyformononetin	2-aminobenzoyl-CoA	2-aceto-2-hydroxy-butanoate	2-(6'-methylthio)hexylmalate	2-hydroxyformononetin	24-alkyl sterol 1	3,4-dihydroxyphenylacetaldehyde	3-ureido-isobutyrate
2-cis-abscisate	2-chloro-trans-dienelactone	2-butyl-4-hydroxy-5-methyl-3(2H)-furanone	2-(α-hydroxyethyl)thiaminediphosphate	2-butyl-4-hydroxy-5-methyl-3(2H)-furanone	2-hydroxy-3-butenylglucosinolate	2-carboxylate-4-methyl-5-beta-(ethyl adenosine 5-diphosphate) thiazole	2'-hydroxydaidzein	2-dehydropantoate	2-hydroxyisoflavanone naringenin	2-butyl-4-hydroxy-5-methyl-3(2H)-furanone	2-amino-3,7-dideoxy-D-threo-hept-6-ulosonate	2-(7'-methylthio)heptylmalate	2-hydroxyisoflavanone naringenin	24-alkyl sterol 2	3,4-dihydroxyphenylacetate	3-ureidopropionate
2-dehydro-3-deoxy-D-gluconate-6-phosphate	2-cis,4-trans-xanthoxin	2-C-methyl-D-erythritol-2,4-cyclodiphosphate	2-18:2(9Z,12Z)-lysophosphatidylcholine	2-C-methyl-D-erythritol-2,4-cyclodiphosphate	2-hydroxy-5-(methylthio)-3-oxopent-1-enyl phosphate	2-chloro-trans-dienelactone	2'-hydroxydihydrodaidzein	2-hydroxy-3-butenylglucosinolate	2-hydroxylamino-4,6-dinitrotoluene	2-C-methyl-D-erythritol-2,4-cyclodiphosphate	2-amino-4,6-dinitrotoluene	2-(α-hydroxyethyl)thiaminediphosphate	2-hydroxylamino-4,6-dinitrotoluene	24-alkyl sterol 3	3,4-dihydroxyphenylglycol	3R-hydroxy-docosapentaenoyl [acp]
2-dehydropantoate	2-cis-abscisate	2-C-methyl-D-erythritol-4-phosphate	2-[(2R,5Z)-(2-carboxy-4-methylthiazol-5(2H)-ylidene]ethyl phosphate	2-C-methyl-D-erythritol-4-phosphate	2-hydroxy-cyclohexane-1-carboxyl-CoA	2-cis,4-trans-xanthoxin	2'-hydroxygenistein	2-hydroxy-5-(methylthio)-3-oxopent-1-enyl phosphate	2-hydroxylamino-4,6-dinitrotoluene-C-glucoside	2-C-methyl-D-erythritol-4-phosphate	2-amino-4,6-dinitrotoluene glucoside	2-18:2(9Z,12Z)-lysophosphatidylcholine	2-hydroxylamino-4,6-dinitrotoluene-C-glucoside	24-epi-campesterol	3,4-dihydroxyphenylglycolaldehyde	3S,3'S-astaxanthin
2-hydroxy-3-butenylglucosinolate	2-dehydro-3-deoxy-D-gluconate-6-phosphate	2-carboxy-L-threo-pentonate	2-[3-carboxy-3-(dimethylammonio)propyl]-L-histidine in eEF-2	2-carboxy-L-threo-pentonate	2-hydroxyformononetin	2-cis-abscisate	2'-hydroxynicotine	2-hydroxyformononetin	2-hydroxylamino-4,6-dinitrotoluene-O-glucoside	2-carboxy-L-threo-pentonate	2-aminoacrylate	2-[(2R,5Z)-(2-carboxy-4-methylthiazol-5(2H)-ylidene]ethyl phosphate	2-hydroxylamino-4,6-dinitrotoluene-O-glucoside	24-ethylidenelophenol	3,4-dihydroxyphenylpyruvate	3β-hydroxy-4β-methyl-5α-cholest-7-ene-4α-carboxylate
2-hydroxy-5-(methylthio)-3-oxopent-1-enyl phosphate	2-dehydropantoate	2-carboxy-L-xylonolactone	2-[3-carboxy-3-(methylammonio)propyl]-L-histidine in eEF-2	2-carboxy-L-xylonolactone	2-hydroxyisoflavanone naringenin	2-dehydro-3-deoxy-D-gluconate-6-phosphate	2'-hydroxypseudobaptigenin	2-hydroxyisoflavanone naringenin	2-hydroxyphenylacetate	2-carboxy-L-xylonolactone	2-butyl-4-hydroxy-5-methyl-3(2H)-furanone	2-[3-carboxy-3-(dimethylammonio)propyl]-L-histidine in eEF-2	2-hydroxyphenylacetate	24-hydroxy-3-oxocholest-4-en-26-oyl-CoA	3,5-bisdiphosphoinositol-1D-myo-inositol (2,3,4,6)tetrakisphosphate	4'-phosphopantetheine
2-hydroxyformononetin	2-hydroxy-3-butenylglucosinolate	2-carboxylate-4-methyl-5-beta-(ethyl adenosine 5-diphosphate) thiazole	2-aceto-2-hydroxy-butanoate	2-carboxylate-4-methyl-5-beta-(ethyl adenosine 5-diphosphate) thiazole	2-hydroxylamino-4,6-dinitrotoluene	2-dehydropantoate	2'-O-methylcytidine1402 in 16S rRNA	2-hydroxylamino-4,6-dinitrotoluene	2-isopropylmaleate	2-carboxylate-4-methyl-5-beta-(ethyl adenosine 5-diphosphate) thiazole	2-C-methyl-D-erythritol-2,4-cyclodiphosphate	2-[3-carboxy-3-(methylammonio)propyl]-L-histidine in eEF-2	2-isopropylmaleate	24-methyldesmosterol	3,5-dichlorocatechol	4,4-dimethyl-14α-formyl-5α-cholesta-8-en-3β-ol
2-hydroxyisoflavanone naringenin	2-hydroxy-4-isopropylamino-6-amino-s-triazine	2-chloro-trans-dienelactone	2-amino-3,7-dideoxy-D-threo-hept-6-ulosonate	2-chloro-trans-dienelactone	2-hydroxylamino-4,6-dinitrotoluene-C-glucoside	2-hydroxy-3-butenylglucosinolate	2,2'-azino-bis-(3-ethylbenzothiazoline-6-sulfonate)	2-hydroxylamino-4,6-dinitrotoluene-C-glucoside	2-keto-3-deoxy-L-rhamnonate	2-chloro-trans-dienelactone	2-C-methyl-D-erythritol-4-phosphate	2-aceto-2-hydroxy-butanoate	2-keto-L-gulonate	24-methylenecholesterol	3,5-dihydroxyanisole	4,4-dimethyl-14α-hydroxymethyl-5α-cholesta-8-en-3β-ol
2-hydroxylamino-4,6-dinitrotoluene	2-hydroxy-5-(methylthio)-3-oxopent-1-enyl phosphate	2-cis,4-trans-xanthoxin	2-amino-4,6-dinitrotoluene	2-cis,4-trans-xanthoxin	2-hydroxylamino-4,6-dinitrotoluene-O-glucoside	2-hydroxy-4-isopropylamino-6-amino-s-triazine	2,2'-azino-bis-(3-ethylbenzothiazoline-6-sulfonate) radical cation	2-hydroxylamino-4,6-dinitrotoluene-O-glucoside	2-ketoarginine	2-cis,4-trans-xanthoxin	2-carboxy-L-threo-pentonate	2-amino-3,7-dideoxy-D-threo-hept-6-ulosonate	2-ketoarginine	24-methylenecycloartanol	3,6-dichlorocatechol	4,4-dimethyl-5-α-cholesta-8,14-dien-3-β-ol
2-hydroxylamino-4,6-dinitrotoluene-C-glucoside	2-hydroxyformononetin	2-cis-abscisate	2-amino-4,6-dinitrotoluene glucoside	2-cis-abscisate	2-hydroxyphenylacetate	2-hydroxy-5-(methylthio)-3-oxopent-1-enyl phosphate	2,3-bis[(3R)-3-hydroxymyristoyl]-α-D-glucosaminyl 1-phosphate	2-hydroxyphenylacetate	2-methoxy-6-all trans-hexaprenyl-2-methoxy-1,4-benzoquinol	2-cis-abscisate	2-carboxy-L-xylonolactone	2-amino-4,6-dinitrotoluene	2-methoxy-6-(all-trans-decaprenyl)phenol	24-methylenelophenol	3-(2-propenoic acid)-o-benzoquinone	4,4-dimethyl-5α-cholesta-8-en-3-β-ol
2-hydroxylamino-4,6-dinitrotoluene-O-glucoside	2-hydroxyisoflavanone naringenin	2-dehydro-3-deoxy-D-gluconate-6-phosphate	2-aminoacrylate	2-dehydropantoate	2-isopropylmaleate	2-hydroxy-cyclohexane-1-carboxyl-CoA	2,3-dehydroadipyl-CoA	2-isopropylmaleate	2-methoxy-6-all trans-octaprenyl-2-methoxy-1,4-benzoquinol	2-dehydro-3-deoxy-D-gluconate-6-phosphate	2-carboxylate-4-methyl-5-beta-(ethyl adenosine 5-diphosphate) thiazole	2-amino-4,6-dinitrotoluene glucoside	2-methoxy-6-all trans-decaprenyl-2-methoxy-1,4-benzoquinol	26,27-dehydrozymosterol	3-(3'-methylthio)propylmalate	4,4-dimethylzymosterol
2-hydroxyphenylacetate	2-hydroxylamino-4,6-dinitrotoluene	2-dehydropantoate	2-butyl-4-hydroxy-5-methyl-3(2H)-furanone	2-hydroxy-3-butenylglucosinolate	2-keto-3-deoxy-L-rhamnonate	2-hydroxyformononetin	2,3-dihydroxy-3-methylbutanoate	2-keto-3-deoxy-L-rhamnonate	2-methoxy-6-all-trans-octaprenylphenol	2-dehydropantoate	2-chloro-trans-dienelactone	2-aminoacrylate	2-methoxy-6-all trans-hexaprenyl-2-methoxy-1,4-benzoquinol	3''-deamino-3''-oxonicotianamine	3-(4'-methylthio)butylmalate	4,5-seco-dopa
2-isopropylmaleate	2-hydroxylamino-4,6-dinitrotoluene-C-glucoside	2-hydroxy-3-butenylglucosinolate	2-C-methyl-D-erythritol-2,4-cyclodiphosphate	2-hydroxy-5-(methylthio)-3-oxopent-1-enyl phosphate	2-ketoarginine	2-hydroxyisoflavanone naringenin	2,3-dihydroxy-3-methylvalerate	2-keto-L-gulonate	2-methyl-1,5-dinitro-3-nitrosobenzene	2-hydroxy-3-butenylglucosinolate	2-cis,4-trans-xanthoxin	2-butyl-4-hydroxy-5-methyl-3(2H)-furanone	2-methyl-1,5-dinitro-3-nitrosobenzene	3'-ketolactose	3-(4-hydroxyphenyl)-3-hydroxy-propionyl-CoA	4-(2'-carboxyphenyl)-4-oxobutyryl-CoA
2-keto-3-deoxy-L-rhamnonate	2-hydroxylamino-4,6-dinitrotoluene-O-glucoside	2-hydroxy-5-(methylthio)-3-oxopent-1-enyl phosphate	2-C-methyl-D-erythritol-4-phosphate	2-hydroxy-cyclohexane-1-carboxyl-CoA	2-methoxy-6-(all-trans-decaprenyl)phenol	2-hydroxylamino-4,6-dinitrotoluene	2,3-dimethyl-6-phytyl-1,4-benzoquinol	2-ketoarginine	2-methyl-3-hydroxybutyryl-CoA	2-hydroxy-5-(methylthio)-3-oxopent-1-enyl phosphate	2-cis-abscisate	2-C-methyl-D-erythritol-2,4-cyclodiphosphate	2-methyl-3-hydroxybutyryl-CoA	3,22-dioxochol-4-en-24-oyl-CoA	3-(4-hydroxyphenyl)-3-oxo-propionyl-CoA	4-(2-amino-3-hydroxyphenyl)-2,4-dioxobutanoate
2-ketoarginine	2-hydroxyphenylacetate	2-hydroxy-cyclohexane-1-carboxyl-CoA	2-carboxy-L-threo-pentonate	2-hydroxyformononetin	2-methoxy-6-all trans-decaprenyl-2-methoxy-1,4-benzoquinol	2-hydroxylamino-4,6-dinitrotoluene-C-glucoside	2,3-dioxo-L-gulonate	2-methoxy-6-(all-trans-decaprenyl)phenol	2-methyl-6-phytyl-1,4-benzoquinol	2-hydroxy-5-methylquinone	2-dehydro-3-deoxy-D-gluconate-6-phosphate	2-C-methyl-D-erythritol-4-phosphate	2-methyl-6-phytyl-1,4-benzoquinol	3,24-dioxocholest-4-en-26-oyl-CoA	3-(5'-methylthio)pentylmalate	4-(2-aminophenyl)-2,4-dioxobutanoate
2-methoxy-6-(all-trans-decaprenyl)phenol	2-isopropylmaleate	2-hydroxyformononetin	2-carboxy-L-xylonolactone	2-hydroxyisoflavanone naringenin	2-methoxy-6-all trans-hexaprenyl-2-methoxy-1,4-benzoquinol	2-hydroxylamino-4,6-dinitrotoluene-O-glucoside	2,4,6-trinitrotoluene	2-methoxy-6-all trans-decaprenyl-2-methoxy-1,4-benzoquinol	2-methyl-6-solanyl-1,4-benzoquinol	2-hydroxyformononetin	2-dehydropantoate	2-carboxy-L-threo-pentonate	2-methyl-6-solanyl-1,4-benzoquinol	3,4-dihydroxy-5-all-trans-decaprenylbenzoate	3-(6'-methylthio)hexylmalate	4-(cytidine 5'-diphospho)-2-C-methyl-D-erythritol
2-methoxy-6-all trans-decaprenyl-2-methoxy-1,4-benzoquinol	2-keto-3-deoxy-L-rhamnonate	2-hydroxyisoflavanone naringenin	2-carboxylate-4-methyl-5-beta-(ethyl adenosine 5-diphosphate) thiazole	2-hydroxylamino-4,6-dinitrotoluene	2-methyl-1,5-dinitro-3-nitrosobenzene	2-hydroxyphenylacetate	2,4-dichlorophenol	2-methoxy-6-all trans-hexaprenyl-2-methoxy-1,4-benzoquinol	2-methylacetoacetyl-CoA	2-hydroxyisoflavanone naringenin	2-hydroxy-2-methylbutyronitrile	2-carboxy-L-xylonolactone	2-methylacetoacetyl-CoA	3,4-dihydroxy-5-all-trans-heptaprenylbenzoate	3-(7'-methylthio)heptylmalate	4-acetamidobutanal
2-methoxy-6-all trans-hexaprenyl-2-methoxy-1,4-benzoquinol	2-ketoarginine	2-hydroxylamino-4,6-dinitrotoluene	2-chloro-trans-dienelactone	2-hydroxylamino-4,6-dinitrotoluene-C-glucoside	2-methyl-3-hydroxybutyryl-CoA	2-isopropylmaleate	2,4-dihydroxycinnamate	2-methyl-1,5-dinitro-3-nitrosobenzene	2-methyladenine2503 in 23S rRNA	2-hydroxylamino-4,6-dinitrotoluene	2-hydroxy-3-butenylglucosinolate	2-carboxylate-4-methyl-5-beta-(ethyl adenosine 5-diphosphate) thiazole	2-methyladenine2503 in 23S rRNA	3,4-dihydroxy-5-all-trans-hexaprenylbenzoate	3-(all-trans-octaprenyl)benzene-1,2-diol	4-acetamidobutanoate
2-methyl-1,5-dinitro-3-nitrosobenzene	2-methoxy-6-(all-trans-decaprenyl)phenol	2-hydroxylamino-4,6-dinitrotoluene-C-glucoside	2-cis,4-trans-xanthoxin	2-hydroxylamino-4,6-dinitrotoluene-O-glucoside	2-methyl-6-phytyl-1,4-benzoquinol	2-keto-3-deoxy-L-rhamnonate	2,4-dinitrophenyl-S-glutathione	2-methyl-3-hydroxybutyryl-CoA	2-methylbutanal	2-hydroxylamino-4,6-dinitrotoluene-C-glucoside	2-hydroxy-5-(methylthio)-3-oxopent-1-enyl phosphate	2-chloro-trans-dienelactone	2-methylbutanal	3,4-dihydroxy-5-all-trans-nonaprenylbenzoate	3-2-carboxyphenylcatechol	4-amino-2-methyl-5-diphosphomethylpyrimidine
2-methyl-3-hydroxybutyryl-CoA	2-methoxy-6-all trans-decaprenyl-2-methoxy-1,4-benzoquinol	2-hydroxylamino-4,6-dinitrotoluene-O-glucoside	2-cis-abscisate	2-hydroxyphenylacetate	2-methyl-6-solanyl-1,4-benzoquinol	2-ketoarginine	2,5,7-trihydroxy-4'-methoxyisoflavanone	2-methyl-6-phytyl-1,4-benzoquinol	2-methylbutanol	2-hydroxylamino-4,6-dinitrotoluene-O-glucoside	2-hydroxyformononetin	2-cis,4-trans-xanthoxin	2-methylbutanol	3,4-dihydroxy-5-all-trans-octaprenylbenzoate	3-[(3aS,4S,5R,7aS)-5-hydroxy-7a-methyl-1-oxo-octahydro-1H-inden-4-yl]-3-hydroxypropanoyl-CoA	4-amino-2-methyl-5-phosphomethylpyrimidine
2-methyl-6-phytyl-1,4-benzoquinol	2-methoxy-6-all trans-hexaprenyl-2-methoxy-1,4-benzoquinol	2-hydroxyphenylacetate	2-dehydropantoate	2-isopropylmaleate	2-methylacetoacetyl-CoA	2-methoxy-6-(all-trans-decaprenyl)phenol	2,5-diamino-6-(5-phospho-D-ribitylamino)pyrimidin-4(3H)-one	2-methyl-6-solanyl-1,4-benzoquinol	2-methylbutanoyl-CoA	2-hydroxyphenylacetate	2-hydroxyisoflavanone naringenin	2-cis-abscisate	2-methylbutanoyl-CoA	3,4-dihydroxymandelate	3-[(3aS,4S,5R,7aS)-5-hydroxy-7a-methyl-1-oxo-octahydro-1H-inden-4-yl]-3-oxopropanoyl-CoA	4-amino-4-deoxychorismate
2-methyl-6-solanyl-1,4-benzoquinol	2-methyl-1,5-dinitro-3-nitrosobenzene	2-isopropylmaleate	2-hydroxy-3-butenylglucosinolate	2-keto-3-deoxy-L-rhamnonate	2-methyladenine2503 in 23S rRNA	2-methoxy-6-(all-trans-nonaprenyl)phenol	2,5-diamino-6-(5-phospho-D-ribosylamino)pyrimidin-4(3H)-one	2-methylacetoacetyl-CoA	2-methylthio-N-6-isopentyl adenosine-37 tRNA	2-hydroxysuccinamate	2-hydroxylamino-4,6-dinitrotoluene	2-dehydro-3-deoxy-D-gluconate-6-phosphate	2-methylthio-N-6-isopentyl adenosine-37 tRNA	3,4-dihydroxyphenylacetaldehyde	3-[(3aS,4S,7aS)-7a-methyl-1,5-dioxo-octahydro-1H-inden-4-yl]propanoate	4-aminobenzoate
2-methylacetoacetyl-CoA	2-methyl-3-hydroxybutyryl-CoA	2-keto-3-deoxy-L-rhamnonate	2-hydroxy-4-isopropylamino-6-amino-s-triazine	2-ketoarginine	2-methylbutanal	2-methoxy-6-all trans-decaprenyl-2-methoxy-1,4-benzoquinol	2,5-dichloro-cis,cis-muconate	2-methyladenine2503 in 23S rRNA	2-O-methyluridine2552 in 23S rRNA	2-isopropylmaleate	2-hydroxylamino-4,6-dinitrotoluene-C-glucoside	2-dehydropantoate	2-O-methyluridine2552 in 23S rRNA	3,4-dihydroxyphenylacetate	3-[(3aS,4S,7aS)-7a-methyl-1,5-dioxo-octahydro-1H-inden-4-yl]propanoyl-CoA	4-aminobutanoate
2-methyladenine2503 in 23S rRNA	2-methyl-6-phytyl-1,4-benzoquinol	2-ketoarginine	2-hydroxy-5-(methylthio)-3-oxopent-1-enyl phosphate	2-methoxy-6-(all-trans-decaprenyl)phenol	2-methylbutanol	2-methoxy-6-all trans-hexaprenyl-2-methoxy-1,4-benzoquinol	2,5-dihydroxybenzoate 5-O-β-D-glucoside	2-methylbutanal	2-octaprenylphenol	2-keto-3-deoxy-L-rhamnonate	2-hydroxylamino-4,6-dinitrotoluene-O-glucoside	2-hydroxy-3-butenylglucosinolate	2-octaprenylphenol	3,4-dihydroxyphenylglycol	3-acetamidopropanal	4-coumarate
2-methylbutanal	2-methyl-6-solanyl-1,4-benzoquinol	2-methoxy-6-(all-trans-decaprenyl)phenol	2-hydroxy-cyclohexane-1-carboxyl-CoA	2-methoxy-6-all trans-decaprenyl-2-methoxy-1,4-benzoquinol	2-methylbutanoyl-CoA	2-methoxy-6-all trans-nonaprenyl-2-methoxy-1,4-benzoquinol	2,6-diamino-4-hydroxy-5-formamidopyrimidine	2-methylbutanol	2-oxo-10-methylthiodecanoate	2-ketoarginine	2-hydroxyphenylacetate	2-hydroxy-4-isopropylamino-6-amino-s-triazine	2-oxo-10-methylthiodecanoate	3,4-dihydroxyphenylglycolaldehyde	3-aminopropanal	4-coumaroyl-CoA
2-methylbutanol	2-methylacetoacetyl-CoA	2-methoxy-6-all trans-decaprenyl-2-methoxy-1,4-benzoquinol	2-hydroxyformononetin	2-methoxy-6-all trans-hexaprenyl-2-methoxy-1,4-benzoquinol	2-methylthio-N-6-isopentyl adenosine-37 tRNA	2-methoxy-6-all trans-octaprenyl-2-methoxy-1,4-benzoquinol	2,7,4'-trihydroxyisoflavanone	2-methylbutanoyl-CoA	2-oxo-3-hydroxy-4-phosphobutanoate	2-methoxy-6-(all-trans-decaprenyl)phenol	2-isopropylmaleate	2-hydroxy-5-(methylthio)-3-oxopent-1-enyl phosphate	2-oxo-3-hydroxy-4-phosphobutanoate	3,4-dihydroxyphenylpyruvate	3-chlorobenzaldehyde	4-coumaryl alcohol
2-methylbutanoyl-CoA	2-methyladenine2503 in 23S rRNA	2-methoxy-6-all trans-hexaprenyl-2-methoxy-1,4-benzoquinol	2-hydroxyisoflavanone naringenin	2-methyl-1,5-dinitro-3-nitrosobenzene	2-O-methyluridine2552 in 23S rRNA	2-methyl-1,5-dinitro-3-nitrosobenzene	2,7-dihydroxy-4'-methoxyisoflavanone	2-methylthio-N-6-isopentyl adenosine-37 tRNA	2-oxo-3-phenylpropanoate	2-methoxy-6-all trans-decaprenyl-2-methoxy-1,4-benzoquinol	2-keto-3-deoxy-L-rhamnonate	2-hydroxy-5-methylquinone	2-oxo-3-phenylpropanoate	3,5-bisdiphosphoinositol-1D-myo-inositol (2,3,4,6)tetrakisphosphate	3-chlorobenzoate	4-fumaryl-acetoacetate
2-methylthio-N-6-isopentyl adenosine-37 tRNA	2-methylbutanal	2-methyl-1,5-dinitro-3-nitrosobenzene	2-hydroxylamino-4,6-dinitrotoluene	2-methyl-3-hydroxybutyryl-CoA	2-octaprenylphenol	2-methyl-3-hydroxybutyryl-CoA	2-(2'-methylthio)ethylmalic-acid	2-O-methyluridine2552 in 23S rRNA	2-oxo-4-methylthiobutanoate	2-methoxy-6-all trans-hexaprenyl-2-methoxy-1,4-benzoquinol	2-keto-L-gulonate	2-hydroxyformononetin	2-oxo-4-methylthiobutanoate	3,5-dichlorocatechol	3-cis-dodecenoyl-CoA	4-guanidinobutyramide
2-O-methyluridine2552 in 23S rRNA	2-methylbutanol	2-methyl-3-hydroxybutyryl-CoA	2-hydroxylamino-4,6-dinitrotoluene-C-glucoside	2-methyl-6-phytyl-1,4-benzoquinol	2-oxo-3-hydroxy-4-phosphobutanoate	2-methyl-6-phytyl-1,4-benzoquinol	2-(2-carboxy-4-methylthiazol-5-yl)ethyl phosphate	2-octaprenylphenol	2-oxo-5-methylthiopentanoate	2-methyl-1,5-dinitro-3-nitrosobenzene	2-ketoarginine	2-hydroxyisoflavanone naringenin	2-oxo-6-methylthiohexanoate	3,5-dihydroxyanisole	3-cyano-L-alanine	4-guanidinobutyrate
2-octaprenylphenol	2-methylbutanoyl-CoA	2-methyl-6-phytyl-1,4-benzoquinol	2-hydroxylamino-4,6-dinitrotoluene-O-glucoside	2-methyl-6-solanyl-1,4-benzoquinol	2-oxo-3-phenylpropanoate	2-methyl-6-solanyl-1,4-benzoquinol	2-(3'-methylthio)propylmalate	2-oxo-10-methylthiodecanoate	2-oxo-6-methylthiohexanoate	2-methyl-3-hydroxybutyryl-CoA	2-methoxy-6-(all-trans-decaprenyl)phenol	2-hydroxylamino-4,6-dinitrotoluene	2-oxo-7-methylthioheptanoate	3,5-dimethoxyphenol	3-decaprenyl-4-hydroxybenzoate	4-hydroxy-2-ketopimelate
2-oxo-3-hydroxy-4-phosphobutanoate	2-methylthio-N-6-isopentyl adenosine-37 tRNA	2-methyl-6-solanyl-1,4-benzoquinol	2-hydroxyphenylacetate	2-methylacetoacetyl-CoA	2-oxo-4-methylthiobutanoate	2-methylacetoacetyl-CoA	2-(3-carboxy-3-aminopropyl)-L-histidine in eEF-2	2-oxo-3-hydroxy-4-phosphobutanoate	2-oxo-7-methylthioheptanoate	2-methyl-6-phytyl-1,4-benzoquinol	2-methoxy-6-all trans-decaprenyl-2-methoxy-1,4-benzoquinol	2-hydroxylamino-4,6-dinitrotoluene-C-glucoside	2-oxo-8-methylthiooctanoate	3,6,7,3'-tetra-methylquercetagetin	3-dehydro-6-deoxoteasterone	4-hydroxy-2-nonenal
2-oxo-3-phenylpropanoate	2-O-methyluridine2552 in 23S rRNA	2-methylacetoacetyl-CoA	2-isopropylmaleate	2-methyladenine2503 in 23S rRNA	2-oxo-5-methylthiopentanoate	2-methyladenine2503 in 23S rRNA	2-(4'-methylthio)butylmalate	2-oxo-3-phenylpropanoate	2-oxo-8-methylthiooctanoate	2-methyl-6-solanyl-1,4-benzoquinol	2-methoxy-6-all trans-hexaprenyl-2-methoxy-1,4-benzoquinol	2-hydroxylamino-4,6-dinitrotoluene-O-glucoside	2-oxo-9-methylthiononanoate	3,6-dichlorocatechol	3-dehydrocholate	4-hydroxy-2-nonenal-[Cys-Gly] conjugate
2-oxo-4-methylthiobutanoate	2-octaprenylphenol	2-methyladenine2503 in 23S rRNA	2-keto-3-deoxy-L-rhamnonate	2-methylbutanal	2-oxo-6-methylthiohexanoate	2-methylbutanal	2-(5'-methylthio)pentylmalate	2-oxo-4-methylthiobutanoate	2-oxo-9-methylthiononanoate	2-methylacetoacetyl-CoA	2-methyl-1,5-dinitro-3-nitrosobenzene	2-hydroxyphenylacetate	2-oxobutanoate	3,7,3'-tri-methylquercetagetin	3-dehydroquinate	4-hydroxy-2-nonenal-[L-Cys] conjugate
2-oxo-5-methylthiopentanoate	2-oxo-3-hydroxy-4-phosphobutanoate	2-methylbutanal	2-ketoarginine	2-methylbutanol	2-oxobutanoate	2-methylbutanol	2-(6'-methylthio)hexylmalate	2-oxo-5-methylthiopentanoate	2-oxobutanoate	2-methyladenine2503 in 23S rRNA	2-methyl-3-hydroxybutyryl-CoA	2-isopropylmaleate	2-oxoglutarate	3,7,4'-tri-O-methylquercetin	3-dehydroshikimate	4-hydroxy-2-nonenal-glutathione conjugate
2-oxo-6-methylthiohexanoate	2-oxo-3-phenylpropanoate	2-methylbutanol	2-methoxy-6-(all-trans-decaprenyl)phenol	2-methylbutanoyl-CoA	2-oxoglutaramate	2-methylbutanoyl-CoA	2-(7'-methylthio)heptylmalate	2-oxo-6-methylthiohexanoate	2-oxoglutaramate	2-methylbutanal	2-methyl-6-phytyl-1,4-benzoquinol	2-keto-3-deoxy-L-rhamnonate	2-phenylethanol	3,7-di-methylquercetagetin	3-dehydrosphinganine	4-hydroxy-5-methyl-2-methylene-3(2H)-furanone
2-oxobutanoate	2-oxo-4-methylthiobutanoate	2-methylbutanoyl-CoA	2-methoxy-6-all trans-decaprenyl-2-methoxy-1,4-benzoquinol	2-methylthio-N-6-isopentyl adenosine-37 tRNA	2-oxoglutarate	2-methylthio-N-6-isopentyl adenosine-37 tRNA	2-(α-hydroxyethyl)thiaminediphosphate	2-oxo-7-methylthioheptanoate	2-oxoglutarate	2-methylbutanol	2-methyl-6-solanyl-1,4-benzoquinol	2-keto-L-gulonate	2-phenylethyl 6-O-β-D-xylopyranosyl-β-D-glucopyranoside	3,7-di-O-methylquercetin	3-dehydrosphinganine (C20)	4-hydroxy-5-methyl-2-propyl-3(2H)-furanone
2-oxoglutaramate	2-oxo-5-methylthiopentanoate	2-methylthio-N-6-isopentyl adenosine-37 tRNA	2-methoxy-6-all trans-hexaprenyl-2-methoxy-1,4-benzoquinol	2-O-methyluridine2552 in 23S rRNA	2-phenylethanol	2-O-methyluridine2552 in 23S rRNA	2-18:2(9Z,12Z)-lysophosphatidylcholine	2-oxo-8-methylthiooctanoate	2-phenylethanol	2-methylbutanoyl-CoA	2-methylacetoacetyl-CoA	2-ketoarginine	2-phenylethylamine	3-(2-propenoic acid)-o-benzoquinone	3-dehydroteasterone	4-hydroxybenzaldehyde
2-oxoglutarate	2-oxo-6-methylthiohexanoate	2-O-methyluridine2552 in 23S rRNA	2-methyl-1,5-dinitro-3-nitrosobenzene	2-octaprenylphenol	2-phenylethyl 6-O-β-D-xylopyranosyl-β-D-glucopyranoside	2-octaprenylphenol	2-[(2R,5Z)-(2-carboxy-4-methylthiazol-5(2H)-ylidene]ethyl phosphate	2-oxo-9-methylthiononanoate	2-phenylethyl 6-O-β-D-xylopyranosyl-β-D-glucopyranoside	2-methylpropionitrile	2-methyladenine2503 in 23S rRNA	2-methoxy-6-(all-trans-decaprenyl)phenol	2-phospho-4-(cytidine 5'-diphospho)-2-C-methyl-D-erythritol	3-(3'-methylthio)propylmalate	3-demethylubiquinol-10	4-hydroxybenzoate
2-phenylethanol	2-oxobutanoate	2-octaprenylphenol	2-methyl-3-hydroxybutyryl-CoA	2-oxo-3-hydroxy-4-phosphobutanoate	2-phenylethylamine	2-oxindole-3-acetate	2-[3-carboxy-3-(dimethylammonio)propyl]-L-histidine in eEF-2	2-oxobutanoate	2-phenylethylamine	2-methylthio-N-6-isopentyl adenosine-37 tRNA	2-methylbutanal	2-methoxy-6-all trans-decaprenyl-2-methoxy-1,4-benzoquinol	2-phospho-D-glycerate	3-(4'-methylthio)butylmalate	3-demethylubiquinol-8	4-hydroxybenzoyl-CoA
2-phenylethyl 6-O-β-D-xylopyranosyl-β-D-glucopyranoside	2-oxoglutaramate	2-oxo-3-hydroxy-4-phosphobutanoate	2-methyl-6-phytyl-1,4-benzoquinol	2-oxo-3-phenylpropanoate	2-phospho-4-(cytidine 5'-diphospho)-2-C-methyl-D-erythritol	2-oxo-3-hydroxy-4-phosphobutanoate	2-[3-carboxy-3-(methylammonio)propyl]-L-histidine in eEF-2	2-oxoglutarate	2-phospho-4-(cytidine 5'-diphospho)-2-C-methyl-D-erythritol	2-O-methyluridine2552 in 23S rRNA	2-methylbutanol	2-methoxy-6-all trans-hexaprenyl-2-methoxy-1,4-benzoquinol	2-phosphoglycolate	3-(4-hydroxyphenyl)-3-hydroxy-propionyl-CoA	3-deoxy-D-arabino-heptulosonate-7-phosphate	4-hydroxybutanoate
2-phenylethylamine	2-oxoglutarate	2-oxo-3-phenylpropanoate	2-methyl-6-solanyl-1,4-benzoquinol	2-oxo-4-methylthiobutanoate	2-phospho-D-glycerate	2-oxo-3-phenylpropanoate	2-aceto-2-hydroxy-butanoate	2-phenylethanol	2-phospho-D-glycerate	2-octaprenylphenol	2-methylbutanoyl-CoA	2-methoxy-6-all trans-octaprenyl-2-methoxy-1,4-benzoquinol	2-propenyl-glucosinolate	3-(4-hydroxyphenyl)-3-oxo-propionyl-CoA	3-deoxy-D-manno-octulosonate	4-hydroxyphenylpyruvate
2-phospho-4-(cytidine 5'-diphospho)-2-C-methyl-D-erythritol	2-phenylethanol	2-oxo-4-methylthiobutanoate	2-methylacetoacetyl-CoA	2-oxo-5-methylthiopentanoate	2-phosphoglycolate	2-oxo-4-methylthiobutanoate	2-amino-3,7-dideoxy-D-threo-hept-6-ulosonate	2-phenylethylamine	2-phosphoglycolate	2-oxo-3-hydroxy-4-phosphobutanoate	2-methylbutyronitrile	2-methyl-1,5-dinitro-3-nitrosobenzene	2-succinyl-5-enolpyruvyl-6-hydroxy-3-cyclohexene-1-carboxylate	3-(5'-methylthio)pentylmalate	3-deoxy-D-manno-octulosonate 8-phosphate	4-hydroxysphinganine
2-phospho-D-glycerate	2-phenylethylamine	2-oxo-5-methylthiopentanoate	2-methyladenine2503 in 23S rRNA	2-oxo-6-methylthiohexanoate	2-propenyl-glucosinolate	2-oxo-5-methylthiopentanoate	2-amino-4,6-dinitrotoluene	2-phospho-4-(cytidine 5'-diphospho)-2-C-methyl-D-erythritol	2-propenyl-glucosinolate	2-oxo-3-phenylpropanoate	2-methylpropionitrile	2-methyl-3-hydroxybutyryl-CoA	2-succinylbenzoate	3-(6'-methylthio)hexylmalate	3-dimethylsulfoniopropionaldehyde	4-imidazoleacetate
2-phosphoglycolate	2-phospho-4-(cytidine 5'-diphospho)-2-C-methyl-D-erythritol	2-oxo-6-methylthiohexanoate	2-methylbutanal	2-oxobutanoate	2-succinyl-5-enolpyruvyl-6-hydroxy-3-cyclohexene-1-carboxylate	2-oxo-6-methylthiohexanoate	2-amino-4,6-dinitrotoluene glucoside	2-phospho-D-glycerate	2-propenyl-thiohydroximate-O-sulfate	2-oxo-4-methylthiobutanoate	2-methylthio-N-6-isopentyl adenosine-37 tRNA	2-methyl-6-phytyl-1,4-benzoquinol	2-trans,-6-trans-farnesyl monophosphate	3-(7'-methylthio)heptylmalate	3-diphospho-1D-myo-inositol (1,2,4,5,6)pentakisphosphate	4-maleyl-acetoacetate
2-propenyl-glucosinolate	2-phospho-D-glycerate	2-oxobutanoate	2-methylbutanol	2-oxoglutarate	2-succinylbenzoate	2-oxobutanoate	2-aminoacrylate	2-phosphoglycolate	2-sinapoyloxy-3-butenylglucosinolate	2-oxo-5-methylthiopentanoate	2-O-methyluridine2552 in 23S rRNA	2-methyl-6-solanyl-1,4-benzoquinol	2-trans-dodecenoyl-CoA	3-(all-trans-octaprenyl)benzene-1,2-diol	3-epi-6-deoxocathasterone	4-methyl-2-oxopentanoate
2-succinyl-5-enolpyruvyl-6-hydroxy-3-cyclohexene-1-carboxylate	2-phosphoglycolate	2-oxoglutaramate	2-methylbutanoyl-CoA	2-phenylethanol	2-trans,-6-trans-farnesyl monophosphate	2-oxoglutaramate	2-benzoyloxy-3-butenylglucosinolate	2-propenyl-glucosinolate	2-succinyl-5-enolpyruvyl-6-hydroxy-3-cyclohexene-1-carboxylate	2-oxo-6-methylthiohexanoate	2-octaprenylphenol	2-methylacetoacetyl-CoA	22-hydroxy-3-oxochol-4-en-24-oyl-CoA	3-2-carboxyphenylcatechol	3-heptaprenyl-4-hydroxybenzoate	4-methyl-5-(2-phosphonooxyethyl)thiazole
2-succinylbenzoate	2-propenyl-glucosinolate	2-oxoglutarate	2-methylthio-N-6-isopentyl adenosine-37 tRNA	2-phenylethyl 6-O-β-D-xylopyranosyl-β-D-glucopyranoside	2-trans-dodecenoyl-CoA	2-oxoglutarate	2-butyl-4-hydroxy-5-methyl-3(2H)-furanone	2-propenyl-thiohydroximate-O-sulfate	2-succinylbenzoate	2-oxobutanoate	2-oxo-3-hydroxy-4-phosphobutanoate	2-methyladenine2503 in 23S rRNA	22-hydroxydocosanoate	3-[(3aS,4S,5R,7aS)-5-hydroxy-7a-methyl-1-oxo-octahydro-1H-inden-4-yl]-3-hydroxypropanoyl-CoA	3-hexaprenyl-4-hydroxybenzoate	4-methyl-5-(β-hydroxyethyl)thiazole
2-trans,-6-trans-farnesyl monophosphate	2-succinyl-5-enolpyruvyl-6-hydroxy-3-cyclohexene-1-carboxylate	2-phenylethanol	2-O-methyluridine2552 in 23S rRNA	2-phenylethylamine	2-vinyl-[4H]-1,3-dithin	2-phenylethanol	2-C-methyl-D-erythritol-2,4-cyclodiphosphate	2-sinapoyloxy-3-butenylglucosinolate	2-trans,-6-trans-farnesyl monophosphate	2-oxoglutaramate	2-oxo-3-phenylpropanoate	2-methylbutanal	22-oxo-docosanoate	3-[(3aS,4S,5R,7aS)-5-hydroxy-7a-methyl-1-oxo-octahydro-1H-inden-4-yl]-3-oxopropanoyl-CoA	3-hydroxy-dihomo γ-linolenoyl-CoA	4-phospho-hydroxy-L-threonine
2-trans-dodecenoyl-CoA	2-succinylbenzoate	2-phenylethyl 6-O-β-D-xylopyranosyl-β-D-glucopyranoside	2-octaprenylphenol	2-phospho-4-(cytidine 5'-diphospho)-2-C-methyl-D-erythritol	22-hydroxy-3-oxochol-4-en-24-oyl-CoA	2-phenylethylamine	2-C-methyl-D-erythritol-4-phosphate	2-succinyl-5-enolpyruvyl-6-hydroxy-3-cyclohexene-1-carboxylate	2-trans-dodecenoyl-CoA	2-oxoglutarate	2-oxo-4-methylthiobutanoate	2-methylbutanol	24,25-dihydrolanosterol	3-[(3aS,4S,7aS)-7a-methyl-1,5-dioxo-octahydro-1H-inden-4-yl]propanoate	3-hydroxy-docosapentaenoyl-CoA	4-trimethylammoniobutanal
2-vinyl-[4H]-1,3-dithin	2-trans,-6-trans-farnesyl monophosphate	2-phenylethylamine	2-oxo-10-methylthiodecanoate	2-phospho-D-glycerate	22-hydroxydocosanoate	2-phospho-4-(cytidine 5'-diphospho)-2-C-methyl-D-erythritol	2-carboxy-D-arabinitol	2-succinylbenzoate	2-vinyl-[4H]-1,3-dithin	2-oxosuccinamate	2-oxo-5-methylthiopentanoate	2-methylbutanoyl-CoA	24-alkyl sterol 1	3-[(3aS,4S,7aS)-7a-methyl-1,5-dioxo-octahydro-1H-inden-4-yl]propanoyl-CoA	3-hydroxy-eicosatrienoyl-CoA	4α,14α-dimethyl-5α-cholesta-8,24-dien-3β-ol
22-hydroxy-3-oxochol-4-en-24-oyl-CoA	2-trans-abscisate	2-phospho-4-(cytidine 5'-diphospho)-2-C-methyl-D-erythritol	2-oxo-3-hydroxy-4-phosphobutanoate	2-phosphoglycolate	22-oxo-docosanoate	2-phospho-D-glycerate	2-carboxy-D-arabinitol-1-phosphate	2-trans,-6-trans-farnesyl monophosphate	22-hydroxy-3-oxochol-4-en-24-oyl-CoA	2-phenylethanol	2-oxo-6-methylthiohexanoate	2-methylthio-N-6-isopentyl adenosine-37 tRNA	24-alkyl sterol 2	3-acetamidopropanal	3-hydroxy-isobutyrate	4α-carboxy-4β,14α-dimethyl-9β,19-cyclo-5α-ergost-24(241)-en-3β-ol
22-hydroxydocosanoate	2-trans-dodecenoyl-CoA	2-phospho-D-glycerate	2-oxo-3-phenylpropanoate	2-propenyl-glucosinolate	24,25-dihydrolanosterol	2-phosphoglycolate	2-carboxy-L-threo-pentonate	2-trans-dodecenoyl-CoA	22-hydroxydocosanoate	2-phenylethyl 6-O-β-D-xylopyranosyl-β-D-glucopyranoside	2-oxobutanoate	2-O-methyluridine2552 in 23S rRNA	24-alkyl sterol 3	3-aminopropanal	3-hydroxy-isobutyryl-CoA	4α-carboxy-4β-methyl-5α-cholesta-8,24-dien-3β-ol
22-oxo-docosanoate	2-vinyl-[4H]-1,3-dithin	2-phosphoglycolate	2-oxo-4-methylthiobutanoate	2-succinyl-5-enolpyruvyl-6-hydroxy-3-cyclohexene-1-carboxylate	24-epi-campesterol	2-propenyl-glucosinolate	2-carboxy-L-xylonolactone	2-vinyl-[4H]-1,3-dithin	22-oxo-docosanoate	2-phenylethylamine	2-oxoglutaramate	2-octaprenylphenol	24-epi-campesterol	3-chlorobenzaldehyde	3-hydroxy-L-kynurenine	4α-carboxy-4β-methyl-5α-cholesta-8-en-3β-ol
24,25-dihydrolanosterol	22-hydroxy-3-oxochol-4-en-24-oyl-CoA	2-succinyl-5-enolpyruvyl-6-hydroxy-3-cyclohexene-1-carboxylate	2-oxo-5-methylthiopentanoate	2-succinylbenzoate	24-epibrassinolide	2-succinyl-5-enolpyruvyl-6-hydroxy-3-cyclohexene-1-carboxylate	2-carboxylate-4-methyl-5-beta-(ethyl adenosine 5-diphosphate) thiazole	22-hydroxy-3-oxochol-4-en-24-oyl-CoA	24,25-dihydrolanosterol	2-phospho-4-(cytidine 5'-diphospho)-2-C-methyl-D-erythritol	2-oxoglutarate	2-oxindole-3-acetate	24-epibrassinolide	3-chlorobenzoate	3-hydroxyadipyl-CoA	4α-carboxy-5α-cholesta-8,24-dien-3β-ol
24-epi-campesterol	22-hydroxydocosanoate	2-succinylbenzoate	2-oxo-6-methylthiohexanoate	2-trans,-6-trans-farnesyl monophosphate	24-ethylidenelophenol	2-succinylbenzoate	2-chloro-trans-dienelactone	22-hydroxydocosanoate	24-alkyl sterol 1	2-phospho-D-glycerate	2-phenylethanol	2-oxindole-3-acetyl-asp	24-epicathasterone	3-cis-dodecenoyl-CoA	3-hydroxyanthranilate	4α-carboxy-5α-cholesta-8-en-3β-ol
24-epibrassinolide	22-oxo-docosanoate	2-trans,-6-trans-farnesyl monophosphate	2-oxo-7-methylthioheptanoate	2-trans-dodecenoyl-CoA	24-hydroxy-3-oxocholest-4-en-26-oyl-CoA	2-trans,-6-trans-farnesyl monophosphate	2-cis,4-trans-xanthoxin	22-oxo-docosanoate	24-alkyl sterol 2	2-phosphoglycolate	2-phenylethyl 6-O-β-D-xylopyranosyl-β-D-glucopyranoside	2-oxo-10-methylthiodecanoate	24-ethylidenelophenol	3-cyano-L-alanine	3-hydroxypropanoyl-CoA	4α-carboxy-ergosta-7,24(241)-dien-3β-ol
24-epicathasterone	24,25-dihydrolanosterol	2-trans-dodecenoyl-CoA	2-oxo-8-methylthiooctanoate	2-vinyl-[4H]-1,3-dithin	24-methyldesmosterol	2-trans-dodecenoyl-CoA	2-cis-abscisate	24,25-dihydrolanosterol	24-alkyl sterol 3	2-propenyl-glucosinolate	2-phenylethylamine	2-oxo-3-hydroxy-4-phosphobutanoate	24-hydroxy-3-oxocholest-4-en-26-oyl-CoA	3-decaprenyl-4-hydroxybenzoate	3-hydroxypropionaldehyde	4α-carboxy-stigmasta-7,24(241)-dien-3β-ol
24-ethylidenelophenol	24-epi-campesterol	2-vinyl-[4H]-1,3-dithin	2-oxo-9-methylthiononanoate	22-hydroxy-3-oxochol-4-en-24-oyl-CoA	24-methylenecholesterol	2-vinyl-[4H]-1,3-dithin	2-coumarate	24-alkyl sterol 1	24-epi-campesterol	2-succinyl-5-enolpyruvyl-6-hydroxy-3-cyclohexene-1-carboxylate	2-phospho-4-(cytidine 5'-diphospho)-2-C-methyl-D-erythritol	2-oxo-3-phenylpropanoate	24-methyldesmosterol	3-dehydro-6-deoxoteasterone	3-hydroxypropionate	4α-formyl,4β,14α-dimethyl-9β,19-cyclo-5α-ergost-24(241)-en-3β-ol
24-hydroxy-3-oxocholest-4-en-26-oyl-CoA	24-epibrassinolide	22-hydroxy-3-oxochol-4-en-24-oyl-CoA	2-oxobutanoate	22-hydroxydocosanoate	24-methylenecycloartanol	22-hydroxy-3-oxochol-4-en-24-oyl-CoA	2-dehydropantoate	24-alkyl sterol 2	24-ethylidenelophenol	2-succinylbenzoate	2-phospho-D-glycerate	2-oxo-4-methylthiobutanoate	24-methylenecholesterol	3-dehydrocholate	3-keto-4-methylzymosterol	4α-formyl-4β-methyl-5α-cholesta-8,24-dien-3β-ol
24-methyldesmosterol	24-ethylidenelophenol	22-hydroxydocosanoate	2-oxoglutaramate	22-oxo-docosanoate	24-methylenelophenol	22-hydroxydocosanoate	2-hydroxy-3-butenylglucosinolate	24-alkyl sterol 3	24-hydroxy-3-oxocholest-4-en-26-oyl-CoA	2-trans,-6-trans-farnesyl monophosphate	2-phosphoglycolate	2-oxo-5-methylthiopentanoate	24-methylenecycloartanol	3-dehydroquinate	3-keto-β-D-galactose	4α-formyl-5α-cholesta-8,24-dien-3β-ol
24-methylenecholesterol	24-hydroxy-3-oxocholest-4-en-26-oyl-CoA	22-oxo-docosanoate	2-oxoglutarate	24,25-dihydrolanosterol	26-hydroxybrassinolide	22-oxo-docosanoate	2-hydroxy-5-(methylthio)-3-oxopent-1-enyl phosphate	24-epi-campesterol	24-methyldesmosterol	2-trans-dodecenoyl-CoA	2-propenyl-glucosinolate	2-oxo-6-methylthiohexanoate	24-methylenelophenol	3-dehydroshikimate	3-mercaptopyruvate	4α-formyl-ergosta-7,24(241)-dien-3β-ol
24-methylenecycloartanol	24-methyldesmosterol	24,25-dihydrolanosterol	2-phenylethanol	24-epi-campesterol	26-hydroxycastasterone	24,25-dihydrolanosterol	2-hydroxycaffeate	24-epibrassinolide	24-methylenecholesterol	2-vinyl-[4H]-1,3-dithin	2-succinyl-5-enolpyruvyl-6-hydroxy-3-cyclohexene-1-carboxylate	2-oxo-7-methylthioheptanoate	26,27-dehydrozymosterol	3-dehydrosphinganine	3-methoxy-4-hydroxy-5-all-trans-decaprenylbenzoate	4α-formyl-stigmasta-7,24(241)-dien-3β-ol
24-methylenelophenol	24-methylenecholesterol	24-epi-campesterol	2-phenylethyl 6-O-β-D-xylopyranosyl-β-D-glucopyranoside	24-epibrassinolide	28S-rRNA	24-epi-campesterol	2-hydroxyferulate	24-epicathasterone	24-methylenecycloartanol	22-hydroxy-3-oxochol-4-en-24-oyl-CoA	2-succinylbenzoate	2-oxo-8-methylthiooctanoate	26-hydroxybrassinolide	3-dehydrosphinganine (C20)	3-methoxy-4-hydroxy-5-all-trans-heptaprenylbenzoate	4α-hydroxy-tetrahydrobiopterin
26-hydroxybrassinolide	24-methylenecycloartanol	24-epibrassinolide	2-phenylethylamine	24-ethylidenelophenol	3''-deamino-3''-oxonicotianamine	24-epicathasterone	2-hydroxyformononetin	24-ethylidenelophenol	24-methylenelophenol	22-hydroxydocosanoate	2-trans,-6-trans-farnesyl monophosphate	2-oxo-9-methylthiononanoate	26-hydroxycastasterone	3-dehydroteasterone	3-methoxy-4-hydroxy-5-all-trans-hexaprenylbenzoate	4α-hydroxymethyl,4β,14α-dimethyl-9β,19-cyclo-5α-ergost-24(241)-en-3β-ol
26-hydroxycastasterone	24-methylenelophenol	24-epicathasterone	2-phospho-4-(cytidine 5'-diphospho)-2-C-methyl-D-erythritol	24-hydroxy-3-oxocholest-4-en-26-oyl-CoA	3'-ketolactose	24-ethylidenelophenol	2-hydroxyisoflavanone naringenin	24-hydroxy-3-oxocholest-4-en-26-oyl-CoA	26,27-dehydrozymosterol	22-oxo-docosanoate	2-trans-dodecenoyl-CoA	2-oxobutanoate	28S-rRNA	3-demethylubiquinol-10	3-methoxy-4-hydroxy-5-all-trans-nonaprenylbenzoate	4α-hydroxymethyl-4β-methyl-5α-cholesta-8,24-dien-3β-ol
28S-rRNA	26-hydroxybrassinolide	24-ethylidenelophenol	2-phospho-D-glycerate	24-methyldesmosterol	3,22-dioxochol-4-en-24-oyl-CoA	24-hydroxy-3-oxocholest-4-en-26-oyl-CoA	2-hydroxylamino-4,6-dinitrotoluene	24-hydroxy-β-amyrin	28S-rRNA	24,25-dihydrolanosterol	2-vinyl-[4H]-1,3-dithin	2-oxoglutaramate	3''-deamino-3''-oxonicotianamine	3-demethylubiquinol-8	3-methoxy-4-hydroxy-5-all-trans-octaprenylbenzoate	4α-hydroxymethyl-5α-cholesta-8,24-dien-3β-ol
3''-deamino-3''-oxonicotianamine	26-hydroxycastasterone	24-hydroxy-3-oxocholest-4-en-26-oyl-CoA	2-phosphoglycolate	24-methylenecholesterol	3,24-dioxocholest-4-en-26-oyl-CoA	24-methyldesmosterol	2-hydroxylamino-4,6-dinitrotoluene-C-glucoside	24-methyldesmosterol	3''-deamino-3''-oxonicotianamine	24-alkyl sterol 1	22-hydroxy-3-oxochol-4-en-24-oyl-CoA	2-oxoglutarate	3'-ketolactose	3-deoxy-capsidiol	3-methoxy-4-hydroxyphenylglycol	4α-hydroxymethyl-ergosta-7,24(241)-dien-3β-ol
3'-ketolactose	28S-rRNA	24-methyldesmosterol	2-propenyl-glucosinolate	24-methylenecycloartanol	3,4-dihydroxy-5-all-trans-decaprenylbenzoate	24-methylenecholesterol	2-hydroxylamino-4,6-dinitrotoluene-O-glucoside	24-methylenecholesterol	3'-ketolactose	24-alkyl sterol 2	22-hydroxydocosanoate	2-phenylethanol	3,22-dioxochol-4-en-24-oyl-CoA	3-deoxy-D-arabino-heptulosonate-7-phosphate	3-methoxy-4-hydroxyphenylglycolaldehyde	4α-hydroxymethyl-stigmasta-7,24(241)-dien-3β-ol
3,22-dioxochol-4-en-24-oyl-CoA	3''-deamino-3''-oxonicotianamine	24-methylenecholesterol	2-succinyl-5-enolpyruvyl-6-hydroxy-3-cyclohexene-1-carboxylate	24-methylenelophenol	3,4-dihydroxy-5-all-trans-heptaprenylbenzoate	24-methylenecycloartanol	2-hydroxyphenylacetate	24-methylenecycloartanol	3,22-dioxochol-4-en-24-oyl-CoA	24-alkyl sterol 3	22-oxo-docosanoate	2-phenylethyl 6-O-β-D-xylopyranosyl-β-D-glucopyranoside	3,24-dioxocholest-4-en-26-oyl-CoA	3-deoxy-D-manno-octulosonate	3-methyl-2-butenal	4α-methyl-5α-cholest-7-en-3-one
3,24-dioxocholest-4-en-26-oyl-CoA	3'-ketolactose	24-methylenecycloartanol	2-succinylbenzoate	26-hydroxybrassinolide	3,4-dihydroxy-5-all-trans-hexaprenylbenzoate	24-methylenelophenol	2-isopropylmaleate	24-methylenelophenol	3,24-dioxocholest-4-en-26-oyl-CoA	24-epi-campesterol	24,25-dihydrolanosterol	2-phenylethylamine	3,4,6-trihydroxy-cis-cinnamate	3-deoxy-D-manno-octulosonate 8-phosphate	3-methyl-2-oxobutanoate	4α-methyl-5α-cholesta-7,24-dien-3β-ol
3,4-dihydroxy-5-all-trans-decaprenylbenzoate	3,22-dioxochol-4-en-24-oyl-CoA	24-methylenelophenol	2-trans,-6-trans-farnesyl monophosphate	26-hydroxycastasterone	3,4-dihydroxy-5-all-trans-nonaprenylbenzoate	28S-rRNA	2-keto-3-deoxy-L-rhamnonate	26,27-dehydrozymosterol	3,3'-diindolylmethane	24-ethylidenelophenol	24-alkyl sterol 1	2-phospho-4-(cytidine 5'-diphospho)-2-C-methyl-D-erythritol	3,4-dihydroxy-5-all-trans-decaprenylbenzoate	3-dimethylsulfoniopropionaldehyde	3-methyl-4-cis-hydroxy-2-butenal	4α-methyl-5α-cholesta-8,14,24-trien-3β-ol
3,4-dihydroxy-5-all-trans-heptaprenylbenzoate	3,24-dioxocholest-4-en-26-oyl-CoA	26-hydroxybrassinolide	2-trans-dodecenoyl-CoA	28S-rRNA	3,4-dihydroxy-5-all-trans-octaprenylbenzoate	3''-deamino-3''-oxonicotianamine	2-methoxy-6-(all-trans-decaprenyl)phenol	26-hydroxybrassinolide	3,4-dihydroxymandelate	24-hydroxy-3-oxocholest-4-en-26-oyl-CoA	24-alkyl sterol 2	2-phospho-D-glycerate	3,4-dihydroxy-5-all-trans-heptaprenylbenzoate	3-diphospho-1D-myo-inositol (1,2,4,5,6)pentakisphosphate	3-methyl-4-trans-hydroxy-2-butenal	4α-methyl-5α-cholesta-8-en-3-one
3,4-dihydroxy-5-all-trans-hexaprenylbenzoate	3,4-dihydroxy-5-all-trans-decaprenylbenzoate	26-hydroxycastasterone	2-vinyl-[4H]-1,3-dithin	3''-deamino-3''-oxonicotianamine	3,4-dihydroxymandelate	3'-ketolactose	2-methoxy-6-(all-trans-nonaprenyl)phenol	26-hydroxycastasterone	3,4-dihydroxyphenylacetaldehyde	24-hydroxy-β-amyrin	24-alkyl sterol 3	2-phosphoglycolate	3,4-dihydroxy-5-all-trans-hexaprenylbenzoate	3-epi-6-deoxocathasterone	3-methyladenine	4α-methyl-5α-ergosta-8,14,24(28)-trien-3β-ol
3,4-dihydroxy-5-all-trans-nonaprenylbenzoate	3,4-dihydroxy-5-all-trans-heptaprenylbenzoate	28S-rRNA	22-hydroxy-3-oxochol-4-en-24-oyl-CoA	3'-ketolactose	3,4-dihydroxyphenylacetaldehyde	3,22-dioxochol-4-en-24-oyl-CoA	2-methoxy-6-all trans-decaprenyl-2-methoxy-1,4-benzoquinol	28S-rRNA	3,4-dihydroxyphenylacetate	24-methyldesmosterol	24-epi-campesterol	2-propenyl-glucosinolate	3,4-dihydroxy-5-all-trans-nonaprenylbenzoate	3-heptaprenyl-4-hydroxybenzoate	3-methylbutanal	4α-methyl-5α-ergosta-8,24-dien-3β-ol
3,4-dihydroxy-5-all-trans-octaprenylbenzoate	3,4-dihydroxy-5-all-trans-hexaprenylbenzoate	3''-deamino-3''-oxonicotianamine	22-hydroxydocosanoate	3,22-dioxochol-4-en-24-oyl-CoA	3,4-dihydroxyphenylacetate	3,24-dioxocholest-4-en-26-oyl-CoA	2-methoxy-6-all trans-hexaprenyl-2-methoxy-1,4-benzoquinol	3''-deamino-3''-oxonicotianamine	3,4-dihydroxyphenylglycol	24-methylenecholesterol	24-ethylidenelophenol	2-succinyl-5-enolpyruvyl-6-hydroxy-3-cyclohexene-1-carboxylate	3,4-dihydroxy-5-all-trans-octaprenylbenzoate	3-hexaprenyl-4-hydroxybenzoate	3-methylbutanol	4α-methyl-zymosterol
3,4-dihydroxymandelate	3,4-dihydroxy-5-all-trans-nonaprenylbenzoate	3'-ketolactose	22-oxo-docosanoate	3,24-dioxocholest-4-en-26-oyl-CoA	3,4-dihydroxyphenylglycol	3,4-dihydroxy-5-all-trans-decaprenylbenzoate	2-methoxy-6-all trans-nonaprenyl-2-methoxy-1,4-benzoquinol	3'-ketolactose	3,4-dihydroxyphenylglycolaldehyde	24-methylenecycloartanol	24-hydroxy-3-oxocholest-4-en-26-oyl-CoA	2-succinylbenzoate	3,4-dihydroxymandelate	3-hydroxy-docosapentaenoyl-CoA	3-methylcrotonyl-CoA	5',5'''-diadenosine triphosphate
3,4-dihydroxyphenylacetaldehyde	3,4-dihydroxy-5-all-trans-octaprenylbenzoate	3,22-dioxochol-4-en-24-oyl-CoA	24,25-dihydrolanosterol	3,4-dihydroxy-5-all-trans-decaprenylbenzoate	3,4-dihydroxyphenylglycolaldehyde	3,4-dihydroxy-5-all-trans-heptaprenylbenzoate	2-methyl-1,5-dinitro-3-nitrosobenzene	3,22-dioxochol-4-en-24-oyl-CoA	3,4-dihydroxyphenylpyruvate	24-methylenelophenol	24-hydroxy-β-amyrin	2-trans,-6-trans-farnesyl monophosphate	3,4-dihydroxyphenylacetaldehyde	3-hydroxy-eicosatrienoyl-CoA	3-methylglutaconyl-CoA	5'-deoxyadenosine
3,4-dihydroxyphenylacetate	3,4-dihydroxymandelate	3,24-dioxocholest-4-en-26-oyl-CoA	24-epi-campesterol	3,4-dihydroxy-5-all-trans-heptaprenylbenzoate	3,4-dihydroxyphenylpyruvate	3,4-dihydroxy-5-all-trans-hexaprenylbenzoate	2-methyl-3-hydroxybutyryl-CoA	3,24-dioxocholest-4-en-26-oyl-CoA	3,4-dihydroxypyridin	26,27-dehydrozymosterol	24-methyldesmosterol	2-trans-dodecenoyl-CoA	3,4-dihydroxyphenylacetate	3-hydroxy-isobutyrate	3-methylthiopropanal	5'-guanylated mRNA
3,4-dihydroxyphenylglycol	3,4-dihydroxyphenylacetaldehyde	3,4-dihydroxy-5-all-trans-decaprenylbenzoate	24-epibrassinolide	3,4-dihydroxy-5-all-trans-hexaprenylbenzoate	3,4-dihydroxypyridin	3,4-dihydroxy-5-all-trans-nonaprenylbenzoate	2-methyl-6-phytyl-1,4-benzoquinol	3,3'-diindolylmethane	3,5-bisdiphosphoinositol-1D-myo-inositol (2,3,4,6)tetrakisphosphate	28S-rRNA	24-methylenecholesterol	2-vinyl-[4H]-1,3-dithin	3,4-dihydroxyphenylglycol	3-hydroxy-isobutyryl-CoA	3-O-β-D-glucosyl-brassicasterol	5'-hydroxycotinine
3,4-dihydroxyphenylglycolaldehyde	3,4-dihydroxyphenylacetate	3,4-dihydroxy-5-all-trans-heptaprenylbenzoate	24-epicathasterone	3,4-dihydroxy-5-all-trans-nonaprenylbenzoate	3,5-bisdiphosphoinositol-1D-myo-inositol (2,3,4,6)tetrakisphosphate	3,4-dihydroxy-5-all-trans-octaprenylbenzoate	2-methyl-6-solanesyl-1,4-benzoquinol	3,4-dihydroxy-5-all-trans-decaprenylbenzoate	3,5-dichlorocatechol	3''-deamino-3''-oxonicotianamine	24-methylenecycloartanol	22-hydroxy-3-oxochol-4-en-24-oyl-CoA	3,4-dihydroxyphenylglycolaldehyde	3-hydroxy-L-kynurenine	3-O-β-D-glucosyl-β-sitosterol	5'-phosphoribosyl-4-(N-succinocarboxamide)-5-aminoimidazole
3,4-dihydroxyphenylpyruvate	3,4-dihydroxyphenylglycol	3,4-dihydroxy-5-all-trans-hexaprenylbenzoate	24-ethylidenelophenol	3,4-dihydroxy-5-all-trans-octaprenylbenzoate	3,5-dihydroxyanisole	3,4-dihydroxymandelate	2-methyl-6-solanyl-1,4-benzoquinol	3,4-dihydroxy-5-all-trans-heptaprenylbenzoate	3,5-dihydroxyanisole	3'-ketolactose	24-methylenelophenol	22-hydroxydocosanoate	3,4-dihydroxyphenylpyruvate	3-hydroxyadipyl-CoA	3-octaprenyl-4-hydroxybenzoate	5'-phosphoribosyl-N-formylglycineamide
3,5-bisdiphosphoinositol-1D-myo-inositol (2,3,4,6)tetrakisphosphate	3,4-dihydroxyphenylglycolaldehyde	3,4-dihydroxy-5-all-trans-nonaprenylbenzoate	24-hydroxy-3-oxocholest-4-en-26-oyl-CoA	3,4-dihydroxymandelate	3,5-dimethoxyphenol	3,4-dihydroxyphenylacetaldehyde	2-methylacetoacetyl-CoA	3,4-dihydroxy-5-all-trans-hexaprenylbenzoate	3,5-dimethoxyphenol	3,22-dioxochol-4-en-24-oyl-CoA	26,27-dehydrozymosterol	22-oxo-docosanoate	3,4-dihydroxypyridin	3-hydroxypropanoyl-CoA	3-oxo-2-(cis-2'-pentenyl)-cyclopentane-1-octanoate	5,10-methenyl-tetrahydropteroyl-[γ-Glu](n)
3,5-dichlorocatechol	3,4-dihydroxyphenylpyruvate	3,4-dihydroxy-5-all-trans-octaprenylbenzoate	24-methyldesmosterol	3,4-dihydroxyphenylacetaldehyde	3,6-dichlorocatechol	3,4-dihydroxyphenylacetate	2-methyladenine2503 in 23S rRNA	3,4-dihydroxy-5-all-trans-nonaprenylbenzoate	3,6-dichlorocatechol	3,24-dioxocholest-4-en-26-oyl-CoA	28S-rRNA	24,25-dihydrolanosterol	3,5-bisdiphosphoinositol-1D-myo-inositol (2,3,4,6)tetrakisphosphate	3-hydroxypropionate	3-oxo-23,24-bisnorchol-4-en-22-oyl-CoA	5,10-methenyltetrahydrofolate
3,5-dihydroxyanisole	3,5-bisdiphosphoinositol-1D-myo-inositol (2,3,4,6)tetrakisphosphate	3,4-dihydroxymandelate	24-methylenecholesterol	3,4-dihydroxyphenylacetate	3-(2-propenoic acid)-o-benzoquinone	3,4-dihydroxyphenylglycol	2-methylbutanal	3,4-dihydroxy-5-all-trans-octaprenylbenzoate	3-(2'-methylthio)ethylmalic-acid	3,4-dihydroxy-5-all-trans-decaprenylbenzoate	3''-deamino-3''-oxonicotianamine	24-alkyl sterol 1	3,5-dichlorocatechol	3-keto-4-methylzymosterol	3-oxo-24-ethyl-cholest-5-ene	5,10-methylenetetrahydrofolate
3,5-dimethoxyphenol	3,5-dichlorocatechol	3,4-dihydroxyphenylacetaldehyde	24-methylenecycloartanol	3,4-dihydroxyphenylglycol	3-(3'-methylthio)propylmalate	3,4-dihydroxyphenylglycolaldehyde	2-methylbutanol	3,4-dihydroxymandelate	3-(2-propenoic acid)-o-benzoquinone	3,4-dihydroxy-5-all-trans-heptaprenylbenzoate	3'-hydroxy-N-methyl-(S)-coclaurine	24-alkyl sterol 2	3,5-dihydroxyanisole	3-keto-β-D-galactose	3-oxo-3-phenylpropionyl-CoA	5,6-dihydrothymine
3,6-dichlorocatechol	3,5-dihydroxyanisole	3,4-dihydroxyphenylacetate	24-methylenelophenol	3,4-dihydroxyphenylglycolaldehyde	3-(4'-methylthio)butylmalate	3,4-dihydroxyphenylpyruvate	2-methylbutanoyl-CoA	3,4-dihydroxyphenylacetaldehyde	3-(3'-methylthio)propylmalate	3,4-dihydroxy-5-all-trans-hexaprenylbenzoate	3'-ketolactose	24-alkyl sterol 3	3,5-dimethoxyphenol	3-mercaptopyruvate	3-oxo-5,6-dehydrosuberyl-CoA	5,6-dihydrouracil
3-(2-propenoic acid)-o-benzoquinone	3,5-dimethoxyphenol	3,4-dihydroxyphenylglycol	26-hydroxybrassinolide	3,4-dihydroxyphenylpyruvate	3-(4-hydroxyphenyl)-3-hydroxy-propionyl-CoA	3,4-dihydroxypyridin	2-methylthio-N-6-isopentyl adenosine-37 tRNA	3,4-dihydroxyphenylacetate	3-(4'-methylthio)butylmalate	3,4-dihydroxy-5-all-trans-nonaprenylbenzoate	3,22-dioxochol-4-en-24-oyl-CoA	24-epi-campesterol	3,6,7,3'-tetra-methylquercetagetin	3-methoxy-4-hydroxy-5-all-trans-decaprenylbenzoate	3-oxo-dihomo γ-linolenoyl-CoA	5,6-dihydroxyindole
3-(3'-methylthio)propylmalate	3,6-dichlorocatechol	3,4-dihydroxyphenylglycolaldehyde	26-hydroxycastasterone	3,4-dihydroxypyridin	3-(4-hydroxyphenyl)-3-oxo-propionyl-CoA	3,5-bisdiphosphoinositol-1D-myo-inositol (2,3,4,6)tetrakisphosphate	2-naphthol	3,4-dihydroxyphenylglycol	3-(4-hydroxyphenyl)-3-hydroxy-propionyl-CoA	3,4-dihydroxy-5-all-trans-octaprenylbenzoate	3,24-dioxocholest-4-en-26-oyl-CoA	24-ethylidenelophenol	3,6-dichlorocatechol	3-methoxy-4-hydroxy-5-all-trans-heptaprenylbenzoate	3-oxo-docosapentaenoyl-CoA	5,6-dihydroxyindole-2-carboxylate
3-(4'-methylthio)butylmalate	3-(2-propenoic acid)-o-benzoquinone	3,4-dihydroxyphenylpyruvate	28S-rRNA	3,5-bisdiphosphoinositol-1D-myo-inositol (2,3,4,6)tetrakisphosphate	3-(5'-methylthio)pentylmalate	3,5-dihydroxyanisole	2-naphthol 6'-O-malonylglucoside	3,4-dihydroxyphenylglycolaldehyde	3-(4-hydroxyphenyl)-3-oxo-propionyl-CoA	3,4-dihydroxymandelate	3,4-dihydroxy-5-all-trans-decaprenylbenzoate	24-hydroxy-3-oxocholest-4-en-26-oyl-CoA	3,7,3'-tri-methylquercetagetin	3-methoxy-4-hydroxy-5-all-trans-hexaprenylbenzoate	3-oxo-eicosatrienoyl-CoA	5,6-dimethylbenzimidazole
3-(4-hydroxyphenyl)-3-hydroxy-propionyl-CoA	3-(3'-methylthio)propylmalate	3,5-bisdiphosphoinositol-1D-myo-inositol (2,3,4,6)tetrakisphosphate	3''-deamino-3''-oxonicotianamine	3,5-dichlorocatechol	3-(6'-methylthio)hexylmalate	3,5-dimethoxyphenol	2-naphthol glucoside	3,4-dihydroxyphenylpyruvate	3-(5'-methylthio)pentylmalate	3,4-dihydroxyphenylacetaldehyde	3,4-dihydroxy-5-all-trans-heptaprenylbenzoate	24-methyldesmosterol	3,7,4'-tri-O-methylquercetin	3-methoxy-4-hydroxy-5-all-trans-nonaprenylbenzoate	3-oxoadipyl-CoA	5-(methylthio)-2,3-dioxopentyl phosphate
3-(4-hydroxyphenyl)-3-oxo-propionyl-CoA	3-(4'-methylthio)butylmalate	3,5-dichlorocatechol	3'-ketolactose	3,5-dihydroxyanisole	3-(7'-methylthio)heptylmalate	3,6-dichlorocatechol	2-nonaprenyl-6-hydroxyphenol	3,4-dihydroxypyridin	3-(6'-methylthio)hexylmalate	3,4-dihydroxyphenylacetate	3,4-dihydroxy-5-all-trans-hexaprenylbenzoate	24-methylenecholesterol	3,7-di-methylquercetagetin	3-methoxy-4-hydroxy-5-all-trans-octaprenylbenzoate	3-oxocholest-4-en-26-oate	5-amino-1-(5-phospho-D-ribosyl)imidazole
3-(5'-methylthio)pentylmalate	3-(4-hydroxyphenyl)-3-hydroxy-propionyl-CoA	3,5-dihydroxyanisole	3,22-dioxochol-4-en-24-oyl-CoA	3,5-dimethoxyphenol	3-(all-trans-octaprenyl)benzene-1,2-diol	3-(2-propenoic acid)-o-benzoquinone	2-O-methyluridine2552 in 23S rRNA	3,5-bisdiphosphoinositol-1D-myo-inositol (2,3,4,6)tetrakisphosphate	3-(7'-methylthio)heptylmalate	3,4-dihydroxyphenylglycol	3,4-dihydroxy-5-all-trans-nonaprenylbenzoate	24-methylenecycloartanol	3,7-di-O-methylquercetin	3-methoxy-4-hydroxyphenylglycol	3-oxocholest-4-en-26-oyl-CoA	5-amino-1-(5-phospho-D-ribosyl)imidazole-4-carboxylate
3-(6'-methylthio)hexylmalate	3-(4-hydroxyphenyl)-3-oxo-propionyl-CoA	3,5-dimethoxyphenol	3,24-dioxocholest-4-en-26-oyl-CoA	3,6-dichlorocatechol	3-(pyrazol-1-yl)-L-alanine	3-(3'-methylthio)propylmalate	2-octaprenylphenol	3,5-dichlorocatechol	3-(all-trans-octaprenyl)benzene-1,2-diol	3,4-dihydroxyphenylglycolaldehyde	3,4-dihydroxy-5-all-trans-octaprenylbenzoate	24-methylenelophenol	3-(2-propenoic acid)-4,6-hydroxy cyclohexa-2,5-dienone	3-methoxy-4-hydroxyphenylglycolaldehyde	3-oxodecanoyl-CoA	5-amino-6-(5-phospho-D-ribitylamino)uracil
3-(7'-methylthio)heptylmalate	3-(5'-methylthio)pentylmalate	3,6,7,3'-tetra-methylquercetagetin	3,4-dihydroxy-5-all-trans-decaprenylbenzoate	3-(2-propenoic acid)-o-benzoquinone	3-2-carboxyphenylcatechol	3-(4'-methylthio)butylmalate	2-oxindole-3-acetate	3,5-dihydroxyanisole	3-(pyrazol-1-yl)-L-alanine	3,4-dihydroxyphenylpyruvate	3,4-dihydroxymandelate	26,27-dehydrozymosterol	3-(2-propenoic acid)-o-benzoquinone	3-methoxy-5-hydroxytoluene	3-oxohexanoyl-CoA	5-amino-6-(5-phospho-D-ribosylamino)uracil
3-(all-trans-octaprenyl)benzene-1,2-diol	3-(6'-methylthio)hexylmalate	3,6-dichlorocatechol	3,4-dihydroxy-5-all-trans-heptaprenylbenzoate	3-(3'-methylthio)propylmalate	3-[(3aS,4S,5R,7aS)-5-hydroxy-7a-methyl-1-oxo-octahydro-1H-inden-4-yl]-3-hydroxypropanoyl-CoA	3-(4-hydroxyphenyl)-3-hydroxy-propionyl-CoA	2-oxindole-3-acetyl-asp	3,5-dimethoxyphenol	3-2-carboxyphenylcatechol	3,4-dihydroxypyridin	3,4-dihydroxyphenylacetaldehyde	28S-rRNA	3-(3'-methylthio)propylmalate	3-methoxytyramine	3-phosphatidyl-1'-(3'-O-L-lysyl)glycerol	5-amino-6-(D-ribitylamino)uracil
3-2-carboxyphenylcatechol	3-(7'-methylthio)heptylmalate	3,7,3'-tri-methylquercetagetin	3,4-dihydroxy-5-all-trans-hexaprenylbenzoate	3-(4'-methylthio)butylmalate	3-[(3aS,4S,5R,7aS)-5-hydroxy-7a-methyl-1-oxo-octahydro-1H-inden-4-yl]-3-oxopropanoyl-CoA	3-(4-hydroxyphenyl)-3-oxo-propionyl-CoA	2-oxindole-3-acetyl-beta-D-glucose	3,6,7,3'-tetra-methylquercetagetin	3-[(3aS,4S,5R,7aS)-5-hydroxy-7a-methyl-1-oxo-octahydro-1H-inden-4-yl]-3-hydroxypropanoyl-CoA	3,5-bisdiphosphoinositol-1D-myo-inositol (2,3,4,6)tetrakisphosphate	3,4-dihydroxyphenylacetate	3''-deamino-3''-oxonicotianamine	3-(4'-methylthio)butylmalate	3-methyl-2-butenal	3-phospho-D-glycerate	5-amino-levulinate
3-[(3aS,4S,5R,7aS)-5-hydroxy-7a-methyl-1-oxo-octahydro-1H-inden-4-yl]-3-hydroxypropanoyl-CoA	3-(all-trans-octaprenyl)benzene-1,2-diol	3,7,4'-tri-O-methylquercetin	3,4-dihydroxy-5-all-trans-nonaprenylbenzoate	3-(4-hydroxyphenyl)-3-hydroxy-propionyl-CoA	3-[(3aS,4S,7aS)-7a-methyl-1,5-dioxo-octahydro-1H-inden-4-yl]propanoate	3-(5'-methylthio)pentylmalate	2-oxo-10-methylthiodecanoate	3,6-dichlorocatechol	3-[(3aS,4S,5R,7aS)-5-hydroxy-7a-methyl-1-oxo-octahydro-1H-inden-4-yl]-3-oxopropanoyl-CoA	3,5-dichlorocatechol	3,4-dihydroxyphenylglycol	3'-hydroxy-N-methyl-(S)-coclaurine	3-(4-hydroxyphenyl)-3-hydroxy-propionyl-CoA	3-methyl-2-oxobutanoate	3-phospho-hydroxypyruvate	5-aminopentanal
3-[(3aS,4S,5R,7aS)-5-hydroxy-7a-methyl-1-oxo-octahydro-1H-inden-4-yl]-3-oxopropanoyl-CoA	3-2-carboxyphenylcatechol	3,7-di-methylquercetagetin	3,4-dihydroxy-5-all-trans-octaprenylbenzoate	3-(4-hydroxyphenyl)-3-oxo-propionyl-CoA	3-[(3aS,4S,7aS)-7a-methyl-1,5-dioxo-octahydro-1H-inden-4-yl]propanoyl-CoA	3-(6'-methylthio)hexylmalate	2-oxo-3-hydroxy-4-phosphobutanoate	3,7,3'-tri-methylquercetagetin	3-[(3aS,4S,7aS)-7a-methyl-1,5-dioxo-octahydro-1H-inden-4-yl]propanoate	3,5-dihydroxyanisole	3,4-dihydroxyphenylglycolaldehyde	3'-ketolactose	3-(4-hydroxyphenyl)-3-oxo-propionyl-CoA	3-methyl-4-cis-hydroxy-2-butenal	3-phospho-L-serine	5-aminopentanoate
3-[(3aS,4S,7aS)-7a-methyl-1,5-dioxo-octahydro-1H-inden-4-yl]propanoate	3-[(3aS,4S,5R,7aS)-5-hydroxy-7a-methyl-1-oxo-octahydro-1H-inden-4-yl]-3-hydroxypropanoyl-CoA	3,7-di-O-methylquercetin	3,4-dihydroxymandelate	3-(5'-methylthio)pentylmalate	3-acetamidopropanal	3-(7'-methylthio)heptylmalate	2-oxo-3-phenylpropanoate	3,7,4'-tri-O-methylquercetin	3-[(3aS,4S,7aS)-7a-methyl-1,5-dioxo-octahydro-1H-inden-4-yl]propanoyl-CoA	3,5-dimethoxyphenol	3,4-dihydroxyphenylpyruvate	3,22-dioxochol-4-en-24-oyl-CoA	3-(5'-methylthio)pentylmalate	3-methyl-4-trans-hydroxy-2-butenal	3-S-methylmercaptopropionate	5-dehydro episterol
3-[(3aS,4S,7aS)-7a-methyl-1,5-dioxo-octahydro-1H-inden-4-yl]propanoyl-CoA	3-[(3aS,4S,5R,7aS)-5-hydroxy-7a-methyl-1-oxo-octahydro-1H-inden-4-yl]-3-oxopropanoyl-CoA	3-(2-propenoic acid)-o-benzoquinone	3,4-dihydroxyphenylacetaldehyde	3-(6'-methylthio)hexylmalate	3-aminopropanal	3-(all-trans-octaprenyl)benzene-1,2-diol	2-oxo-4-methylthiobutanoate	3,7-di-methylquercetagetin	3-acetamidopropanal	3,6,7,3'-tetra-methylquercetagetin	3,4-dihydroxypyridin	3,24-dioxocholest-4-en-26-oyl-CoA	3-(6'-methylthio)hexylmalate	3-methyladenine	3-sulfopyruvate	5-dehydroavenasterol
3-acetamidopropanal	3-[(3aS,4S,7aS)-7a-methyl-1,5-dioxo-octahydro-1H-inden-4-yl]propanoate	3-(3'-methylthio)propylmalate	3,4-dihydroxyphenylacetate	3-(7'-methylthio)heptylmalate	3-butenylglucosinolate	3-(pyrazol-1-yl)-L-alanine	2-oxo-5-methylthiopentanoate	3,7-di-O-methylquercetin	3-aminopropanal	3,6-dichlorocatechol	3,5-bisdiphosphoinositol-1D-myo-inositol (2,3,4,6)tetrakisphosphate	3,4-dihydroxy-5-all-trans-decaprenylbenzoate	3-(7'-methylthio)heptylmalate	3-methylbutanal	3-ureido-isobutyrate	5-diphospho-1D-myo-inositol (1,2,3,4,6)pentakisphosphate
3-aminopropanal	3-[(3aS,4S,7aS)-7a-methyl-1,5-dioxo-octahydro-1H-inden-4-yl]propanoyl-CoA	3-(4'-methylthio)butylmalate	3,4-dihydroxyphenylglycol	3-(all-trans-octaprenyl)benzene-1,2-diol	3-chlorobenzaldehyde	3-2-carboxyphenylcatechol	2-oxo-6-methylthiohexanoate	3-(2'-methylthio)ethylmalic-acid	3-benzoyloxypropyl-glucosinolate	3,7,3'-tri-methylquercetagetin	3,5-dichlorocatechol	3,4-dihydroxy-5-all-trans-heptaprenylbenzoate	3-(all-trans-octaprenyl)benzene-1,2-diol	3-methylbutanol	3-ureidopropionate	5-enolpyruvyl-shikimate-3-phosphate
3-butenylglucosinolate	3-acetamidopropanal	3-(4-hydroxyphenyl)-3-hydroxy-propionyl-CoA	3,4-dihydroxyphenylglycolaldehyde	3-(pyrazol-1-yl)-L-alanine	3-chlorobenzoate	3-[(3aS,4S,5R,7aS)-5-hydroxy-7a-methyl-1-oxo-octahydro-1H-inden-4-yl]-3-hydroxypropanoyl-CoA	2-oxo-7-methylthioheptanoate	3-(3'-methylthio)propylmalate	3-butenyl-thiohydroximate-O-sulfate	3,7,4'-tri-O-methylquercetin	3,5-dihydroxyanisole	3,4-dihydroxy-5-all-trans-hexaprenylbenzoate	3-(pyrazol-1-yl)-L-alanine	3-methylcrotonyl-CoA	3-vinyl-[4H]-1,2-dithin	5-formyl-tetrahydrofolate
3-chlorobenzaldehyde	3-aminomethylindole	3-(4-hydroxyphenyl)-3-oxo-propionyl-CoA	3,4-dihydroxyphenylpyruvate	3-2-carboxyphenylcatechol	3-cis-dodecenoyl-CoA	3-[(3aS,4S,5R,7aS)-5-hydroxy-7a-methyl-1-oxo-octahydro-1H-inden-4-yl]-3-oxopropanoyl-CoA	2-oxo-8-methylthiooctanoate	3-(4'-methylthio)butylmalate	3-butenylglucosinolate	3,7-di-methylquercetagetin	3,5-dimethoxyphenol	3,4-dihydroxy-5-all-trans-nonaprenylbenzoate	3-2-carboxyphenylcatechol	3-methylglutaconyl-CoA	3-β-D-galactosyl-sn-glycerol	5-hydroxy-2-oxo-4-ureido-2,5-dihydro-1H imidazole-5-carboxylate
3-chlorobenzoate	3-aminopropanal	3-(5'-methylthio)pentylmalate	3,4-dihydroxypyridin	3-[(3aS,4S,5R,7aS)-5-hydroxy-7a-methyl-1-oxo-octahydro-1H-inden-4-yl]-3-hydroxypropanoyl-CoA	3-cyano-L-alanine	3-[(3aS,4S,7aS)-7a-methyl-1,5-dioxo-octahydro-1H-inden-4-yl]propanoate	2-oxo-9-methylthiononanoate	3-(4-hydroxyphenyl)-3-hydroxy-propionyl-CoA	3-chlorobenzaldehyde	3,7-di-O-methylquercetin	3,6-dichlorocatechol	3,4-dihydroxy-5-all-trans-octaprenylbenzoate	3-[(3aS,4S,5R,7aS)-5-hydroxy-7a-methyl-1-oxo-octahydro-1H-inden-4-yl]-3-hydroxypropanoyl-CoA	3-methylthiopropanal	3R-hydroxy-docosapentaenoyl [acp]	5-hydroxy-L-tryptophan
3-cis-dodecenoyl-CoA	3-butenylglucosinolate	3-(6'-methylthio)hexylmalate	3,5-bisdiphosphoinositol-1D-myo-inositol (2,3,4,6)tetrakisphosphate	3-[(3aS,4S,5R,7aS)-5-hydroxy-7a-methyl-1-oxo-octahydro-1H-inden-4-yl]-3-oxopropanoyl-CoA	3-decaprenyl-4-hydroxybenzoate	3-[(3aS,4S,7aS)-7a-methyl-1,5-dioxo-octahydro-1H-inden-4-yl]propanoyl-CoA	2-oxoadipate	3-(4-hydroxyphenyl)-3-oxo-propionyl-CoA	3-chlorobenzoate	3,9-dihydroxypterocarp-6a-en	3-(2-propenoic acid)-o-benzoquinone	3,4-dihydroxymandelate	3-[(3aS,4S,5R,7aS)-5-hydroxy-7a-methyl-1-oxo-octahydro-1H-inden-4-yl]-3-oxopropanoyl-CoA	3-O-methyldopa	3β-hydroxy-4β-methyl-5α-cholest-7-ene-4α-carbaldehyde	5-hydroxyindole acetaldehyde
3-cyano-L-alanine	3-chlorobenzaldehyde	3-(7'-methylthio)heptylmalate	3,5-dichlorocatechol	3-[(3aS,4S,7aS)-7a-methyl-1,5-dioxo-octahydro-1H-inden-4-yl]propanoate	3-dehydro-6-deoxoteasterone	3-acetamidopropanal	2-oxobutanoate	3-(5'-methylthio)pentylmalate	3-cis-dodecenoyl-CoA	3-(2-propenoic acid)-o-benzoquinone	3-(3'-methylthio)propylmalate	3,4-dihydroxyphenylacetaldehyde	3-[(3aS,4S,7aS)-7a-methyl-1,5-dioxo-octahydro-1H-inden-4-yl]propanoate	3-O-methylquercetin	3β-hydroxy-4β-methyl-5α-cholest-7-ene-4α-carboxylate	5-hydroxyindole acetate
3-decaprenyl-4-hydroxybenzoate	3-chlorobenzoate	3-(all-trans-octaprenyl)benzene-1,2-diol	3,5-dihydroxyanisole	3-[(3aS,4S,7aS)-7a-methyl-1,5-dioxo-octahydro-1H-inden-4-yl]propanoyl-CoA	3-dehydrocholate	3-aminopropanal	2-oxoglutarate	3-(6'-methylthio)hexylmalate	3-cyano-L-alanine	3-(3'-methylthio)propylmalate	3-(4'-methylthio)butylmalate	3,4-dihydroxyphenylacetate	3-[(3aS,4S,7aS)-7a-methyl-1,5-dioxo-octahydro-1H-inden-4-yl]propanoyl-CoA	3-O-β-D-glucosyl-brassicasterol	4'-phosphopantetheine	5-hydroxyindole thiazolidine carboxylate
3-dehydro-6-deoxoteasterone	3-cis-dodecenoyl-CoA	3-2-carboxyphenylcatechol	3,5-dimethoxyphenol	3-acetamidopropanal	3-dehydroquinate	3-butenylglucosinolate	2-phenylethanol	3-(7'-methylthio)heptylmalate	3-dehydro-6-deoxoteasterone	3-(4'-methylthio)butylmalate	3-(4-hydroxyphenyl)-3-hydroxy-propionyl-CoA	3,4-dihydroxyphenylglycol	3-acetamidopropanal	3-O-β-D-glucosyl-daphnetin	4,4-dimethyl-14α-formyl-5α-cholesta-8-en-3β-ol	5-hydroxyisourate
3-dehydrocholate	3-cyano-L-alanine	3-[(3aS,4S,5R,7aS)-5-hydroxy-7a-methyl-1-oxo-octahydro-1H-inden-4-yl]-3-hydroxypropanoyl-CoA	3,6-dichlorocatechol	3-aminopropanal	3-dehydroshikimate	3-chlorobenzaldehyde	2-phenylethylamine	3-(all-trans-octaprenyl)benzene-1,2-diol	3-dehydrocholate	3-(4-hydroxyphenyl)-3-hydroxy-propionyl-CoA	3-(4-hydroxyphenyl)-3-oxo-propionyl-CoA	3,4-dihydroxyphenylglycolaldehyde	3-aminopropanal	3-O-β-D-glucosyl-β-sitosterol	4,4-dimethyl-14α-hydroxymethyl-5α-cholesta-8-en-3β-ol	5-hydroxytryptophol
3-dehydroquinate	3-decaprenyl-4-hydroxybenzoate	3-[(3aS,4S,5R,7aS)-5-hydroxy-7a-methyl-1-oxo-octahydro-1H-inden-4-yl]-3-oxopropanoyl-CoA	3-(2-propenoic acid)-o-benzoquinone	3-butenylglucosinolate	3-dehydrosphinganine	3-chlorobenzoate	2-phospho-4-(cytidine 5'-diphospho)-2-C-methyl-D-erythritol	3-(pyrazol-1-yl)-L-alanine	3-dehydroquinate	3-(4-hydroxyphenyl)-3-oxo-propionyl-CoA	3-(5'-methylthio)pentylmalate	3,4-dihydroxyphenylpyruvate	3-butenylglucosinolate	3-octaprenyl-4-hydroxybenzoate	4,4-dimethyl-5-α-cholesta-8,14-dien-3-β-ol	5-hydroxytryptophol glucuronide
3-dehydroshikimate	3-dehydro-6-deoxoteasterone	3-[(3aS,4S,7aS)-7a-methyl-1,5-dioxo-octahydro-1H-inden-4-yl]propanoate	3-(3'-methylthio)propylmalate	3-chlorobenzaldehyde	3-dehydrosphinganine (C20)	3-cis-dodecenoyl-CoA	2-phospho-D-glycerate	3-2-carboxyphenylcatechol	3-dehydroshikimate	3-(5'-methylthio)pentylmalate	3-(6'-methylthio)hexylmalate	3,4-dihydroxypyridin	3-chlorobenzaldehyde	3-oxo-2-(cis-2'-pentenyl)-cyclopentane-1-octanoate	4,4-dimethyl-5α-cholest-7-en-3β-ol	5-methoxyindoleacetaldehyde
3-dehydrosphinganine	3-dehydrocholate	3-[(3aS,4S,7aS)-7a-methyl-1,5-dioxo-octahydro-1H-inden-4-yl]propanoyl-CoA	3-(4'-methylthio)butylmalate	3-chlorobenzoate	3-dehydroteasterone	3-cyano-L-alanine	2-phosphoglycolate	3-[(3aS,4S,5R,7aS)-5-hydroxy-7a-methyl-1-oxo-octahydro-1H-inden-4-yl]-3-hydroxypropanoyl-CoA	3-dehydrosphinganine	3-(6'-methylthio)hexylmalate	3-(7'-methylthio)heptylmalate	3,5-bisdiphosphoinositol-1D-myo-inositol (2,3,4,6)tetrakisphosphate	3-chlorobenzoate	3-oxo-23,24-bisnorchol-4-en-22-oyl-CoA	4,4-dimethyl-5α-cholesta-8-en-3-β-ol	5-methoxytryptamine
3-dehydrosphinganine (C20)	3-dehydroquinate	3-acetamidopropanal	3-(4-hydroxyphenyl)-3-hydroxy-propionyl-CoA	3-cis-dodecenoyl-CoA	3-demethylubiquinol-10	3-decaprenyl-4-hydroxybenzoate	2-propenyl-glucosinolate	3-[(3aS,4S,5R,7aS)-5-hydroxy-7a-methyl-1-oxo-octahydro-1H-inden-4-yl]-3-oxopropanoyl-CoA	3-dehydrosphinganine (C20)	3-(7'-methylthio)heptylmalate	3-(all-trans-octaprenyl)benzene-1,2-diol	3,5-dichlorocatechol	3-cis-dodecenoyl-CoA	3-oxo-24-ethyl-cholest-5-ene	4,4-dimethylzymosterol	5-methyl-tetrahydrofolate
3-dehydroteasterone	3-dehydroshikimate	3-aminopropanal	3-(4-hydroxyphenyl)-3-oxo-propionyl-CoA	3-cyano-L-alanine	3-deoxy-capsidiol	3-dehydro-6-deoxoteasterone	2-propenyl-thiohydroximate-O-sulfate	3-[(3aS,4S,7aS)-7a-methyl-1,5-dioxo-octahydro-1H-inden-4-yl]propanoate	3-dehydroteasterone	3-(all-trans-octaprenyl)benzene-1,2-diol	3-(pyrazol-1-yl)-L-alanine	3,5-dihydroxyanisole	3-cyano-L-alanine	3-oxo-3-phenylpropionyl-CoA	4,5-seco-dopa	5-methylcytosine1407 in 16S rRNA
3-demethylubiquinol-10	3-dehydrosphinganine	3-butenylglucosinolate	3-(5'-methylthio)pentylmalate	3-decaprenyl-4-hydroxybenzoate	3-deoxy-D-arabino-heptulosonate-7-phosphate	3-dehydrocholate	2-R-hydroperoxy-linolenate	3-[(3aS,4S,7aS)-7a-methyl-1,5-dioxo-octahydro-1H-inden-4-yl]propanoyl-CoA	3-deoxy-capsidiol	3-(pyrazol-1-yl)-L-alanine	3-2-carboxyphenylcatechol	3,5-dimethoxyphenol	3-decaprenyl-4-hydroxybenzoate	3-oxo-5,6-dehydrosuberyl-CoA	4-(2'-carboxyphenyl)-4-oxobutyryl-CoA	5-methylcytosine1962 in 23S rRNA
3-demethylubiquinol-8	3-dehydrosphinganine (C20)	3-chlorobenzaldehyde	3-(6'-methylthio)hexylmalate	3-dehydro-6-deoxoteasterone	3-deoxy-D-manno-octulosonate	3-dehydroquinate	2-sinapoyloxy-3-butenylglucosinolate	3-acetamidopropanal	3-deoxy-D-arabino-heptulosonate-7-phosphate	3-2-carboxyphenylcatechol	3-[(3aS,4S,5R,7aS)-5-hydroxy-7a-methyl-1-oxo-octahydro-1H-inden-4-yl]-3-hydroxypropanoyl-CoA	3,6-dichlorocatechol	3-dehydro-6-deoxoteasterone	3-oxo-docosapentaenoyl-CoA	4-(2-amino-3-hydroxyphenyl)-2,4-dioxobutanoate	5-methyltetrahydropteroyltri-L-glutamate
3-deoxy-capsidiol	3-dehydroteasterone	3-chlorobenzoate	3-(7'-methylthio)heptylmalate	3-dehydrocholate	3-deoxy-D-manno-octulosonate 8-phosphate	3-dehydroshikimate	2-succinyl-5-enolpyruvyl-6-hydroxy-3-cyclohexene-1-carboxylate	3-aminomethylindole	3-deoxy-D-manno-octulosonate	3-[(3aS,4S,5R,7aS)-5-hydroxy-7a-methyl-1-oxo-octahydro-1H-inden-4-yl]-3-hydroxypropanoyl-CoA	3-[(3aS,4S,5R,7aS)-5-hydroxy-7a-methyl-1-oxo-octahydro-1H-inden-4-yl]-3-oxopropanoyl-CoA	3-(2-propenoic acid)-o-benzoquinone	3-dehydrocholate	3-oxo-eicosatrienoyl-CoA	4-(2-aminophenyl)-2,4-dioxobutanoate	5-methylthioribulose-1-phosphate
3-deoxy-D-arabino-heptulosonate-7-phosphate	3-demethylubiquinol-10	3-cis-dodecenoyl-CoA	3-(all-trans-octaprenyl)benzene-1,2-diol	3-dehydroquinate	3-dimethylsulfoniopropionaldehyde	3-dehydrosphinganine	2-succinylbenzoate	3-aminopropanal	3-deoxy-D-manno-octulosonate 8-phosphate	3-[(3aS,4S,5R,7aS)-5-hydroxy-7a-methyl-1-oxo-octahydro-1H-inden-4-yl]-3-oxopropanoyl-CoA	3-[(3aS,4S,7aS)-7a-methyl-1,5-dioxo-octahydro-1H-inden-4-yl]propanoate	3-(3'-methylthio)propylmalate	3-dehydroquinate	3-oxoadipyl-CoA	4-(cytidine 5'-diphospho)-2-C-methyl-D-erythritol	5-oxoproline
3-deoxy-D-manno-octulosonate	3-deoxy-capsidiol	3-cyano-L-alanine	3-(pyrazol-1-yl)-L-alanine	3-dehydroshikimate	3-diphospho-1D-myo-inositol (1,2,4,5,6)pentakisphosphate	3-dehydrosphinganine (C20)	2-trans,-6-trans-farnesyl monophosphate	3-benzoyloxypropyl-glucosinolate	3-dimethylsulfoniopropionaldehyde	3-[(3aS,4S,7aS)-7a-methyl-1,5-dioxo-octahydro-1H-inden-4-yl]propanoate	3-[(3aS,4S,7aS)-7a-methyl-1,5-dioxo-octahydro-1H-inden-4-yl]propanoyl-CoA	3-(4'-methylthio)butylmalate	3-dehydroshikimate	3-oxocholest-4-en-26-oate	4-(N-acetyl-β-D-glucosaminyl)-β-D-mannosyl-[glycoprotein]	5-phospho-ribosyl-glycineamide
3-deoxy-D-manno-octulosonate 8-phosphate	3-deoxy-D-arabino-heptulosonate-7-phosphate	3-decaprenyl-4-hydroxybenzoate	3-2-carboxyphenylcatechol	3-dehydrosphinganine	3-epi-6-deoxocathasterone	3-dehydroteasterone	2-trans-dodecenoyl-CoA	3-butenyl-thiohydroximate-O-sulfate	3-diphospho-1D-myo-inositol (1,2,4,5,6)pentakisphosphate	3-[(3aS,4S,7aS)-7a-methyl-1,5-dioxo-octahydro-1H-inden-4-yl]propanoyl-CoA	3-acetamidopropanal	3-(4-hydroxyphenyl)-3-hydroxy-propionyl-CoA	3-dehydrosphinganine	3-oxocholest-4-en-26-oyl-CoA	4-acetamidobutanal	5-phospho-α-D-ribose 1-diphosphate
3-dimethylsulfoniopropionaldehyde	3-deoxy-D-manno-octulosonate	3-dehydro-6-deoxoteasterone	3-[(3aS,4S,5R,7aS)-5-hydroxy-7a-methyl-1-oxo-octahydro-1H-inden-4-yl]-3-hydroxypropanoyl-CoA	3-dehydrosphinganine (C20)	3-epihydroxy-2'-deoxymugineate	3-demethylubiquinol-10	2-trans-hexadecenal	3-butenylglucosinolate	3-epi-6-deoxocathasterone	3-acetamidopropanal	3-aminopropanal	3-(4-hydroxyphenyl)-3-oxo-propionyl-CoA	3-dehydrosphinganine (C20)	3-oxodecanoyl-CoA	4-acetamidobutanoate	5-phospho-β-D-ribosyl-amine
3-diphospho-1D-myo-inositol (1,2,4,5,6)pentakisphosphate	3-deoxy-D-manno-octulosonate 8-phosphate	3-dehydrocholate	3-[(3aS,4S,5R,7aS)-5-hydroxy-7a-methyl-1-oxo-octahydro-1H-inden-4-yl]-3-oxopropanoyl-CoA	3-dehydroteasterone	3-epihydroxymugineate	3-demethylubiquinol-8	2-vinyl-[4H]-1,3-dithin	3-chlorobenzaldehyde	3-geranyl-4-hydroxybenzoate	3-aminopropanal	3-butenylglucosinolate	3-(5'-methylthio)pentylmalate	3-dehydroteasterone	3-oxohexanoyl-CoA	4-amino-2-methyl-5-diphosphomethylpyrimidine	5-phosphoribosyl-N-formylglycineamidine
3-epi-6-deoxocathasterone	3-dimethylsulfoniopropionaldehyde	3-dehydroquinate	3-[(3aS,4S,7aS)-7a-methyl-1,5-dioxo-octahydro-1H-inden-4-yl]propanoate	3-demethylubiquinol-10	3-heptaprenyl-4-hydroxybenzoate	3-demethylubiquinol-9	22-hydroxy-3-oxochol-4-en-24-oyl-CoA	3-chlorobenzoate	3-hydroxy-3-phenylpropionyl-CoA	3-butenylglucosinolate	3-chlorobenzaldehyde	3-(6'-methylthio)hexylmalate	3-demethylubiquinol-10	3-phospho-D-glycerate	4-amino-2-methyl-5-phosphomethylpyrimidine	5α-androstane-3,17-dione
3-epihydroxy-2'-deoxymugineate	3-diphospho-1D-myo-inositol (1,2,4,5,6)pentakisphosphate	3-dehydroshikimate	3-[(3aS,4S,7aS)-7a-methyl-1,5-dioxo-octahydro-1H-inden-4-yl]propanoyl-CoA	3-deoxy-capsidiol	3-hexaprenyl-4-hydroxybenzoate	3-deoxy-capsidiol	22-hydroxydocosanoate	3-cis-dodecenoyl-CoA	3-hydroxy-9-apo-δ-caroten-9-one	3-chlorobenzaldehyde	3-chlorobenzoate	3-(7'-methylthio)heptylmalate	3-demethylubiquinol-8	3-phospho-hydroxypyruvate	4-amino-4-deoxychorismate	5α-cholesta-7,24-dien-3β-ol
3-epihydroxymugineate	3-epi-6-deoxocathasterone	3-dehydrosphinganine	3-acetamidopropanal	3-deoxy-D-arabino-heptulosonate-7-phosphate	3-hydroxy-3-phenylpropionyl-CoA	3-deoxy-D-arabino-heptulosonate-7-phosphate	22-oxo-docosanoate	3-cyano-L-alanine	3-hydroxy-docosapentaenoyl-CoA	3-chlorobenzoate	3-cis-dodecenoyl-CoA	3-(all-trans-octaprenyl)benzene-1,2-diol	3-deoxy-capsidiol	3-phospho-L-serine	4-aminobenzoate	5α-cholesta-8,24-dien-3-one
3-heptaprenyl-4-hydroxybenzoate	3-epihydroxy-2'-deoxymugineate	3-dehydrosphinganine (C20)	3-aminopropanal	3-deoxy-D-manno-octulosonate	3-hydroxy-docosapentaenoyl-CoA	3-deoxy-D-manno-octulosonate	24,25-dihydrolanosterol	3-cyanopyridine	3-hydroxy-eicosatrienoyl-CoA	3-cis-dodecenoyl-CoA	3-cyano-L-alanine	3-(pyrazol-1-yl)-L-alanine	3-deoxy-D-arabino-heptulosonate-7-phosphate	3-S-methylmercaptopropionate	4-aminobutanal	5α-cholesta-8-en-3-one
3-hexaprenyl-4-hydroxybenzoate	3-epihydroxymugineate	3-dehydroteasterone	3-butenylglucosinolate	3-deoxy-D-manno-octulosonate 8-phosphate	3-hydroxy-eicosatrienoyl-CoA	3-deoxy-D-manno-octulosonate 8-phosphate	24-alkyl sterol 1	3-decaprenyl-4-hydroxybenzoate	3-hydroxy-isobutyrate	3-cyano-L-alanine	3-decaprenyl-4-hydroxybenzoate	3-2-carboxyphenylcatechol	3-deoxy-D-manno-octulosonate	3-sulfopyruvate	4-aminobutanoate	6,7-dimethyl-8-(1-D-ribityl)lumazine
3-hydroxy-3-phenylpropionyl-CoA	3-heptaprenyl-4-hydroxybenzoate	3-demethylubiquinol-10	3-chlorobenzaldehyde	3-dimethylsulfoniopropionaldehyde	3-hydroxy-isobutyrate	3-dimethylsulfoniopropionaldehyde	24-alkyl sterol 2	3-dehydro-6-deoxoteasterone	3-hydroxy-isobutyryl-CoA	3-decaprenyl-4-hydroxybenzoate	3-dehydro-6-deoxoteasterone	3-[(3aS,4S,5R,7aS)-5-hydroxy-7a-methyl-1-oxo-octahydro-1H-inden-4-yl]-3-hydroxypropanoyl-CoA	3-deoxy-D-manno-octulosonate 8-phosphate	3-ureido-isobutyrate	4-chloro-2-methylphenol	6-(α-D-glucosaminyl)-1-phosphatidyl-1D-myo-inositol
3-hydroxy-docosapentaenoyl-CoA	3-hexaprenyl-4-hydroxybenzoate	3-demethylubiquinol-8	3-chlorobenzoate	3-diphospho-1D-myo-inositol (1,2,4,5,6)pentakisphosphate	3-hydroxy-isobutyryl-CoA	3-diphospho-1D-myo-inositol (1,2,4,5,6)pentakisphosphate	24-alkyl sterol 3	3-dehydrocholate	3-hydroxy-L-kynurenine	3-dehydro-6-deoxoteasterone	3-dehydrocholate	3-[(3aS,4S,5R,7aS)-5-hydroxy-7a-methyl-1-oxo-octahydro-1H-inden-4-yl]-3-oxopropanoyl-CoA	3-dimethylsulfoniopropionaldehyde	3-ureidopropionate	4-coumarate	6-deoxy-5-ketofructose-1-phosphate
3-hydroxy-eicosatrienoyl-CoA	3-hydroxy-3-phenylpropionyl-CoA	3-deoxy-capsidiol	3-cis-dodecenoyl-CoA	3-epi-6-deoxocathasterone	3-hydroxy-L-kynurenine	3-epi-6-deoxocathasterone	24-epi-campesterol	3-dehydroquinate	3-hydroxy-β-ionone	3-dehydrocholate	3-dehydroquinate	3-[(3aS,4S,7aS)-7a-methyl-1,5-dioxo-octahydro-1H-inden-4-yl]propanoate	3-diphospho-1D-myo-inositol (1,2,4,5,6)pentakisphosphate	3-vinyl-[4H]-1,2-dithin	4-coumaroyl-CoA	6-hydroxymelatonin
3-hydroxy-isobutyrate	3-hydroxy-docosapentaenoyl-CoA	3-deoxy-D-arabino-heptulosonate-7-phosphate	3-cyano-L-alanine	3-epihydroxy-2'-deoxymugineate	3-hydroxyadipyl-CoA	3-epihydroxy-2'-deoxymugineate	24-epibrassinolide	3-dehydroshikimate	3-hydroxyadipyl-CoA	3-dehydroquinate	3-dehydroshikimate	3-[(3aS,4S,7aS)-7a-methyl-1,5-dioxo-octahydro-1H-inden-4-yl]propanoyl-CoA	3-epi-6-deoxocathasterone	3-β-D-galactosyl-sn-glycerol	4-coumaroylshikimate	6-hydroxymethyl-7,8-dihydropterin
3-hydroxy-isobutyryl-CoA	3-hydroxy-eicosatrienoyl-CoA	3-deoxy-D-manno-octulosonate	3-decaprenyl-4-hydroxybenzoate	3-epihydroxymugineate	3-hydroxyanthranilate	3-epihydroxymugineate	24-epicathasterone	3-dehydrosphinganine	3-hydroxypropanoyl-CoA	3-dehydroshikimate	3-dehydrosphinganine	3-acetamidopropanal	3-heptaprenyl-4-hydroxybenzoate	3R-hydroxy-docosapentaenoyl [acp]	4-coumaryl alcohol	6-hydroxymethyl-dihydropterin diphosphate
3-hydroxy-L-kynurenine	3-hydroxy-isobutyrate	3-deoxy-D-manno-octulosonate 8-phosphate	3-dehydro-6-deoxoteasterone	3-heptaprenyl-4-hydroxybenzoate	3-hydroxyindolin-2-one	3-heptaprenyl-4-hydroxybenzoate	24-epicathasterone-22-O-sulfate	3-dehydrosphinganine (C20)	3-hydroxypropionate	3-dehydrosphinganine	3-dehydrosphinganine (C20)	3-aminopropanal	3-hexaprenyl-4-hydroxybenzoate	3β-hydroxy-4β-methyl-5α-cholest-7-ene-4α-carbaldehyde	4-deoxy-4-formamido-α-L-arabinopyranosylditrans,octacis-undecaprenyl phosphate	6-methoxy-3-methyl-2-all-trans-decaprenyl-1,4-benzoquinol
3-hydroxyadipyl-CoA	3-hydroxy-isobutyryl-CoA	3-dimethylsulfoniopropionaldehyde	3-dehydrocholate	3-hexaprenyl-4-hydroxybenzoate	3-hydroxypropanoyl-CoA	3-hexaprenyl-4-hydroxybenzoate	24-ethylidenelophenol	3-dehydroteasterone	3-hydroxypropyl-glucosinolate	3-dehydrosphinganine (C20)	3-dehydroteasterone	3-butenylglucosinolate	3-hydroxy-3-phenylpropionyl-CoA	3β-hydroxy-4β-methyl-5α-cholest-7-ene-4α-carboxylate	4-fumaryl-acetoacetate	6-methoxy-3-methyl-2-all-trans-octaprenyl-1,4-benzoquinol
3-hydroxyanthranilate	3-hydroxy-L-kynurenine	3-diphospho-1D-myo-inositol (1,2,4,5,6)pentakisphosphate	3-dehydroquinate	3-hydroxy-3-phenylpropionyl-CoA	3-hydroxypropionate	3-hydroxy-3-phenylpropionyl-CoA	24-hydroxy-3-oxocholest-4-en-26-oyl-CoA	3-demethylubiquinol-10	3-keto-4-methylzymosterol	3-dehydroteasterone	3-demethylubiquinol-10	3-chlorobenzaldehyde	3-hydroxy-docosapentaenoyl-CoA	4'-phosphopantetheine	4-hydroxy-2-ketopimelate	6-O-cis-keto-mycolyl-trehalose-6-phosphate
3-hydroxyindolin-2-one	3-hydroxyadipyl-CoA	3-epi-6-deoxocathasterone	3-dehydroshikimate	3-hydroxy-docosapentaenoyl-CoA	3-keto-4-methylzymosterol	3-hydroxy-9-apo-δ-caroten-9-one	24-methyldesmosterol	3-demethylubiquinol-8	3-keto-β-D-galactose	3-demethylubiquinol-10	3-demethylubiquinol-8	3-chlorobenzoate	3-hydroxy-eicosatrienoyl-CoA	4,4-dimethyl-14α-formyl-5α-cholesta-8-en-3β-ol	4-hydroxy-2-nonenal	6-O-cis-methoxy-mycolyl-trehalose-6-phosphate
3-hydroxypropanoyl-CoA	3-hydroxybenzoate	3-epihydroxy-2'-deoxymugineate	3-dehydrosphinganine	3-hydroxy-eicosatrienoyl-CoA	3-keto-β-D-galactose	3-hydroxy-docosapentaenoyl-CoA	24-methylenecholesterol	3-deoxy-capsidiol	3-methoxy-4-hydroxyphenylglycol	3-demethylubiquinol-8	3-deoxy-capsidiol	3-cis-dodecenoyl-CoA	3-hydroxy-isobutyrate	4,4-dimethyl-14α-hydroxymethyl-5α-cholesta-8-en-3β-ol	4-hydroxy-2-nonenal-[Cys-Gly] conjugate	6-O-mycolyl-trehalose-6-phosphate
3-hydroxypropionate	3-hydroxyindolin-2-one	3-epihydroxymugineate	3-dehydrosphinganine (C20)	3-hydroxy-isobutyrate	3-mercaptopyruvate	3-hydroxy-eicosatrienoyl-CoA	24-methylenecycloartanol	3-deoxy-D-arabino-heptulosonate-7-phosphate	3-methoxy-4-hydroxyphenylglycolaldehyde	3-deoxy-capsidiol	3-deoxy-D-arabino-heptulosonate-7-phosphate	3-cyano-L-alanine	3-hydroxy-isobutyryl-CoA	4,4-dimethyl-5-α-cholesta-8,14-dien-3-β-ol	4-hydroxy-2-nonenal-[L-Cys] conjugate	6-O-trans-keto-mycolyl-trehalose-6-phosphate
3-hydroxypropyl-glucosinolate	3-hydroxypropanoyl-CoA	3-heptaprenyl-4-hydroxybenzoate	3-dehydroteasterone	3-hydroxy-isobutyryl-CoA	3-methoxy-4-hydroxy-5-all-trans-decaprenylbenzoate	3-hydroxy-isobutyrate	24-methylenelophenol	3-deoxy-D-manno-octulosonate	3-methyl-2-butenal	3-deoxy-D-arabino-heptulosonate-7-phosphate	3-deoxy-D-manno-octulosonate	3-decaprenyl-4-hydroxybenzoate	3-hydroxyadipyl-CoA	4,4-dimethyl-5α-cholest-7-en-3β-ol	4-hydroxy-2-nonenal-glutathione conjugate	6-O-trans-methoxy-mycolyl-trehalose-6-phosphate
3-keto-4-methylzymosterol	3-hydroxypropionate	3-hexaprenyl-4-hydroxybenzoate	3-demethylubiquinol-10	3-hydroxy-L-kynurenine	3-methoxy-4-hydroxy-5-all-trans-heptaprenylbenzoate	3-hydroxy-isobutyryl-CoA	26,27-dehydrozymosterol	3-deoxy-D-manno-octulosonate 8-phosphate	3-methyl-2-oxobutanoate	3-deoxy-D-manno-octulosonate	3-deoxy-D-manno-octulosonate 8-phosphate	3-dehydro-6-deoxoteasterone	3-hydroxypropanoyl-CoA	4,4-dimethyl-5α-cholesta-8-en-3-β-ol	4-hydroxy-5-methyl-2-methylene-3(2H)-furanone	6-phospho D-gluconate
3-keto-β-D-galactose	3-hydroxypropyl-glucosinolate	3-hydroxy-3-phenylpropionyl-CoA	3-demethylubiquinol-8	3-hydroxyadipyl-CoA	3-methoxy-4-hydroxy-5-all-trans-hexaprenylbenzoate	3-hydroxy-L-kynurenine	26-hydroxybrassinolide	3-dimethylsulfoniopropionaldehyde	3-methyl-4-cis-hydroxy-2-butenal	3-deoxy-D-manno-octulosonate 8-phosphate	3-dimethylsulfoniopropionaldehyde	3-dehydrocholate	3-hydroxypropionate	4,4-dimethylzymosterol	4-hydroxy-5-methyl-2-propyl-3(2H)-furanone	6-phospho D-glucono-1,5-lactone
3-mercaptopyruvate	3-keto-4-methylzymosterol	3-hydroxy-9-apo-δ-caroten-9-one	3-deoxy-capsidiol	3-hydroxyanthranilate	3-methoxy-4-hydroxy-5-all-trans-nonaprenylbenzoate	3-hydroxy-β-ionone	26-hydroxycastasterone	3-diphospho-1D-myo-inositol (1,2,4,5,6)pentakisphosphate	3-methyl-4-trans-hydroxy-2-butenal	3-dimethylsulfoniopropionaldehyde	3-diphospho-1D-myo-inositol (1,2,4,5,6)pentakisphosphate	3-dehydroquinate	3-hydroxypropyl-glucosinolate	4,5-seco-dopa	4-hydroxybenzaldehyde	7,8-diaminopelargonate
3-methoxy-4-hydroxy-5-all-trans-decaprenylbenzoate	3-keto-β-D-galactose	3-hydroxy-docosapentaenoyl-CoA	3-deoxy-D-arabino-heptulosonate-7-phosphate	3-hydroxyindolin-2-one	3-methoxy-4-hydroxy-5-all-trans-octaprenylbenzoate	3-hydroxyadipyl-CoA	28S-rRNA	3-epi-6-deoxocathasterone	3-methyladenine	3-diphospho-1D-myo-inositol (1,2,4,5,6)pentakisphosphate	3-epi-6-deoxocathasterone	3-dehydroshikimate	3-keto-4-methylzymosterol	4-(2'-carboxyphenyl)-4-oxobutyryl-CoA	4-hydroxybenzoate	7,8-didemethyl-8-hydroxy-5-deazariboflavin
3-methoxy-4-hydroxy-5-all-trans-heptaprenylbenzoate	3-mercaptopyruvate	3-hydroxy-eicosatrienoyl-CoA	3-deoxy-D-manno-octulosonate	3-hydroxypropanoyl-CoA	3-methoxy-4-hydroxyphenylglycol	3-hydroxyanthranilate	3''-deamino-3''-oxonicotianamine	3-heptaprenyl-4-hydroxybenzoate	3-methylbutanal	3-epi-6-deoxocathasterone	3-heptaprenyl-4-hydroxybenzoate	3-dehydrosphinganine	3-keto-β-D-galactose	4-(2-amino-3-hydroxyphenyl)-2,4-dioxobutanoate	4-hydroxybenzoyl-CoA	7,8-dihydro-D-neopterin
3-methoxy-4-hydroxy-5-all-trans-hexaprenylbenzoate	3-methoxy-4-hydroxy-5-all-trans-decaprenylbenzoate	3-hydroxy-isobutyrate	3-deoxy-D-manno-octulosonate 8-phosphate	3-hydroxypropionate	3-methoxy-4-hydroxyphenylglycolaldehyde	3-hydroxyindolin-2-one	3'-ketolactose	3-hexaprenyl-4-hydroxybenzoate	3-methylbutanol	3-heptaprenyl-4-hydroxybenzoate	3-hexaprenyl-4-hydroxybenzoate	3-dehydrosphinganine (C20)	3-mercaptopyruvate	4-(2-aminophenyl)-2,4-dioxobutanoate	4-hydroxybutanoate	7,8-dihydrobiopterin
3-methoxy-4-hydroxy-5-all-trans-nonaprenylbenzoate	3-methoxy-4-hydroxy-5-all-trans-heptaprenylbenzoate	3-hydroxy-isobutyryl-CoA	3-dimethylsulfoniopropionaldehyde	3-hydroxypropyl-glucosinolate	3-methyl-2-butenal	3-hydroxypropanoyl-CoA	3,22-dioxochol-4-en-24-oyl-CoA	3-hydroxy-3-phenylpropionyl-CoA	3-methylcrotonyl-CoA	3-hexaprenyl-4-hydroxybenzoate	3-hydroxy-3-phenylpropionyl-CoA	3-dehydroteasterone	3-methoxy-4',5-dihydroxy-trans-stilbene	4-(cytidine 5'-diphospho)-2-C-methyl-D-erythritol	4-hydroxyphenyllactate	7,8-dihydrofolate
3-methoxy-4-hydroxy-5-all-trans-octaprenylbenzoate	3-methoxy-4-hydroxy-5-all-trans-hexaprenylbenzoate	3-hydroxy-L-kynurenine	3-diphospho-1D-myo-inositol (1,2,4,5,6)pentakisphosphate	3-keto-4-methylzymosterol	3-methyl-2-oxobutanoate	3-hydroxypropionate	3,24-dioxocholest-4-en-26-oyl-CoA	3-hydroxy-docosapentaenoyl-CoA	3-methylglutaconyl-CoA	3-hydroxy-3-phenylpropionyl-CoA	3-hydroxy-docosapentaenoyl-CoA	3-demethylubiquinol-10	3-methoxy-4-hydroxy-5-all-trans-decaprenylbenzoate	4-acetamidobutanal	4-hydroxyphenylpyruvate	7,8-dihydromonapterin
3-methoxy-4-hydroxyphenylglycol	3-methoxy-4-hydroxy-5-all-trans-nonaprenylbenzoate	3-hydroxy-β-ionone	3-epi-6-deoxocathasterone	3-keto-β-D-galactose	3-methyl-4-cis-hydroxy-2-butenal	3-keto-4-methylzymosterol	3,3'-diindolylmethane	3-hydroxy-eicosatrienoyl-CoA	3-methylsulfinylpropyl-glucosinolate	3-hydroxy-docosapentaenoyl-CoA	3-hydroxy-eicosatrienoyl-CoA	3-demethylubiquinol-8	3-methoxy-4-hydroxy-5-all-trans-heptaprenylbenzoate	4-acetamidobutanoate	4-hydroxysphinganine	7,8-dihydroneopterin 3'-phosphate
3-methoxy-4-hydroxyphenylglycolaldehyde	3-methoxy-4-hydroxy-5-all-trans-octaprenylbenzoate	3-hydroxyadipyl-CoA	3-epihydroxy-2'-deoxymugineate	3-mercaptopyruvate	3-methyl-4-trans-hydroxy-2-butenal	3-keto-β-D-galactose	3,4,6-trihydroxy-cis-cinnamate	3-hydroxy-isobutyrate	3-methylthiopropanal	3-hydroxy-eicosatrienoyl-CoA	3-hydroxy-isobutyrate	3-deoxy-capsidiol	3-methoxy-4-hydroxy-5-all-trans-hexaprenylbenzoate	4-amino-2,6-dinitrotoluene	4-imidazoleacetate	7,8-dihydroneopterin triphosphate
3-methyl-2-butenal	3-methoxy-4-hydroxyphenylglycol	3-hydroxyanthranilate	3-epihydroxymugineate	3-methoxy-4-hydroxy-5-all-trans-decaprenylbenzoate	3-methyladenine	3-mercaptopyruvate	3,4-dihydroxy-5-all-trans-decaprenylbenzoate	3-hydroxy-isobutyryl-CoA	3-methylthiopropyl-desulfoglucosinolate	3-hydroxy-isobutyrate	3-hydroxy-isobutyryl-CoA	3-deoxy-D-arabino-heptulosonate-7-phosphate	3-methoxy-4-hydroxy-5-all-trans-nonaprenylbenzoate	4-amino-2,6-dinitrotoluene glucoside	4-maleyl-acetoacetate	7,8-dihydropteroate
3-methyl-2-oxobutanoate	3-methoxy-4-hydroxyphenylglycolaldehyde	3-hydroxyindolin-2-one	3-heptaprenyl-4-hydroxybenzoate	3-methoxy-4-hydroxy-5-all-trans-heptaprenylbenzoate	3-methylbutanal	3-methoxy-4-hydroxy-5-all-trans-decaprenylbenzoate	3,4-dihydroxy-5-all-trans-heptaprenylbenzoate	3-hydroxyadipyl-CoA	3-methylthiopropyl-glucosinolate	3-hydroxy-isobutyryl-CoA	3-hydroxy-L-kynurenine	3-deoxy-D-manno-octulosonate	3-methoxy-4-hydroxy-5-all-trans-octaprenylbenzoate	4-amino-2-methyl-5-diphosphomethylpyrimidine	4-methyl-2-oxopentanoate	7,9,9'-cis-neurosporene
3-methyl-4-cis-hydroxy-2-butenal	3-methyl-2-butenal	3-hydroxypropanoyl-CoA	3-hexaprenyl-4-hydroxybenzoate	3-methoxy-4-hydroxy-5-all-trans-hexaprenylbenzoate	3-methylbutanol	3-methoxy-4-hydroxy-5-all-trans-heptaprenylbenzoate	3,4-dihydroxy-5-all-trans-hexaprenylbenzoate	3-hydroxypropanoyl-CoA	3-O-β-D-glucosyl-brassicasterol	3-hydroxy-L-kynurenine	3-hydroxyadipyl-CoA	3-deoxy-D-manno-octulosonate 8-phosphate	3-methoxy-4-hydroxyphenylglycol	4-amino-2-methyl-5-phosphomethylpyrimidine	4-methyl-5-(2-phosphonooxyethyl)thiazole	7-dehydrocholesterol
3-methyl-4-trans-hydroxy-2-butenal	3-methyl-2-oxobutanoate	3-hydroxypropionate	3-hydroxy-3-phenylpropionyl-CoA	3-methoxy-4-hydroxy-5-all-trans-nonaprenylbenzoate	3-methylcrotonyl-CoA	3-methoxy-4-hydroxy-5-all-trans-hexaprenylbenzoate	3,4-dihydroxy-5-all-trans-nonaprenylbenzoate	3-hydroxypropionate	3-O-β-D-glucosyl-β-sitosterol	3-hydroxyadipyl-CoA	3-hydroxypropanoyl-CoA	3-dimethylsulfoniopropionaldehyde	3-methoxy-4-hydroxyphenylglycolaldehyde	4-amino-4-deoxychorismate	4-methyl-5-(β-hydroxyethyl)thiazole	7-dehydrodesmosterol
3-methyladenine	3-methyl-4-cis-hydroxy-2-butenal	3-hydroxypropyl-glucosinolate	3-hydroxy-docosapentaenoyl-CoA	3-methoxy-4-hydroxy-5-all-trans-octaprenylbenzoate	3-methylglutaconyl-CoA	3-methoxy-4-hydroxy-5-all-trans-nonaprenylbenzoate	3,4-dihydroxy-5-all-trans-octaprenylbenzoate	3-hydroxypropyl-glucosinolate	3-oxo-2-(cis-2'-pentenyl)-cyclopentane-1-octanoate	3-hydroxypropanoyl-CoA	3-hydroxypropionate	3-diphospho-1D-myo-inositol (1,2,4,5,6)pentakisphosphate	3-methyl-2-butenal	4-aminobenzoate	4-phospho-hydroxy-L-threonine	7-keto-8-aminopelargonate
3-methylbutanal	3-methyl-4-trans-hydroxy-2-butenal	3-keto-4-methylzymosterol	3-hydroxy-eicosatrienoyl-CoA	3-methoxy-4-hydroxyphenylglycol	3-methylsulfinylpropyl-glucosinolate	3-methoxy-4-hydroxy-5-all-trans-octaprenylbenzoate	3,4-dihydroxymandelate	3-keto-4-methylzymosterol	3-oxo-23,24-bisnorchol-4-en-22-oyl-CoA	3-hydroxypropionate	3-hydroxypropyl-glucosinolate	3-epi-6-deoxocathasterone	3-methyl-2-oxobutanoate	4-aminobutanal	4α,14α-dimethyl-5α-cholesta-8,24-dien-3β-ol	71-hydroxychlorophyll a
3-methylbutanol	3-methyladenine	3-keto-β-D-galactose	3-hydroxy-isobutyrate	3-methoxy-4-hydroxyphenylglycolaldehyde	3-methylthiopropanal	3-methoxy-4-hydroxyphenylglycol	3,4-dihydroxyphenylacetaldehyde	3-keto-β-D-galactose	3-oxo-24-ethyl-cholest-5-ene	3-hydroxypropyl-glucosinolate	3-keto-4-methylzymosterol	3-heptaprenyl-4-hydroxybenzoate	3-methyl-4-cis-hydroxy-2-butenal	4-aminobutanoate	4α-carboxy-4β,14α-dimethyl-9β,19-cyclo-5α-ergost-24(241)-en-3β-ol	71-hydroxychlorophyllide a
3-methylcrotonyl-CoA	3-methylbutanal	3-mercaptopyruvate	3-hydroxy-isobutyryl-CoA	3-methyl-2-butenal	3-methylthiopropyl-desulfoglucosinolate	3-methoxy-4-hydroxyphenylglycolaldehyde	3,4-dihydroxyphenylacetate	3-mercaptopyruvate	3-oxo-3-phenylpropionyl-CoA	3-keto-4-methylzymosterol	3-keto-β-D-galactose	3-hexaprenyl-4-hydroxybenzoate	3-methyl-4-trans-hydroxy-2-butenal	4-chloro-2-methylphenol	4α-carboxy-4β-methyl-5α-cholesta-8,24-dien-3β-ol	8'-hydroxyabscisate
3-methylglutaconyl-CoA	3-methylbutanol	3-methoxy-4-hydroxy-5-all-trans-decaprenylbenzoate	3-hydroxy-L-kynurenine	3-methyl-2-oxobutanoate	3-methylthiopropyl-glucosinolate	3-methyl-2-butenal	3,4-dihydroxyphenylglycol	3-methoxy-4-hydroxy-5-all-trans-decaprenylbenzoate	3-oxo-5,6-dehydrosuberyl-CoA	3-keto-β-D-galactose	3-mercaptopyruvate	3-hydroxy-3-phenylpropionyl-CoA	3-methyladenine	4-coumarate	4α-carboxy-4β-methyl-5α-cholesta-8-en-3β-ol	8-methylsulfinyloctyl glucosinolate
3-methylsulfinylpropyl-glucosinolate	3-methylcrotonyl-CoA	3-methoxy-4-hydroxy-5-all-trans-heptaprenylbenzoate	3-hydroxyadipyl-CoA	3-methyl-4-cis-hydroxy-2-butenal	3-O-β-D-glucosyl-brassicasterol	3-methyl-2-oxobutanoate	3,4-dihydroxyphenylglycolaldehyde	3-methoxy-4-hydroxy-5-all-trans-heptaprenylbenzoate	3-oxo-docosapentaenoyl-CoA	3-mercaptopyruvate	3-methoxy-4-hydroxy-5-all-trans-decaprenylbenzoate	3-hydroxy-9-apo-δ-caroten-9-one	3-methylbutanal	4-coumaroyl-3',4'-dihydroxyphenyllactate	4α-carboxy-5α-cholesta-8,24-dien-3β-ol	8-methylthiooctyl glucosinolate
3-methylthiopropanal	3-methylglutaconyl-CoA	3-methoxy-4-hydroxy-5-all-trans-hexaprenylbenzoate	3-hydroxyanthranilate	3-methyl-4-trans-hydroxy-2-butenal	3-O-β-D-glucosyl-daphnetin	3-methyl-4-cis-hydroxy-2-butenal	3,4-dihydroxyphenylpyruvate	3-methoxy-4-hydroxy-5-all-trans-hexaprenylbenzoate	3-oxo-eicosatrienoyl-CoA	3-methoxy-4-hydroxy-5-all-trans-decaprenylbenzoate	3-methoxy-4-hydroxy-5-all-trans-heptaprenylbenzoate	3-hydroxy-docosapentaenoyl-CoA	3-methylbutanol	4-coumaroyl-4'-hydroxyphenyllactate	4α-carboxy-5α-cholesta-8-en-3β-ol	8-oxo-dGMP
3-methylthiopropyl-desulfoglucosinolate	3-methylsulfinylpropyl-glucosinolate	3-methoxy-4-hydroxy-5-all-trans-nonaprenylbenzoate	3-hydroxyindolin-2-one	3-methyladenine	3-O-β-D-glucosyl-β-sitosterol	3-methyl-4-trans-hydroxy-2-butenal	3,4-dihydroxypyridin	3-methoxy-4-hydroxy-5-all-trans-nonaprenylbenzoate	3-oxoadipyl-CoA	3-methoxy-4-hydroxy-5-all-trans-heptaprenylbenzoate	3-methoxy-4-hydroxy-5-all-trans-hexaprenylbenzoate	3-hydroxy-eicosatrienoyl-CoA	3-methylcrotonyl-CoA	4-coumaroyl-CoA	4α-carboxy-ergosta-7,24(241)-dien-3β-ol	8-oxo-dGTP
3-methylthiopropyl-glucosinolate	3-methylthiopropanal	3-methoxy-4-hydroxy-5-all-trans-octaprenylbenzoate	3-hydroxypropanoyl-CoA	3-methylbutanal	3-octaprenyl-4-hydroxybenzoate	3-methyladenine	3,5-bisdiphosphoinositol-1D-myo-inositol (2,3,4,6)tetrakisphosphate	3-methoxy-4-hydroxy-5-all-trans-octaprenylbenzoate	3-oxocholest-4-en-26-oate	3-methoxy-4-hydroxy-5-all-trans-hexaprenylbenzoate	3-methoxy-4-hydroxy-5-all-trans-nonaprenylbenzoate	3-hydroxy-isobutyrate	3-methylglutaconyl-CoA	4-coumaroylagmatine	4α-carboxy-stigmasta-7,24(241)-dien-3β-ol	8-oxo-GMP
3-O-β-D-glucosyl-brassicasterol	3-methylthiopropyl-desulfoglucosinolate	3-methoxy-4-hydroxyphenylglycol	3-hydroxypropionate	3-methylbutanol	3-oxo-2-(cis-2'-pentenyl)-cyclopentane-1-octanoate	3-methylbutanal	3,5-dichlorocatechol	3-methoxy-4-hydroxyphenylglycol	3-oxocholest-4-en-26-oyl-CoA	3-methoxy-4-hydroxy-5-all-trans-nonaprenylbenzoate	3-methoxy-4-hydroxy-5-all-trans-octaprenylbenzoate	3-hydroxy-isobutyryl-CoA	3-methylsulfinylpropyl-glucosinolate	4-coumaroylshikimate	4α-formyl,4β,14α-dimethyl-9β,19-cyclo-5α-ergost-24(241)-en-3β-ol	8-oxo-GTP
3-O-β-D-glucosyl-β-sitosterol	3-methylthiopropyl-glucosinolate	3-methoxy-4-hydroxyphenylglycolaldehyde	3-hydroxypropyl-glucosinolate	3-methylcrotonyl-CoA	3-oxo-23,24-bisnorchol-4-en-22-oyl-CoA	3-methylbutanol	3,5-didehydroshikimate	3-methoxy-4-hydroxyphenylglycolaldehyde	3-oxodecanoyl-CoA	3-methoxy-4-hydroxy-5-all-trans-octaprenylbenzoate	3-methoxy-4-hydroxyphenylglycol	3-hydroxy-L-kynurenine	3-methylthiopropanal	4-coumaryl alcohol	4α-formyl-4β-methyl-5α-cholesta-8,24-dien-3β-ol	8-oxoguanine
3-octaprenyl-4-hydroxybenzoate	3-O-β-D-glucosyl-brassicasterol	3-methyl-2-butenal	3-keto-4-methylzymosterol	3-methylglutaconyl-CoA	3-oxo-24-ethyl-cholest-5-ene	3-methylcrotonyl-CoA	3,5-dihydroxy-6,7-didehydro-12'-apo-β-caroten-12'-al	3-methyl-2-butenal	3-oxohexanoyl-CoA	3-methoxy-4-hydroxyphenylglycol	3-methoxy-4-hydroxyphenylglycolaldehyde	3-hydroxy-β-ionone	3-methylthiopropyl-desulfoglucosinolate	4-fumaryl-acetoacetate	4α-formyl-4β-methyl-5α-cholesta-8-en-3β-ol	9'-cis-neoxanthin
3-oxo-2-(cis-2'-pentenyl)-cyclopentane-1-octanoate	3-O-β-D-glucosyl-β-sitosterol	3-methyl-2-oxobutanoate	3-keto-β-D-galactose	3-methylsulfinylpropyl-glucosinolate	3-oxo-3-phenylpropionyl-CoA	3-methylglutaconyl-CoA	3,5-dihydroxyanisole	3-methyl-2-oxobutanoate	3-phospho-D-glycerate	3-methoxy-4-hydroxyphenylglycolaldehyde	3-methyl-2-butenal	3-hydroxyadipyl-CoA	3-O-methylquercetin	4-hydroxy-2-nonenal	4α-formyl-5α-cholesta-8,24-dien-3β-ol	9'-cis-neurosporene
3-oxo-23,24-bisnorchol-4-en-22-oyl-CoA	3-octaprenyl-4-hydroxybenzoate	3-methyl-4-cis-hydroxy-2-butenal	3-mercaptopyruvate	3-methylthiopropanal	3-oxo-5,6-dehydrosuberyl-CoA	3-methylsulfinylpropyl-glucosinolate	3,5-dimethoxyphenol	3-methyl-4-cis-hydroxy-2-butenal	3-phospho-hydroxypyruvate	3-methyl-2-butenal	3-methyl-2-oxobutanoate	3-hydroxypropanoyl-CoA	3-O-β-D-glucosyl-brassicasterol	4-hydroxy-2-nonenal-[Cys-Gly] conjugate	4α-formyl-5α-cholesta-8-en-3β-ol	9,15,9'-tri-cis-ζ-carotene
3-oxo-24-ethyl-cholest-5-ene	3-oxo-2-(cis-2'-pentenyl)-cyclopentane-1-octanoate	3-methyl-4-trans-hydroxy-2-butenal	3-methoxy-4-hydroxy-5-all-trans-decaprenylbenzoate	3-methylthiopropyl-desulfoglucosinolate	3-oxo-docosapentaenoyl-CoA	3-methylthiopropanal	3,6,7,3'-tetra-methylquercetagetin	3-methyl-4-trans-hydroxy-2-butenal	3-phospho-L-serine	3-methyl-2-oxobutanoate	3-methyl-4-cis-hydroxy-2-butenal	3-hydroxypropionate	3-O-β-D-glucosyl-daphnetin	4-hydroxy-2-nonenal-[L-Cys] conjugate	4α-formyl-ergosta-7,24(241)-dien-3β-ol	9,9'-di-cis-ζ-carotene
3-oxo-3-phenylpropionyl-CoA	3-oxo-23,24-bisnorchol-4-en-22-oyl-CoA	3-methyladenine	3-methoxy-4-hydroxy-5-all-trans-heptaprenylbenzoate	3-methylthiopropyl-glucosinolate	3-oxo-eicosatrienoyl-CoA	3-methylthiopropyl-desulfoglucosinolate	3,6-dichlorocatechol	3-methyladenine	3-S-methylmercaptopropionate	3-methyl-4-cis-hydroxy-2-butenal	3-methyl-4-trans-hydroxy-2-butenal	3-hydroxypropyl-glucosinolate	3-O-β-D-glucosyl-β-sitosterol	4-hydroxy-2-nonenal-glutathione conjugate	4α-formyl-stigmasta-7,24(241)-dien-3β-ol	9-cis-violaxanthin
3-oxo-5,6-dehydrosuberyl-CoA	3-oxo-24-ethyl-cholest-5-ene	3-methylbutanal	3-methoxy-4-hydroxy-5-all-trans-hexaprenylbenzoate	3-O-β-D-glucosyl-brassicasterol	3-oxoadipyl-CoA	3-methylthiopropyl-glucosinolate	3,7,3'-tri-methylquercetagetin	3-methylbutanal	3-sinapoyloxypropylglucosinolate	3-methyl-4-trans-hydroxy-2-butenal	3-methyladenine	3-keto-4-methylzymosterol	3-octaprenyl-4-hydroxybenzoate	4-hydroxy-5-methyl-2-methylene-3(2H)-furanone	4α-hydroxy-tetrahydrobiopterin	[(1→4)-α-D-glucosyl](n-1)
3-oxo-docosapentaenoyl-CoA	3-oxo-3-phenylpropionyl-CoA	3-methylbutanol	3-methoxy-4-hydroxy-5-all-trans-nonaprenylbenzoate	3-O-β-D-glucosyl-daphnetin	3-oxocholest-4-en-26-oate	3-O-β-D-glucosyl-brassicasterol	3,7,4'-tri-O-methylquercetin	3-methylbutanol	3-sulfopyruvate	3-methyladenine	3-methylbutanal	3-keto-β-D-galactose	3-oxo-2-(cis-2'-pentenyl)-cyclopentane-1-octanoate	4-hydroxy-5-methyl-2-propyl-3(2H)-furanone	4α-hydroxymethyl,4β,14α-dimethyl-9β,19-cyclo-5α-ergost-24(241)-en-3β-ol	[(1→4)-α-D-glucosyl]n
3-oxo-eicosatrienoyl-CoA	3-oxo-5,6-dehydrosuberyl-CoA	3-methylcrotonyl-CoA	3-methoxy-4-hydroxy-5-all-trans-octaprenylbenzoate	3-O-β-D-glucosyl-β-sitosterol	3-oxocholest-4-en-26-oyl-CoA	3-O-β-D-glucosyl-daphnetin	3,7-di-methylquercetagetin	3-methylcrotonyl-CoA	3-ureido-isobutyrate	3-methylbutanal	3-methylbutanol	3-mercaptopyruvate	3-oxo-23,24-bisnorchol-4-en-22-oyl-CoA	4-hydroxybenzaldehyde	4α-hydroxymethyl-4β-methyl-5α-cholesta-8,24-dien-3β-ol	[3-methylcrotonoyl-CoA:carbon-dioxide ligase(ADP-forming)]
3-oxoadipyl-CoA	3-oxo-docosapentaenoyl-CoA	3-methylglutaconyl-CoA	3-methoxy-4-hydroxyphenylglycol	3-octaprenyl-4-hydroxybenzoate	3-oxodecanoyl-CoA	3-O-β-D-glucosyl-β-sitosterol	3,7-di-O-methylquercetin	3-methylglutaconyl-CoA	3-ureidopropionate	3-methylbutanol	3-methylcrotonyl-CoA	3-methoxy-4-hydroxy-5-all-trans-decaprenylbenzoate	3-oxo-24-ethyl-cholest-5-ene	4-hydroxybenzoate	4α-hydroxymethyl-4β-methyl-5α-cholesta-8-en-3β-ol	[a DNA-directed RNA-polymerase]
3-oxocholest-4-en-26-oate	3-oxo-eicosatrienoyl-CoA	3-methylsulfinylpropyl-glucosinolate	3-methoxy-4-hydroxyphenylglycolaldehyde	3-oxo-2-(cis-2'-pentenyl)-cyclopentane-1-octanoate	3-oxohexanoyl-CoA	3-octaprenyl-4-hydroxybenzoate	3-(2'-methylthio)ethylmalic-acid	3-methylsulfinylpropyl-glucosinolate	3-vinyl-[4H]-1,2-dithin	3-methylcrotonyl-CoA	3-methylglutaconyl-CoA	3-methoxy-4-hydroxy-5-all-trans-heptaprenylbenzoate	3-oxo-3-phenylpropionyl-CoA	4-hydroxybenzoyl-CoA	4α-hydroxymethyl-5α-cholesta-8,24-dien-3β-ol	[chondroitin]-4,6-di-O-sulfo-N-acetyl-D-galactosamine
3-oxocholest-4-en-26-oyl-CoA	3-oxoadipyl-CoA	3-methylthiopropanal	3-methyl-2-butenal	3-oxo-23,24-bisnorchol-4-en-22-oyl-CoA	3-phospho-D-glycerate	3-oxo-2-(cis-2'-pentenyl)-cyclopentane-1-octanoate	3-(2-propenoic acid)-4,6-hydroxy cyclohexa-2,5-dienone	3-methylthiopropanal	3-β-D-galactosyl-sn-glycerol	3-methylglutaconyl-CoA	3-methylsulfinylpropyl-glucosinolate	3-methoxy-4-hydroxy-5-all-trans-hexaprenylbenzoate	3-oxo-5,6-dehydrosuberyl-CoA	4-hydroxybutanoate	4α-hydroxymethyl-5α-cholesta-8-en-3β-ol	[chondroitin]-4-O-sulfo-N-acetylgalactosamine
3-oxodecanoyl-CoA	3-oxocholest-4-en-26-oate	3-methylthiopropyl-desulfoglucosinolate	3-methyl-2-oxobutanoate	3-oxo-24-ethyl-cholest-5-ene	3-phospho-hydroxypyruvate	3-oxo-23,24-bisnorchol-4-en-22-oyl-CoA	3-(2-propenoic acid)-o-benzoquinone	3-methylthiopropyl-desulfoglucosinolate	3R-hydroxy-docosapentaenoyl [acp]	3-methylsulfinylpropyl-glucosinolate	3-methylthiopropanal	3-methoxy-4-hydroxy-5-all-trans-nonaprenylbenzoate	3-oxo-docosapentaenoyl-CoA	4-hydroxylamino-2,6-dinitrotoluene	4α-hydroxymethyl-ergosta-7,24(241)-dien-3β-ol	[dermatan]-4,6-di-O-sulfo-N-acetyl-D-galactosamine
3-oxohexanoyl-CoA	3-oxocholest-4-en-26-oyl-CoA	3-methylthiopropyl-glucosinolate	3-methyl-4-cis-hydroxy-2-butenal	3-oxo-3-phenylpropionyl-CoA	3-phospho-L-serine	3-oxo-24-ethyl-cholest-5-ene	3-(3'-methylthio)propylmalate	3-methylthiopropyl-glucosinolate	3β-hydroxy-4β-methyl-5α-cholest-7-ene-4α-carbaldehyde	3-methylthiopropanal	3-methylthiopropyl-desulfoglucosinolate	3-methoxy-4-hydroxy-5-all-trans-octaprenylbenzoate	3-oxo-eicosatrienoyl-CoA	4-hydroxylamino-2,6-dinitrotoluene C-glucoside	4α-hydroxymethyl-stigmasta-7,24(241)-dien-3β-ol	[dermatan]-4-O-sulfo-N-acetyl-D-galactosamine
3-phospho-D-glycerate	3-oxodecanoyl-CoA	3-O-methylquercetin	3-methyl-4-trans-hydroxy-2-butenal	3-oxo-5,6-dehydrosuberyl-CoA	3-S-methylmercaptopropionate	3-oxo-3-phenylpropionyl-CoA	3-(4'-methylthio)butylmalate	3-O-methylquercetin	3β-hydroxy-4β-methyl-5α-cholest-7-ene-4α-carboxylate	3-methylthiopropyl-desulfoglucosinolate	3-methylthiopropyl-glucosinolate	3-methoxy-4-hydroxyphenylglycol	3-oxoadipyl-CoA	4-hydroxylamino-2,6-dinitrotoluene-O-glucoside	4α-methyl-5α-cholest-7-en-3-one	[histone]-L-arginine
3-phospho-hydroxypyruvate	3-oxohexanoyl-CoA	3-O-β-D-glucosyl-brassicasterol	3-methyladenine	3-oxo-docosapentaenoyl-CoA	3-sulfopyruvate	3-oxo-5,6-dehydrosuberyl-CoA	3-(4-hydroxyphenyl)-3-hydroxy-propionyl-CoA	3-O-β-D-glucosyl-brassicasterol	4'-phosphopantetheine	3-O-methylquercetin	3-O-β-D-glucosyl-brassicasterol	3-methoxy-4-hydroxyphenylglycolaldehyde	3-oxocholest-4-en-26-oate	4-hydroxyphenyllactate	4α-methyl-5α-cholesta-7,24-dien-3β-ol	[histone]-Nω-methyl-arginine
3-phospho-L-serine	3-phospho-D-glycerate	3-O-β-D-glucosyl-daphnetin	3-methylbutanal	3-oxo-eicosatrienoyl-CoA	3-ureido-isobutyrate	3-oxo-docosapentaenoyl-CoA	3-(4-hydroxyphenyl)-3-oxo-propionyl-CoA	3-O-β-D-glucosyl-daphnetin	4,4-dimethyl-14α-formyl-5α-cholesta-8-en-3β-ol	3-O-β-D-glucosyl-brassicasterol	3-O-β-D-glucosyl-daphnetin	3-methyl-2-butenal	3-oxocholest-4-en-26-oyl-CoA	4-hydroxyphenylpyruvate	4α-methyl-5α-cholesta-8,14,24-trien-3β-ol	[lipoamide acyltransferase] N6-S-[2-methylbutanoyl]dihydrolipoyl-L-lysine
3-S-methylmercaptopropionate	3-phospho-hydroxypyruvate	3-O-β-D-glucosyl-β-sitosterol	3-methylbutanol	3-oxoadipyl-CoA	3-ureidopropionate	3-oxo-eicosatrienoyl-CoA	3-(5'-methylthio)pentylmalate	3-O-β-D-glucosyl-β-sitosterol	4,4-dimethyl-14α-hydroxymethyl-5α-cholesta-8-en-3β-ol	3-O-β-D-glucosyl-daphnetin	3-O-β-D-glucosyl-β-sitosterol	3-methyl-2-oxobutanoate	3-oxodecanoyl-CoA	4-hydroxysphinganine	4α-methyl-5α-cholesta-8-en-3-one	[methylmalonyl-CoA:pyruvate carboxytransferase]
3-sulfopyruvate	3-phospho-L-serine	3-octaprenyl-4-hydroxybenzoate	3-methylcrotonyl-CoA	3-oxocholest-4-en-26-oate	3-vinyl-[4H]-1,2-dithin	3-oxoadipyl-CoA	3-(6'-methylthio)hexylmalate	3-octaprenyl-4-hydroxybenzoate	4,4-dimethyl-5-α-cholesta-8,14-dien-3-β-ol	3-O-β-D-glucosyl-β-sitosterol	3-octaprenyl-4-hydroxybenzoate	3-methyl-4-cis-hydroxy-2-butenal	3-oxohexanoyl-CoA	4-imidazoleacetate	4α-methyl-5α-ergosta-8,14,24(28)-trien-3β-ol	[phospho-α-glucan]
3-ureido-isobutyrate	3-S-methylmercaptopropionate	3-oxo-2-(cis-2'-pentenyl)-cyclopentane-1-octanoate	3-methylglutaconyl-CoA	3-oxocholest-4-en-26-oyl-CoA	3-β-D-galactosyl-sn-glycerol	3-oxocholest-4-en-26-oate	3-(7'-methylthio)heptylmalate	3-oxo-2-(cis-2'-pentenyl)-cyclopentane-1-octanoate	4,4-dimethyl-5α-cholest-7-en-3β-ol	3-octaprenyl-4-hydroxybenzoate	3-oxo-2-(cis-2'-pentenyl)-cyclopentane-1-octanoate	3-methyl-4-trans-hydroxy-2-butenal	3-phospho-D-glycerate	4-maleyl-acetoacetate	4α-methyl-5α-ergosta-8,24-dien-3β-ol	[propionyl-CoA:carbon-dioxide ligase (ADP-forming)]
3-ureidopropionate	3-sulfopyruvate	3-oxo-23,24-bisnorchol-4-en-22-oyl-CoA	3-methylsulfinylpropyl-glucosinolate	3-oxodecanoyl-CoA	3R-hydroxy-docosapentaenoyl [acp]	3-oxocholest-4-en-26-oyl-CoA	3-(all-trans-octaprenyl)benzene-1,2-diol	3-oxo-23,24-bisnorchol-4-en-22-oyl-CoA	4,4-dimethyl-5α-cholesta-8-en-3-β-ol	3-oxo-2-(cis-2'-pentenyl)-cyclopentane-1-octanoate	3-oxo-23,24-bisnorchol-4-en-22-oyl-CoA	3-methyladenine	3-phospho-hydroxypyruvate	4-methyl-2-oxopentanoate	4α-methyl-cholesta-8-enol	[thyroglobulin]-3,5-diiodotyrosine
3-vinyl-[4H]-1,2-dithin	3-ureido-isobutyrate	3-oxo-24-ethyl-cholest-5-ene	3-methylthiopropanal	3-oxohexanoyl-CoA	3β-hydroxy-4β-methyl-5α-cholest-7-ene-4α-carbaldehyde	3-oxodecanoyl-CoA	3-(pyrazol-1-yl)-L-alanine	3-oxo-24-ethyl-cholest-5-ene	4,4-dimethylzymosterol	3-oxo-23,24-bisnorchol-4-en-22-oyl-CoA	3-oxo-24-ethyl-cholest-5-ene	3-methylbutanal	3-phospho-L-serine	4-methyl-5-(2-phosphonooxyethyl)thiazole	4α-methyl-zymosterol	[thyroglobulin]-3-iodotyrosine
3-β-D-galactosyl-sn-glycerol	3-ureidopropionate	3-oxo-3-phenylpropionyl-CoA	3-methylthiopropyl-desulfoglucosinolate	3-phospho-D-glycerate	3β-hydroxy-4β-methyl-5α-cholest-7-ene-4α-carboxylate	3-oxohexanoyl-CoA	3-2-carboxyphenylcatechol	3-oxo-3-phenylpropionyl-CoA	4,5-seco-dopa	3-oxo-24-ethyl-cholest-5-ene	3-oxo-3-phenylpropionyl-CoA	3-methylbutanol	3-S-methylmercaptopropionate	4-methyl-5-(β-hydroxyethyl)thiazole	4β-hydroxymethyl-4α-methyl-5α-cholest-7-en-3β-ol	[thyroglobulin]-aminoacrylate
3R-hydroxy-docosapentaenoyl [acp]	3-vinyl-[4H]-1,2-dithin	3-oxo-5,6-dehydrosuberyl-CoA	3-methylthiopropyl-glucosinolate	3-phospho-hydroxypyruvate	3β-hydroxy-9β-pimara-7,15-diene-19,6β-olide	3-phospho-D-glycerate	3-[(3aS,4S,5R,7aS)-5-hydroxy-7a-methyl-1-oxo-octahydro-1H-inden-4-yl]-3-hydroxypropanoyl-CoA	3-oxo-5,6-dehydrosuberyl-CoA	4,8,12-trimethyl-1,3,7,11-tridecatetraene	3-oxo-3-phenylpropionyl-CoA	3-oxo-5,6-dehydrosuberyl-CoA	3-methylcrotonyl-CoA	3-sulfopyruvate	4-methylsulfinylbutyl glucosinolate	5',5'''-diadenosine triphosphate	[thyroglobulin]-L-thyroxine
3β-hydroxy-4β-methyl-5α-cholest-7-ene-4α-carbaldehyde	3-β-D-galactosyl-sn-glycerol	3-oxo-docosapentaenoyl-CoA	3-O-β-D-glucosyl-brassicasterol	3-phospho-L-serine	4'-phosphopantetheine	3-phospho-hydroxypyruvate	3-[(3aS,4S,5R,7aS)-5-hydroxy-7a-methyl-1-oxo-octahydro-1H-inden-4-yl]-3-oxopropanoyl-CoA	3-oxo-docosapentaenoyl-CoA	4,8,13-trimethylhexadeca-heptaenedial	3-oxo-5,6-dehydrosuberyl-CoA	3-oxo-docosapentaenoyl-CoA	3-methylglutaconyl-CoA	3-ureido-isobutyrate	4-methylthiobutyl glucosinolate	5'-deoxyadenosine	[thyroglobulin]-L-tyrosine
3β-hydroxy-4β-methyl-5α-cholest-7-ene-4α-carboxylate	3R-hydroxy-docosapentaenoyl [acp]	3-oxo-eicosatrienoyl-CoA	3-O-β-D-glucosyl-daphnetin	3-S-methylmercaptopropionate	4,4-dimethyl-14α-formyl-5α-cholesta-8-en-3β-ol	3-phospho-L-serine	3-[(3aS,4S,7aS)-7a-methyl-1,5-dioxo-octahydro-1H-inden-4-yl]propanoate	3-oxo-eicosatrienoyl-CoA	4,9,13-trimethyltetradeca-2,4,6,8,10,12-hexaene-1,14-dial	3-oxo-docosapentaenoyl-CoA	3-oxo-eicosatrienoyl-CoA	3-methylsulfinylpropyl-glucosinolate	3-ureidopropionate	4-nitroso-2,6-dinitrotoluene	5'-guanylated mRNA	[thyroglobulin]-triiodothyronine
3β-hydroxy-9β-pimara-7,15-diene-19,6β-olide	3β-hydroxy-4β-methyl-5α-cholest-7-ene-4α-carbaldehyde	3-oxoadipyl-CoA	3-O-β-D-glucosyl-β-sitosterol	3-sulfopyruvate	4,4-dimethyl-14α-hydroxymethyl-5α-cholesta-8-en-3β-ol	3-S-methylmercaptopropionate	3-[(3aS,4S,7aS)-7a-methyl-1,5-dioxo-octahydro-1H-inden-4-yl]propanoyl-CoA	3-oxoadipyl-CoA	4,9-dimethyldodeca-2,4,6,8,10-pentaene-1,12-dial	3-oxo-eicosatrienoyl-CoA	3-oxoadipyl-CoA	3-methylthiopropanal	3-β-D-galactosyl-sn-glycerol	4-phospho-hydroxy-L-threonine	5'-hydroxycotinine	a (1→4)-β-D-xylan
4'-phosphopantetheine	3β-hydroxy-4β-methyl-5α-cholest-7-ene-4α-carboxylate	3-oxocholest-4-en-26-oate	3-octaprenyl-4-hydroxybenzoate	3-ureido-isobutyrate	4,4-dimethyl-5-α-cholesta-8,14-dien-3-β-ol	3-sulfopyruvate	3-acetamidopropanal	3-oxocholest-4-en-26-oate	4-(2'-carboxyphenyl)-4-oxobutyryl-CoA	3-oxoadipyl-CoA	3-oxocholest-4-en-26-oate	3-methylthiopropyl-desulfoglucosinolate	3R-hydroxy-docosapentaenoyl [acp]	4α,14α-dimethyl-5α-cholesta-8,24-dien-3β-ol	5'-phosphoribosyl-4-(N-succinocarboxamide)-5-aminoimidazole	a (1→4)-β-D-xylan oligosaccharide
4,4-dimethyl-14α-formyl-5α-cholesta-8-en-3β-ol	3β-hydroxy-9β-pimara-7,15-diene-19,6β-olide	3-oxocholest-4-en-26-oyl-CoA	3-oxo-2-(cis-2'-pentenyl)-cyclopentane-1-octanoate	3-ureidopropionate	4,4-dimethyl-5α-cholest-7-en-3β-ol	3-ureido-isobutyrate	3-aminomethylindole	3-oxocholest-4-en-26-oyl-CoA	4-(2-amino-3-hydroxyphenyl)-2,4-dioxobutanoate	3-oxocholest-4-en-26-oate	3-oxocholest-4-en-26-oyl-CoA	3-methylthiopropyl-glucosinolate	3β-hydroxy-4β-methyl-5α-cholest-7-ene-4α-carbaldehyde	4α-carboxy-4β,14α-dimethyl-9β,19-cyclo-5α-ergost-24(241)-en-3β-ol	5'-phosphoribosyl-N-formylglycineamide	a (1→5)-α-L-arabinan oligosaccharide
4,4-dimethyl-14α-hydroxymethyl-5α-cholesta-8-en-3β-ol	4'-phosphopantetheine	3-oxodecanoyl-CoA	3-oxo-23,24-bisnorchol-4-en-22-oyl-CoA	3-vinyl-[4H]-1,2-dithin	4,4-dimethyl-5α-cholesta-8-en-3-β-ol	3-ureidopropionate	3-aminopropanal	3-oxodecanoyl-CoA	4-(2-aminophenyl)-2,4-dioxobutanoate	3-oxocholest-4-en-26-oyl-CoA	3-oxodecanoyl-CoA	3-O-β-D-glucosyl-brassicasterol	3β-hydroxy-4β-methyl-5α-cholest-7-ene-4α-carboxylate	4α-carboxy-4β-methyl-5α-cholesta-8,24-dien-3β-ol	5,10-methenyl-tetrahydropteroyl-[γ-Glu](n)	a (3R)-3-hydroxyacyl-[acyl-carrier protein]
4,4-dimethyl-5-α-cholesta-8,14-dien-3-β-ol	4,4-dimethyl-14α-formyl-5α-cholesta-8-en-3β-ol	3-oxohexanoyl-CoA	3-oxo-24-ethyl-cholest-5-ene	3-β-D-galactosyl-sn-glycerol	4,4-dimethylzymosterol	3-vinyl-[4H]-1,2-dithin	3-benzoyloxypropyl-glucosinolate	3-oxohexanoyl-CoA	4-(cytidine 5'-diphospho)-2-C-methyl-D-erythritol	3-oxodecanoyl-CoA	3-oxohexanoyl-CoA	3-O-β-D-glucosyl-daphnetin	4'-phosphopantetheine	4α-carboxy-4β-methyl-5α-cholesta-8-en-3β-ol	5,10-methenyltetrahydrofolate	a (3R)-3-hydroxyacyl-CoA
4,4-dimethyl-5α-cholest-7-en-3β-ol	4,4-dimethyl-14α-hydroxymethyl-5α-cholesta-8-en-3β-ol	3-oxooctanoyl-CoA	3-oxo-3-phenylpropionyl-CoA	3R-hydroxy-docosapentaenoyl [acp]	4,5-seco-dopa	3-β-D-galactosyl-sn-glycerol	3-butenyl-thiohydroximate-O-sulfate	3-phospho-D-glycerate	4-acetamidobutanal	3-oxohexanoyl-CoA	3-phospho-D-glycerate	3-O-β-D-glucosyl-esculetin	4,4-dimethyl-14α-formyl-5α-cholesta-8-en-3β-ol	4α-carboxy-5α-cholesta-8,24-dien-3β-ol	5,10-methylene-tetrahydromethanopterin	a (3S)-3-hydroxyacyl-CoA
4,4-dimethyl-5α-cholesta-8-en-3-β-ol	4,4-dimethyl-5-α-cholesta-8,14-dien-3-β-ol	3-phospho-D-glycerate	3-oxo-5,6-dehydrosuberyl-CoA	3β-hydroxy-4β-methyl-5α-cholest-7-ene-4α-carbaldehyde	4-(2'-carboxyphenyl)-4-oxobutyryl-CoA	3R-hydroxy-docosapentaenoyl [acp]	3-butenylglucosinolate	3-phospho-hydroxypyruvate	4-acetamidobutanoate	3-phospho-D-glycerate	3-phospho-hydroxypyruvate	3-O-β-D-glucosyl-β-sitosterol	4,4-dimethyl-14α-hydroxymethyl-5α-cholesta-8-en-3β-ol	4α-carboxy-5α-cholesta-8-en-3β-ol	5,10-methylenetetrahydrofolate	a (5-L-glutamyl)-L-peptide
4,4-dimethylzymosterol	4,4-dimethyl-5α-cholest-7-en-3β-ol	3-phospho-hydroxypyruvate	3-oxo-docosapentaenoyl-CoA	3β-hydroxy-4β-methyl-5α-cholest-7-ene-4α-carboxylate	4-(2-amino-3-hydroxyphenyl)-2,4-dioxobutanoate	3β-hydroxy-4β-methyl-5α-cholest-7-ene-4α-carbaldehyde	3-chlorobenzaldehyde	3-phospho-L-serine	4-amino-2,6-dinitrotoluene	3-phospho-hydroxypyruvate	3-phospho-L-serine	3-octaprenyl-4-hydroxybenzoate	4,4-dimethyl-5-α-cholesta-8,14-dien-3-β-ol	4α-carboxy-ergosta-7,24(241)-dien-3β-ol	5,6-dihydrothymine	a (glucosyl)2(mannosyl)9-(N-acetylglucosaminyl)2-diphosphodolichol
4,5-seco-dopa	4,4-dimethyl-5α-cholesta-8-en-3-β-ol	3-phospho-L-serine	3-oxo-eicosatrienoyl-CoA	3β-hydroxy-9β-pimara-7,15-diene-19,6β-olide	4-(2-aminophenyl)-2,4-dioxobutanoate	3β-hydroxy-4β-methyl-5α-cholest-7-ene-4α-carboxylate	3-chlorobenzoate	3-S-methylmercaptopropionate	4-amino-2,6-dinitrotoluene glucoside	3-phospho-L-serine	3-S-methylmercaptopropionate	3-oxo-2-(cis-2'-pentenyl)-cyclopentane-1-octanoate	4,4-dimethyl-5α-cholest-7-en-3β-ol	4α-carboxy-stigmasta-7,24(241)-dien-3β-ol	5,6-dihydrouracil	a (mannosyl)2-(N-acetylglucosaminyl)2-diphosphodolichol
4-(2'-carboxyphenyl)-4-oxobutyryl-CoA	4,4-dimethylzymosterol	3-S-methylmercaptopropionate	3-oxoadipyl-CoA	4'-phosphopantetheine	4-(cytidine 5'-diphospho)-2-C-methyl-D-erythritol	3β-hydroxy-9β-pimara-7,15-diene-19,6β-olide	3-cis-dodecenoyl-CoA	3-sinapoyloxypropylglucosinolate	4-amino-2-methyl-5-diphosphomethylpyrimidine	3-S-methylmercaptopropionate	3-sulfopyruvate	3-oxo-23,24-bisnorchol-4-en-22-oyl-CoA	4,4-dimethyl-5α-cholesta-8-en-3-β-ol	4α-formyl,4β,14α-dimethyl-9β,19-cyclo-5α-ergost-24(241)-en-3β-ol	5,6-dihydroxyindole	a (mannosyl)3-(N-acetylglucosaminyl)2-diphosphodolichol
4-(2-amino-3-hydroxyphenyl)-2,4-dioxobutanoate	4,5-seco-dopa	3-sulfopyruvate	3-oxocholest-4-en-26-oate	4,4-dimethyl-14α-formyl-5α-cholesta-8-en-3β-ol	4-acetamidobutanal	4'-phosphopantetheine	3-cyano-L-alanine	3-sulfopyruvate	4-amino-2-methyl-5-phosphomethylpyrimidine	3-sulfopyruvate	3-ureido-isobutyrate	3-oxo-24-ethyl-cholest-5-ene	4,4-dimethylzymosterol	4α-formyl-4β-methyl-5α-cholesta-8,24-dien-3β-ol	5,6-dihydroxyindole-2-carboxylate	a (mannosyl)5-(N-acetylglucosaminyl)2-diphosphodolichol
4-(2-aminophenyl)-2,4-dioxobutanoate	4-(2'-carboxyphenyl)-4-oxobutyryl-CoA	3-ureido-isobutyrate	3-oxocholest-4-en-26-oyl-CoA	4,4-dimethyl-14α-hydroxymethyl-5α-cholesta-8-en-3β-ol	4-acetamidobutanoate	4,4-dimethyl-14α-formyl-5α-cholesta-8-en-3β-ol	3-cyanopyridine	3-ureido-isobutyrate	4-amino-4-deoxychorismate	3-ureido-isobutyrate	3-ureidopropionate	3-oxo-3-phenylpropionyl-CoA	4,5-seco-dopa	4α-formyl-4β-methyl-5α-cholesta-8-en-3β-ol	5-(methylthio)-2,3-dioxopentyl phosphate	a (mannosyl)6-(N-acetylglucosaminyl)2-diphosphodolichol
4-(cytidine 5'-diphospho)-2-C-methyl-D-erythritol	4-(2-amino-3-hydroxyphenyl)-2,4-dioxobutanoate	3-ureidopropionate	3-oxodecanoyl-CoA	4,4-dimethyl-5-α-cholesta-8,14-dien-3-β-ol	4-amino-2,6-dinitrotoluene	4,4-dimethyl-14α-hydroxymethyl-5α-cholesta-8-en-3β-ol	3-decaprenyl-4-hydroxybenzoate	3-ureidopropionate	4-aminobenzoate	3-ureidopropionate	3-vinyl-[4H]-1,2-dithin	3-oxo-5,6-dehydrosuberyl-CoA	4,8,12-trimethyl-1,3,7,11-tridecatetraene	4α-formyl-5α-cholesta-8,24-dien-3β-ol	5-amino-1-(5-phospho-D-ribosyl)imidazole	a (mannosyl)7-(N-acetylglucosaminyl)2-diphosphodolichol
4-acetamidobutanal	4-(2-aminophenyl)-2,4-dioxobutanoate	3-vinyl-[4H]-1,2-dithin	3-oxohexanoyl-CoA	4,4-dimethyl-5α-cholest-7-en-3β-ol	4-amino-2,6-dinitrotoluene glucoside	4,4-dimethyl-5-α-cholesta-8,14-dien-3-β-ol	3-dehydro-6-deoxoteasterone	3-vinyl-[4H]-1,2-dithin	4-aminobutanal	3-vinyl-[4H]-1,2-dithin	3-β-D-galactosyl-sn-glycerol	3-oxo-docosapentaenoyl-CoA	4-(2'-carboxyphenyl)-4-oxobutyryl-CoA	4α-formyl-5α-cholesta-8-en-3β-ol	5-amino-1-(5-phospho-D-ribosyl)imidazole-4-carboxylate	a (mannosyl)8-(N-acetylglucosaminyl)2
4-acetamidobutanoate	4-(cytidine 5'-diphospho)-2-C-methyl-D-erythritol	3-β-D-galactosyl-sn-glycerol	3-phospho-D-glycerate	4,4-dimethyl-5α-cholesta-8-en-3-β-ol	4-amino-2-methyl-5-diphosphomethylpyrimidine	4,4-dimethyl-5α-cholest-7-en-3β-ol	3-dehydrocholate	3-β-D-galactosyl-sn-glycerol	4-aminobutanoate	3-β-D-galactosyl-sn-glycerol	3R-hydroxy-docosapentaenoyl [acp]	3-oxo-eicosatrienoyl-CoA	4-(cytidine 5'-diphospho)-2-C-methyl-D-erythritol	4α-formyl-ergosta-7,24(241)-dien-3β-ol	5-amino-6-(5-phospho-D-ribitylamino)uracil	a (mannosyl)8-(N-acetylglucosaminyl)2-diphosphodolichol
4-amino-2,6-dinitrotoluene	4-acetamidobutanal	3R-hydroxy-docosapentaenoyl [acp]	3-phospho-hydroxypyruvate	4,4-dimethylzymosterol	4-amino-2-methyl-5-phosphomethylpyrimidine	4,4-dimethyl-5α-cholesta-8-en-3-β-ol	3-dehydroquinate	3R-hydroxy-docosapentaenoyl [acp]	4-benzoyloxybutylglucosinolate	3R-hydroxy-docosapentaenoyl [acp]	3β-hydroxy-4β-methyl-5α-cholest-7-ene-4α-carbaldehyde	3-oxoadipyl-CoA	4-acetamidobutanal	4α-formyl-stigmasta-7,24(241)-dien-3β-ol	5-amino-6-(5-phospho-D-ribosylamino)uracil	a (mannosyl)9-(N-acetylglucosaminyl)2
4-amino-2,6-dinitrotoluene glucoside	4-acetamidobutanoate	3β-hydroxy-4β-methyl-5α-cholest-7-ene-4α-carbaldehyde	3-phospho-L-serine	4,5-seco-dopa	4-amino-4-deoxychorismate	4,4-dimethylzymosterol	3-dehydroshikimate	3β-hydroxy-4β-methyl-5α-cholest-7-ene-4α-carbaldehyde	4-chloro-2-methylphenol	3β-hydroxy-4β-methyl-5α-cholest-7-ene-4α-carbaldehyde	3β-hydroxy-4β-methyl-5α-cholest-7-ene-4α-carboxylate	3-oxocholest-4-en-26-oate	4-acetamidobutanoate	4α-hydroxy-tetrahydrobiopterin	5-amino-6-(D-ribitylamino)uracil	a (mannosyl)9-(N-acetylglucosaminyl)2-diphosphodolichol
4-amino-2-methyl-5-diphosphomethylpyrimidine	4-amino-2,6-dinitrotoluene	3β-hydroxy-4β-methyl-5α-cholest-7-ene-4α-carboxylate	3-S-methylmercaptopropionate	4-(2'-carboxyphenyl)-4-oxobutyryl-CoA	4-aminobenzoate	4,5-seco-dopa	3-dehydrosphinganine	3β-hydroxy-4β-methyl-5α-cholest-7-ene-4α-carboxylate	4-coumarate	3β-hydroxy-4β-methyl-5α-cholest-7-ene-4α-carboxylate	4'-phosphopantetheine	3-oxocholest-4-en-26-oyl-CoA	4-amino-2,6-dinitrotoluene	4α-hydroxymethyl,4β,14α-dimethyl-9β,19-cyclo-5α-ergost-24(241)-en-3β-ol	5-amino-levulinate	a (R)-3-hydroxy-cis-vaccenoyl-[acp]
4-amino-2-methyl-5-phosphomethylpyrimidine	4-amino-2,6-dinitrotoluene glucoside	3β-Hydroxy-9β-pimara-7,15-diene-19,6β-olide	3-sulfopyruvate	4-(2-amino-3-hydroxyphenyl)-2,4-dioxobutanoate	4-aminobutanal	4,8,13-trimethylhexadeca-heptaenedial	3-dehydrosphinganine (C20)	4'-phosphopantetheine	4-coumaroyl-CoA	4'-phosphopantetheine	4,4-dimethyl-14α-formyl-5α-cholesta-8-en-3β-ol	3-oxodecanoyl-CoA	4-amino-2,6-dinitrotoluene glucoside	4α-hydroxymethyl-4β-methyl-5α-cholesta-8,24-dien-3β-ol	5-aminopentanal	a (R)-3-hydroxybehenoyl-[acp]
4-amino-4-deoxychorismate	4-amino-2-methyl-5-diphosphomethylpyrimidine	4'-phosphopantetheine	3-ureido-isobutyrate	4-(2-aminophenyl)-2,4-dioxobutanoate	4-aminobutanoate	4,9,13-trimethyltetradeca-2,4,6,8,10,12-hexaene-1,14-dial	3-dehydroteasterone	4,4-dimethyl-14α-formyl-5α-cholesta-8-en-3β-ol	4-coumaroylshikimate	4,4-dimethyl-14α-formyl-5α-cholesta-8-en-3β-ol	4,4-dimethyl-14α-hydroxymethyl-5α-cholesta-8-en-3β-ol	3-oxohexanoyl-CoA	4-amino-2-methyl-5-diphosphomethylpyrimidine	4α-hydroxymethyl-4β-methyl-5α-cholesta-8-en-3β-ol	5-androstene-3,17-dione	a (R)-3-hydroxybutanoyl-[acp]
4-aminobenzoate	4-amino-2-methyl-5-phosphomethylpyrimidine	4,4-dimethyl-14α-formyl-5α-cholesta-8-en-3β-ol	3-ureidopropionate	4-(cytidine 5'-diphospho)-2-C-methyl-D-erythritol	4-coumarate	4,9-dimethyldodeca-2,4,6,8,10-pentaene-1,12-dial	3-demethylubiquinol-10	4,4-dimethyl-14α-hydroxymethyl-5α-cholesta-8-en-3β-ol	4-coumaryl alcohol	4,4-dimethyl-14α-hydroxymethyl-5α-cholesta-8-en-3β-ol	4,4-dimethyl-5-α-cholesta-8,14-dien-3-β-ol	3-phospho-D-glycerate	4-amino-2-methyl-5-phosphomethylpyrimidine	4α-hydroxymethyl-5α-cholesta-8,24-dien-3β-ol	5-chloro-3-methylcatechol	a (R)-3-hydroxydodecanoyl-[acp]
4-aminobutanal	4-amino-4-deoxychorismate	4,4-dimethyl-14α-hydroxymethyl-5α-cholesta-8-en-3β-ol	3-vinyl-[4H]-1,2-dithin	4-acetamidobutanal	4-coumaroyl-3',4'-dihydroxyphenyllactate	4-(2'-carboxyphenyl)-4-oxobutyryl-CoA	3-demethylubiquinol-8	4,4-dimethyl-5-α-cholesta-8,14-dien-3-β-ol	4-fumaryl-acetoacetate	4,4-dimethyl-5-α-cholesta-8,14-dien-3-β-ol	4,4-dimethyl-5α-cholest-7-en-3β-ol	3-phospho-hydroxypyruvate	4-amino-4-deoxychorismate	4α-hydroxymethyl-5α-cholesta-8-en-3β-ol	5-dehydro episterol	a (R)-3-hydroxyoctanoyl-[acp]
4-aminobutanoate	4-aminobenzoate	4,4-dimethyl-5-α-cholesta-8,14-dien-3-β-ol	3-β-D-galactosyl-sn-glycerol	4-acetamidobutanoate	4-coumaroyl-4'-hydroxyphenyllactate	4-(2-amino-3-hydroxyphenyl)-2,4-dioxobutanoate	3-demethylubiquinol-9	4,4-dimethyl-5α-cholest-7-en-3β-ol	4-hydroxy-2-nonenal	4,4-dimethyl-5α-cholest-7-en-3β-ol	4,4-dimethyl-5α-cholesta-8-en-3-β-ol	3-phospho-L-serine	4-aminobenzoate	4α-hydroxymethyl-ergosta-7,24(241)-dien-3β-ol	5-dehydroavenasterol	a (R)-3-hydroxypetroselinoyl-[acp]
4-chloro-2-methylphenol	4-aminobutanal	4,4-dimethyl-5α-cholest-7-en-3β-ol	3R-hydroxy-docosapentaenoyl [acp]	4-amino-2,6-dinitrotoluene	4-coumaroyl-CoA	4-(2-aminophenyl)-2,4-dioxobutanoate	3-deoxy-D-arabino-heptulosonate-7-phosphate	4,4-dimethyl-5α-cholesta-8-en-3-β-ol	4-hydroxy-2-nonenal-[Cys-Gly] conjugate	4,4-dimethyl-5α-cholesta-8-en-3-β-ol	4,4-dimethylzymosterol	3-S-methylmercaptopropionate	4-aminobutanal	4α-hydroxymethyl-stigmasta-7,24(241)-dien-3β-ol	5-deoxy-dihydrokalafungin	a (R)-3-hydroxystearoyl-[acp]
4-coumarate	4-aminobutanoate	4,4-dimethyl-5α-cholesta-8-en-3-β-ol	3β-hydroxy-4β-methyl-5α-cholest-7-ene-4α-carbaldehyde	4-amino-2,6-dinitrotoluene glucoside	4-coumaroylagmatine	4-(5,5-dimethylcyclohex-1-en-1-yl)cyclohex-1-ene-1-carbaldehyde	3-deoxy-D-manno-octulosonate	4,4-dimethylzymosterol	4-hydroxy-2-nonenal-[L-Cys] conjugate	4,4-dimethylzymosterol	4,5-seco-dopa	3-sulfopyruvate	4-aminobutanoate	4α-methyl-5α-cholest-7-en-3-one	5-diphospho-1D-myo-inositol (1,2,3,4,6)pentakisphosphate	a 1,2-diacyl-3-β-D-galactosyl-sn-glycerol
4-coumaroyl-3',4'-dihydroxyphenyllactate	4-chloro-2-methylphenol	4,4-dimethylzymosterol	3β-hydroxy-4β-methyl-5α-cholest-7-ene-4α-carboxylate	4-amino-2-methyl-5-diphosphomethylpyrimidine	4-coumaroylshikimate	4-(cytidine 5'-diphospho)-2-C-methyl-D-erythritol	3-deoxy-D-manno-octulosonate 8-phosphate	4,5-seco-dopa	4-hydroxy-2-nonenal-glutathione conjugate	4,5-seco-dopa	4,8,12-trimethyl-1,3,7,11-tridecatetraene	3-ureido-isobutyrate	4-chloro-2-methylphenol	4α-methyl-5α-cholesta-7,24-dien-3β-ol	5-enolpyruvyl-shikimate-3-phosphate	a 1,2-diacyl-sn-glycerol 3-diphosphate
4-coumaroyl-4'-hydroxyphenyllactate	4-coumarate	4,5-seco-dopa	3β-hydroxy-9β-pimara-7,15-diene-19,6β-olide	4-amino-2-methyl-5-phosphomethylpyrimidine	4-coumaryl alcohol	4-acetamidobutanal	3-dimethylsulfoniopropionaldehyde	4,8,12-trimethyl-1,3,7,11-tridecatetraene	4-hydroxy-3-indolylmethyl-glucosinolate	4,8,12-trimethyl-1,3,7,11-tridecatetraene	4-(2'-carboxyphenyl)-4-oxobutyryl-CoA	3-ureidopropionate	4-coumarate	4α-methyl-5α-cholesta-8,14,24-trien-3β-ol	5-formyl-tetrahydrofolate	a 1,2-diacyl-sn-glycerol-3-phosphate
4-coumaroyl-CoA	4-coumaroyl-3',4'-dihydroxyphenyllactate	4,8,13-trimethylhexadeca-heptaenedial	4'-phosphopantetheine	4-amino-4-deoxychorismate	4-fumaryl-acetoacetate	4-acetamidobutanoate	3-diphospho-1D-myo-inositol (1,2,4,5,6)pentakisphosphate	4-(2'-carboxyphenyl)-4-oxobutyryl-CoA	4-hydroxy-5-methyl-2-methylene-3(2H)-furanone	4-(2'-carboxyphenyl)-4-oxobutyryl-CoA	4-(2-amino-3-hydroxyphenyl)-2,4-dioxobutanoate	3-vinyl-[4H]-1,2-dithin	4-coumaroyl-CoA	4α-methyl-5α-cholesta-8-en-3-one	5-hydroxy-2-oxo-4-ureido-2,5-dihydro-1H imidazole-5-carboxylate	a 1,2-diacylglycerol
4-coumaroylagmatine	4-coumaroyl-4'-hydroxyphenyllactate	4,9,13-trimethyltetradeca-2,4,6,8,10,12-hexaene-1,14-dial	4,4-dimethyl-14α-formyl-5α-cholesta-8-en-3β-ol	4-aminobenzoate	4-hydroxy-2-nonenal	4-amino-2,6-dinitrotoluene	3-epi-6-deoxocathasterone	4-(cytidine 5'-diphospho)-2-C-methyl-D-erythritol	4-hydroxy-5-methyl-2-propyl-3(2H)-furanone	4-(2-amino-3-hydroxyphenyl)-2,4-dioxobutanoate	4-(2-aminophenyl)-2,4-dioxobutanoate	3-β-D-galactosyl-sn-glycerol	4-coumaroylshikimate	4α-methyl-5α-ergosta-8,14,24(28)-trien-3β-ol	5-hydroxy-3-[(3aS,4S,5R,7aS)-7a-methyl-1,5-dioxo-octahydro-1H-inden-4-yl]propanoyl-CoA	a 1,2-diacylglycerol[out]
4-coumaroylshikimate	4-coumaroyl-CoA	4,9-dimethyldodeca-2,4,6,8,10-pentaene-1,12-dial	4,4-dimethyl-14α-hydroxymethyl-5α-cholesta-8-en-3β-ol	4-aminobutanal	4-hydroxy-2-nonenal-[Cys-Gly] conjugate	4-amino-2,6-dinitrotoluene glucoside	3-heptaprenyl-4-hydroxybenzoate	4-acetamidobutanal	4-hydroxybenzaldehyde	4-(2-aminophenyl)-2,4-dioxobutanoate	4-(cytidine 5'-diphospho)-2-C-methyl-D-erythritol	3R-hydroxy-docosapentaenoyl [acp]	4-coumaryl alcohol	4α-methyl-5α-ergosta-8,24-dien-3β-ol	5-hydroxy-coniferaldehyde	a 1,4-α-D-glucan
4-coumaryl alcohol	4-coumaroylagmatine	4-(2'-carboxyphenyl)-4-oxobutyryl-CoA	4,4-dimethyl-5-α-cholesta-8,14-dien-3-β-ol	4-aminobutanoate	4-hydroxy-2-nonenal-[L-Cys] conjugate	4-amino-2-methyl-5-diphosphomethylpyrimidine	3-hexaprenyl-4-hydroxybenzoate	4-acetamidobutanoate	4-hydroxybenzoate	4-(cytidine 5'-diphospho)-2-C-methyl-D-erythritol	4-acetamidobutanal	3β-hydroxy-4β-methyl-5α-cholest-7-ene-4α-carbaldehyde	4-fumaryl-acetoacetate	4α-methyl-cholesta-8-enol	5-hydroxy-feruloyl-CoA	a 1-(3-amino-5-hydroxyphenyl)ethan-1-one -[PKS-acp]
4-fumaryl-acetoacetate	4-coumaroylshikimate	4-(2-amino-3-hydroxyphenyl)-2,4-dioxobutanoate	4,4-dimethyl-5α-cholest-7-en-3β-ol	4-chloro-2-methylphenol	4-hydroxy-2-nonenal-glutathione conjugate	4-amino-2-methyl-5-phosphomethylpyrimidine	3-hydroxy-3-phenylpropionate	4-amino-2,6-dinitrotoluene	4-hydroxybenzoyl-CoA	4-acetamidobutanal	4-acetamidobutanoate	3β-hydroxy-4β-methyl-5α-cholest-7-ene-4α-carboxylate	4-hydroxy-2-nonenal	4α-methyl-zymosterol	5-hydroxy-L-tryptophan	a 1-acyl-sn-glycerol-3-phosphate
4-hydroxy-2-nonenal	4-coumaryl alcohol	4-(2-aminophenyl)-2,4-dioxobutanoate	4,4-dimethyl-5α-cholesta-8-en-3-β-ol	4-coumarate	4-hydroxy-5-methyl-2-methylene-3(2H)-furanone	4-amino-4-deoxychorismate	3-hydroxy-3-phenylpropionyl-CoA	4-amino-2,6-dinitrotoluene glucoside	4-hydroxybutanoate	4-acetamidobutanoate	4-amino-2,6-dinitrotoluene	4'-phosphopantetheine	4-hydroxy-2-nonenal-[Cys-Gly] conjugate	4β-hydroxymethyl-4α-methyl-5α-cholest-7-en-3β-ol	5-hydroxyferulate	a 1-alkyl-2-acetyl-sn-glycero-3-phosphocholine
4-hydroxy-2-nonenal-[Cys-Gly] conjugate	4-fumaryl-acetoacetate	4-(cytidine 5'-diphospho)-2-C-methyl-D-erythritol	4,4-dimethylzymosterol	4-coumaroyl-3',4'-dihydroxyphenyllactate	4-hydroxy-5-methyl-2-propyl-3(2H)-furanone	4-aminobenzoate	3-hydroxy-9-apo-δ-caroten-9-one	4-amino-2-methyl-5-diphosphomethylpyrimidine	4-hydroxybutylglucosinolate	4-amino-2,6-dinitrotoluene	4-amino-2,6-dinitrotoluene glucoside	4,4-dimethyl-14α-formyl-5α-cholesta-8-en-3β-ol	4-hydroxy-2-nonenal-[L-Cys] conjugate	5',5'''-diadenosine triphosphate	5-hydroxyindole acetaldehyde	a 1-alkyl-sn-glycero-3-phosphocholine
4-hydroxy-2-nonenal-[L-Cys] conjugate	4-hydroxy-2-nonenal	4-acetamidobutanal	4,5-seco-dopa	4-coumaroyl-4'-hydroxyphenyllactate	4-hydroxybenzaldehyde	4-aminobutanal	3-hydroxy-docosapentaenoyl-CoA	4-amino-2-methyl-5-phosphomethylpyrimidine	4-hydroxylamino-2,6-dinitrotoluene	4-amino-2,6-dinitrotoluene glucoside	4-amino-2-methyl-5-diphosphomethylpyrimidine	4,4-dimethyl-14α-hydroxymethyl-5α-cholesta-8-en-3β-ol	4-hydroxy-2-nonenal-glutathione conjugate	5'-deoxyadenosine	5-hydroxyindole acetate	a 1-lysophosphatidylcholine
4-hydroxy-2-nonenal-glutathione conjugate	4-hydroxy-2-nonenal-[Cys-Gly] conjugate	4-acetamidobutanoate	4-(2'-carboxyphenyl)-4-oxobutyryl-CoA	4-coumaroyl-CoA	4-hydroxybenzoate	4-aminobutanoate	3-hydroxy-eicosatrienoyl-CoA	4-amino-4-deoxychorismate	4-hydroxylamino-2,6-dinitrotoluene C-glucoside	4-amino-2-methyl-5-diphosphomethylpyrimidine	4-amino-2-methyl-5-phosphomethylpyrimidine	4,4-dimethyl-5-α-cholesta-8,14-dien-3-β-ol	4-hydroxy-5-methyl-2-methylene-3(2H)-furanone	5'-guanylated mRNA	5-hydroxyindole thiazolidine carboxylate	a 1-monoacylglycerol
4-hydroxy-5-methyl-2-methylene-3(2H)-furanone	4-hydroxy-2-nonenal-[L-Cys] conjugate	4-amino-2,6-dinitrotoluene	4-(2-amino-3-hydroxyphenyl)-2,4-dioxobutanoate	4-coumaroylagmatine	4-hydroxybenzoyl-CoA	4-coumarate	3-hydroxy-indole-3-butyryl-CoA	4-aminobenzoate	4-hydroxylamino-2,6-dinitrotoluene-O-glucoside	4-amino-2-methyl-5-phosphomethylpyrimidine	4-amino-4-deoxychorismate	4,4-dimethyl-5α-cholest-7-en-3β-ol	4-hydroxy-5-methyl-2-propyl-3(2H)-furanone	5'-hydroxycotinine	5-hydroxyisourate	a 1-phosphatidyl-1D-myo-inositol 3,4-bisphosphate
4-hydroxy-5-methyl-2-propyl-3(2H)-furanone	4-hydroxy-2-nonenal-glutathione conjugate	4-amino-2,6-dinitrotoluene glucoside	4-(2-aminophenyl)-2,4-dioxobutanoate	4-coumaroylshikimate	4-hydroxybutanoate	4-coumaroyl-3',4'-dihydroxyphenyllactate	3-hydroxy-isobutyrate	4-aminobutanal	4-hydroxyphenylacetonitrile	4-amino-4-deoxychorismate	4-aminobenzoate	4,4-dimethyl-5α-cholesta-8-en-3-β-ol	4-hydroxybenzaldehyde	5'-phosphoribosyl-4-(N-succinocarboxamide)-5-aminoimidazole	5-hydroxytryptophol	a 1-phosphatidyl-1D-myo-inositol 3-phosphate
4-hydroxybenzaldehyde	4-hydroxy-5-methyl-2-methylene-3(2H)-furanone	4-amino-2-methyl-5-diphosphomethylpyrimidine	4-(cytidine 5'-diphospho)-2-C-methyl-D-erythritol	4-coumaryl alcohol	4-hydroxylamino-2,6-dinitrotoluene	4-coumaroyl-4'-hydroxyphenyllactate	3-hydroxy-isobutyryl-CoA	4-aminobutanoate	4-hydroxyphenyllactate	4-aminobenzoate	4-aminobutanal	4,4-dimethylzymosterol	4-hydroxybenzoate	5'-phosphoribosyl-N-formylglycineamide	5-methyl-tetrahydrofolate	a 1-phosphatidyl-1D-myo-inositol 4,5-bisphosphate
4-hydroxybenzoate	4-hydroxy-5-methyl-2-propyl-3(2H)-furanone	4-amino-2-methyl-5-phosphomethylpyrimidine	4-acetamidobutanal	4-fumaryl-acetoacetate	4-hydroxylamino-2,6-dinitrotoluene C-glucoside	4-coumaroyl-CoA	3-hydroxy-β-ionone	4-benzoyloxybutylglucosinolate	4-hydroxyphenylpyruvate	4-aminobutanal	4-aminobutanoate	4,5-seco-dopa	4-hydroxybenzoyl-CoA	5,10-methenyl-tetrahydropteroyl-[γ-Glu](n)	5-methylcytosine1407 in 16S rRNA	a 1-phosphatidyl-1D-myo-inositol 4-phosphate
4-hydroxybenzoyl-CoA	4-hydroxybenzaldehyde	4-amino-4-deoxychorismate	4-acetamidobutanoate	4-hydroxy-2-nonenal	4-hydroxylamino-2,6-dinitrotoluene-O-glucoside	4-coumaroylagmatine	3-hydroxyadipyl-CoA	4-chloro-2-methylphenol	4-hydroxysphinganine	4-aminobutanoate	4-chloro-2-methylphenol	4,8,12-trimethyl-1,3,7,11-tridecatetraene	4-hydroxybutanoate	5,10-methenyltetrahydrofolate	5-methylcytosine1962 in 23S rRNA	a 1-phosphatidyl-1D-myo-inositol 5-phosphate
4-hydroxybutanoate	4-hydroxybenzoate	4-aminobenzoate	4-amino-2,6-dinitrotoluene	4-hydroxy-2-nonenal-[Cys-Gly] conjugate	4-hydroxyphenylacetonitrile	4-coumaroylshikimate	3-hydroxypropanoyl-CoA	4-coumarate	4-imidazoleacetate	4-chloro-2-methylphenol	4-coumarate	4,8,13-trimethylhexadeca-heptaenedial	4-hydroxylamino-2,6-dinitrotoluene	5,10-methylenetetrahydrofolate	5-methyltetrahydropteroyltri-L-glutamate	a 12'-apo-carotenal
4-hydroxylamino-2,6-dinitrotoluene	4-hydroxybenzoyl-CoA	4-aminobutanal	4-amino-2,6-dinitrotoluene glucoside	4-hydroxy-2-nonenal-[L-Cys] conjugate	4-hydroxyphenyllactate	4-coumaryl alcohol	3-hydroxypropionate	4-coumaroyl-3',4'-dihydroxyphenyllactate	4-maleyl-acetoacetate	4-coumarate	4-coumaroyl-3',4'-dihydroxyphenyllactate	4,9,13-trimethyltetradeca-2,4,6,8,10,12-hexaene-1,14-dial	4-hydroxylamino-2,6-dinitrotoluene C-glucoside	5,6-dihydrothymine	5-methylthioribulose-1-phosphate	a 2',3'-cyclic-phosphate-terminated RNA
4-hydroxylamino-2,6-dinitrotoluene C-glucoside	4-hydroxybutanoate	4-aminobutanoate	4-amino-2-methyl-5-diphosphomethylpyrimidine	4-hydroxy-2-nonenal-glutathione conjugate	4-hydroxyphenylpyruvate	4-fumaryl-acetoacetate	3-hydroxypropyl-glucosinolate	4-coumaroyl-4'-hydroxyphenyllactate	4-methoxy-3-indolylmethyl-glucosinolate	4-coumaroyl-3',4'-dihydroxyphenyllactate	4-coumaroyl-4'-hydroxyphenyllactate	4,9-dimethyldodeca-2,4,6,8,10-pentaene-1,12-dial	4-hydroxylamino-2,6-dinitrotoluene-O-glucoside	5,6-dihydrouracil	5-O-(indol-3-ylacetyl-myo-inositol) D-galactoside	a 2'-O-methylguanosine18 in tRNA
4-hydroxylamino-2,6-dinitrotoluene-O-glucoside	4-hydroxylamino-2,6-dinitrotoluene	4-chloro-2-methylphenol	4-amino-2-methyl-5-phosphomethylpyrimidine	4-hydroxy-5-methyl-2-methylene-3(2H)-furanone	4-hydroxysphinganine	4-hydroxy-2-nonenal	3-keto-4-methylzymosterol	4-coumaroyl-CoA	4-methyl-2-oxopentanoate	4-coumaroyl-4'-hydroxyphenyllactate	4-coumaroyl-CoA	4-(2'-carboxyphenyl)-4-oxobutyryl-CoA	4-hydroxyphenylacetonitrile	5,6-dihydroxyindole	5-oxoproline	a 2(R)-hydroperoxy fatty acid
4-hydroxyphenylacetonitrile	4-hydroxylamino-2,6-dinitrotoluene C-glucoside	4-coumarate	4-amino-4-deoxychorismate	4-hydroxy-5-methyl-2-propyl-3(2H)-furanone	4-imidazoleacetate	4-hydroxy-2-nonenal-[Cys-Gly] conjugate	3-keto-indole-3-butyryl-CoA	4-coumaroylshikimate	4-methyl-5-(2-phosphonooxyethyl)thiazole	4-coumaroyl-CoA	4-coumaroylagmatine	4-(2-amino-3-hydroxyphenyl)-2,4-dioxobutanoate	4-hydroxyphenyllactate	5,6-dihydroxyindole-2-carboxylate	5-phospho-ribosyl-glycineamide	a 2,3,4-saturated 2-lysophosphatidate
4-hydroxyphenyllactate	4-hydroxylamino-2,6-dinitrotoluene-O-glucoside	4-coumaroyl-3',4'-dihydroxyphenyllactate	4-aminobenzoate	4-hydroxybenzaldehyde	4-maleyl-acetoacetate	4-hydroxy-2-nonenal-[L-Cys] conjugate	3-keto-β-D-galactose	4-coumaryl alcohol	4-methyl-5-(β-hydroxyethyl)thiazole	4-coumaroylshikimate	4-coumaroylshikimate	4-(2-aminophenyl)-2,4-dioxobutanoate	4-hydroxyphenylpyruvate	5-(methylthio)-2,3-dioxopentyl phosphate	5-phospho-α-D-ribose 1-diphosphate	a 2,3,4-saturated fatty acid
4-hydroxyphenylpyruvate	4-hydroxyphenylacetonitrile	4-coumaroyl-4'-hydroxyphenyllactate	4-aminobutanal	4-hydroxybenzoate	4-methyl-2-oxopentanoate	4-hydroxy-2-nonenal-glutathione conjugate	3-mercaptopyruvate	4-fumaryl-acetoacetate	4-methylsulfinylbutyl glucosinolate	4-coumaryl alcohol	4-coumaryl alcohol	4-(cytidine 5'-diphospho)-2-C-methyl-D-erythritol	4-hydroxysphinganine	5-amino-1-(5-phospho-D-ribosyl)imidazole	5-phospho-β-D-ribosyl-amine	a 2,3,4-saturated fatty acyl CoA
4-hydroxysphinganine	4-hydroxyphenyllactate	4-coumaroyl-CoA	4-aminobutanoate	4-hydroxybenzoyl-CoA	4-methyl-5-(2-phosphonooxyethyl)thiazole	4-hydroxy-5-methyl-2-methylene-3(2H)-furanone	3-methoxy-4-hydroxy-5-all-trans-decaprenylbenzoate	4-hydroxy-2-nonenal	4-methylthiobutanaldoxime	4-fumaryl-acetoacetate	4-fumaryl-acetoacetate	4-acetamidobutanal	4-imidazoleacetate	5-amino-1-(5-phospho-D-ribosyl)imidazole-4-carboxylate	5-phosphoribosyl-N-formylglycineamidine	a 2,3,4-saturated fatty acyl-[acp]
4-imidazoleacetate	4-hydroxyphenylpyruvate	4-coumaroylagmatine	4-chloro-2-methylphenol	4-hydroxybutanoate	4-methyl-5-(β-hydroxyethyl)thiazole	4-hydroxy-5-methyl-2-propyl-3(2H)-furanone	3-methoxy-4-hydroxy-5-all-trans-heptaprenylbenzoate	4-hydroxy-2-nonenal-[Cys-Gly] conjugate	4-methylthiobutanonitrile oxide	4-hydroxy-2-nonenal	4-hydroxy-2-nonenal	4-acetamidobutanoate	4-maleyl-acetoacetate	5-amino-6-(5-phospho-D-ribitylamino)uracil	5-β-pregnan-3,20 dione	a 2,3,4-saturated L-phosphatidate
4-maleyl-acetoacetate	4-hydroxysphinganine	4-coumaroylshikimate	4-coumarate	4-hydroxylamino-2,6-dinitrotoluene	4-methylsulfinylbutyl glucosinolate	4-hydroxybenzaldehyde	3-methoxy-4-hydroxy-5-all-trans-hexaprenylbenzoate	4-hydroxy-2-nonenal-[L-Cys] conjugate	4-methylthiobutyl glucosinolate	4-hydroxy-2-nonenal-[Cys-Gly] conjugate	4-hydroxy-2-nonenal-[Cys-Gly] conjugate	4-amino-2,6-dinitrotoluene	4-methyl-2-oxopentanoate	5-amino-6-(5-phospho-D-ribosylamino)uracil	5S rRNA	a 2-hydroxy carboxylate
4-methyl-2-oxopentanoate	4-imidazoleacetate	4-coumaryl alcohol	4-coumaroyl-3',4'-dihydroxyphenyllactate	4-hydroxylamino-2,6-dinitrotoluene C-glucoside	4-methylthiobutyl glucosinolate	4-hydroxybenzoate	3-methoxy-4-hydroxy-5-all-trans-nonaprenylbenzoate	4-hydroxy-2-nonenal-glutathione conjugate	4-methylthiobutyldesulfoglucosinolate	4-hydroxy-2-nonenal-[L-Cys] conjugate	4-hydroxy-2-nonenal-[L-Cys] conjugate	4-amino-2,6-dinitrotoluene glucoside	4-methyl-5-(2-phosphonooxyethyl)thiazole	5-amino-6-(D-ribitylamino)uracil	5α-cholesta-7,24-dien-3β-ol	a 2-lyso-phosphatidyl-ethanolamine
4-methyl-5-(2-phosphonooxyethyl)thiazole	4-maleyl-acetoacetate	4-fumaryl-acetoacetate	4-coumaroyl-4'-hydroxyphenyllactate	4-hydroxylamino-2,6-dinitrotoluene-O-glucoside	4-methylthiobutyldesulfoglucosinolate	4-hydroxybenzoyl-CoA	3-methoxy-4-hydroxy-5-all-trans-octaprenylbenzoate	4-hydroxy-3-indolylmethyl-glucosinolate	4-methylthiobutylhydroximate	4-hydroxy-2-nonenal-glutathione conjugate	4-hydroxy-2-nonenal-glutathione conjugate	4-amino-2-methyl-5-diphosphomethylpyrimidine	4-methyl-5-(β-hydroxyethyl)thiazole	5-amino-levulinate	5α-cholesta-8,24-dien-3-one	a 2-lysophosphatidylcholine
4-methyl-5-(β-hydroxyethyl)thiazole	4-methyl-2-oxopentanoate	4-hydroxy-2-nonenal	4-coumaroyl-CoA	4-hydroxyphenylacetonitrile	4-nitroso-2,6-dinitrotoluene	4-hydroxybutanoate	3-methoxy-4-hydroxyphenylglycol	4-hydroxy-5-methyl-2-methylene-3(2H)-furanone	4-methylthiobutylhydroximoyl-cysteinylglycine	4-hydroxy-5-methyl-2-methylene-3(2H)-furanone	4-hydroxy-3-indolylmethyl-glucosinolate	4-amino-2-methyl-5-phosphomethylpyrimidine	4-methylsulfinylbutyl glucosinolate	5-aminopentanal	5α-cholesta-8-en-3-one	a 2-monoacylglycerol
4-methylsulfinylbutyl glucosinolate	4-methyl-5-(2-phosphonooxyethyl)thiazole	4-hydroxy-2-nonenal-[Cys-Gly] conjugate	4-coumaroylagmatine	4-hydroxyphenyllactate	4-phospho-hydroxy-L-threonine	4-hydroxylamino-2,6-dinitrotoluene	3-methoxy-4-hydroxyphenylglycolaldehyde	4-hydroxy-5-methyl-2-propyl-3(2H)-furanone	4-methylthiobutylhydroximoyl-glutathione	4-hydroxy-5-methyl-2-propyl-3(2H)-furanone	4-hydroxy-5-methyl-2-methylene-3(2H)-furanone	4-amino-4-deoxychorismate	4-methylthiobutyl glucosinolate	5-androstene-3,17-dione	6,7-dimethyl-8-(1-D-ribityl)lumazine	a 2-oxo carboxylate
4-methylthiobutyl glucosinolate	4-methyl-5-(β-hydroxyethyl)thiazole	4-hydroxy-2-nonenal-[L-Cys] conjugate	4-coumaroylshikimate	4-hydroxyphenylpyruvate	4α,14α-dimethyl-5α-cholesta-8,24-dien-3β-ol	4-hydroxylamino-2,6-dinitrotoluene C-glucoside	3-methyl-2-butenal	4-hydroxybenzaldehyde	4-nitroso-2,6-dinitrotoluene	4-hydroxybenzaldehyde	4-hydroxy-5-methyl-2-propyl-3(2H)-furanone	4-aminobenzoate	4-methylthiobutyldesulfoglucosinolate	5-chloro-3-methylcatechol	6-(2-[N-acetyl-β-D-glucosaminyl]-α-D-mannosyl)-β-D-mannosyl-R	a 2-oxo carboxylate[periplasmic space]
4-methylthiobutyldesulfoglucosinolate	4-methylsulfinylbutyl glucosinolate	4-hydroxy-2-nonenal-glutathione conjugate	4-coumaryl alcohol	4-hydroxysphinganine	4α-carboxy-4β,14α-dimethyl-9β,19-cyclo-5α-ergost-24(241)-en-3β-ol	4-hydroxylamino-2,6-dinitrotoluene-O-glucoside	3-methyl-2-oxobutanoate	4-hydroxybenzoate	4-pentenylglucosinolate	4-hydroxybenzoate	4-hydroxybenzaldehyde	4-aminobutanal	4-methylthiobutylhydroximate	5-dehydro episterol	6-(α-D-glucosaminyl)-1-phosphatidyl-1D-myo-inositol	a 2-trans-4-cis-dienoyl-CoA
4-nitroso-2,6-dinitrotoluene	4-methylthiobutyl glucosinolate	4-hydroxy-5-methyl-2-methylene-3(2H)-furanone	4-fumaryl-acetoacetate	4-imidazoleacetate	4α-carboxy-4β-methyl-5α-cholesta-8,24-dien-3β-ol	4-hydroxyphenylacetonitrile	3-methyl-4-cis-hydroxy-2-butenal	4-hydroxybenzoyl-CoA	4-phospho-hydroxy-L-threonine	4-hydroxybenzoyl-CoA	4-hydroxybenzoate	4-aminobutanoate	4-methylthiobutylhydroximoyl-cysteinylglycine	5-dehydroavenasterol	6-(α-D-mannosyl)-β-D-mannosyl-R	a 3' half-tRNA molecule with a hydroxyl on its 5' end
4-phospho-hydroxy-L-threonine	4-methylthiobutyldesulfoglucosinolate	4-hydroxy-5-methyl-2-propyl-3(2H)-furanone	4-hydroxy-2-nonenal	4-maleyl-acetoacetate	4α-carboxy-4β-methyl-5α-cholesta-8-en-3β-ol	4-hydroxyphenyllactate	3-methyl-4-trans-hydroxy-2-butenal	4-hydroxybutanoate	4-sinapoyloxybutylglucosinolate	4-hydroxybutanoate	4-hydroxybenzoyl-CoA	4-chloro-2-methylphenol	4-nitroso-2,6-dinitrotoluene	5-deoxy-dihydrokalafungin	6-deoxocastasterone	a 3' phosphooligonucleotide
4α,14α-dimethyl-5α-cholesta-8,24-dien-3β-ol	4-nitroso-2,6-dinitrotoluene	4-hydroxybenzaldehyde	4-hydroxy-2-nonenal-[Cys-Gly] conjugate	4-methyl-2-oxopentanoate	4α-carboxy-5α-cholesta-8,24-dien-3β-ol	4-hydroxyphenylpyruvate	3-methyladenine	4-hydroxybutylglucosinolate	4α,14α-dimethyl-5α-cholesta-8,24-dien-3β-ol	4-hydroxylamino-2,6-dinitrotoluene	4-hydroxybutanoate	4-chlorocatechol	4-phospho-hydroxy-L-threonine	5-diphospho-1D-myo-inositol (1,2,3,4,6)pentakisphosphate	6-deoxocathasterone	a 3'-phosphate-terminated RNA
4α-carboxy-4β,14α-dimethyl-9β,19-cyclo-5α-ergost-24(241)-en-3β-ol	4-phospho-hydroxy-L-threonine	4-hydroxybenzoate	4-hydroxy-2-nonenal-[L-Cys] conjugate	4-methyl-5-(2-phosphonooxyethyl)thiazole	4α-carboxy-5α-cholesta-8-en-3β-ol	4-hydroxysphinganine	3-methylbutanal	4-hydroxylamino-2,6-dinitrotoluene	4α-carboxy-4β,14α-dimethyl-9β,19-cyclo-5α-ergost-24(241)-en-3β-ol	4-hydroxylamino-2,6-dinitrotoluene C-glucoside	4-hydroxylamino-2,6-dinitrotoluene	4-chlorophenol	4α,14α-dimethyl-5α-cholesta-8,24-dien-3β-ol	5-enolpyruvyl-shikimate-3-phosphate	6-deoxoteasterone	a 3'-phosphopolynucleotide
4α-carboxy-4β-methyl-5α-cholesta-8,24-dien-3β-ol	4α,14α-dimethyl-5α-cholesta-8,24-dien-3β-ol	4-hydroxybenzoyl-CoA	4-hydroxy-2-nonenal-glutathione conjugate	4-methyl-5-(β-hydroxyethyl)thiazole	4α-carboxy-ergosta-7,24(241)-dien-3β-ol	4-imidazoleacetate	3-methylbutanol	4-hydroxylamino-2,6-dinitrotoluene C-glucoside	4α-carboxy-4β-methyl-5α-cholesta-8,24-dien-3β-ol	4-hydroxylamino-2,6-dinitrotoluene-O-glucoside	4-hydroxylamino-2,6-dinitrotoluene C-glucoside	4-coumarate	4α-carboxy-4β,14α-dimethyl-9β,19-cyclo-5α-ergost-24(241)-en-3β-ol	5-formyl-tetrahydrofolate	6-deoxotyphasterol	a 3'-terminal unsaturated sugar
4α-carboxy-4β-methyl-5α-cholesta-8-en-3β-ol	4α-carboxy-4β,14α-dimethyl-9β,19-cyclo-5α-ergost-24(241)-en-3β-ol	4-hydroxybutanoate	4-hydroxy-5-methyl-2-methylene-3(2H)-furanone	4-methylsulfinylbutyl glucosinolate	4α-carboxy-stigmasta-7,24(241)-dien-3β-ol	4-maleyl-acetoacetate	3-methylcrotonyl-CoA	4-hydroxylamino-2,6-dinitrotoluene-O-glucoside	4α-carboxy-4β-methyl-5α-cholesta-8-en-3β-ol	4-hydroxyphenylacetonitrile	4-hydroxylamino-2,6-dinitrotoluene-O-glucoside	4-coumaroyl-3',4'-dihydroxyphenyllactate	4α-carboxy-4β-methyl-5α-cholesta-8,24-dien-3β-ol	5-hydroxy-2-oxo-4-ureido-2,5-dihydro-1H imidazole-5-carboxylate	6-deoxy-5-ketofructose-1-phosphate	a 3,4-dihydroxy-5-all-trans-polyprenylbenzoate
4α-carboxy-5α-cholesta-8,24-dien-3β-ol	4α-carboxy-4β-methyl-5α-cholesta-8,24-dien-3β-ol	4-hydroxylamino-2,6-dinitrotoluene	4-hydroxy-5-methyl-2-propyl-3(2H)-furanone	4-methylthiobutyl glucosinolate	4α-formyl,4β,14α-dimethyl-9β,19-cyclo-5α-ergost-24(241)-en-3β-ol	4-methyl-2-oxopentanoate	3-methylglutaconyl-CoA	4-hydroxyphenylacetonitrile	4α-carboxy-5α-cholesta-8,24-dien-3β-ol	4-hydroxyphenyllactate	4-hydroxyphenylacetonitrile	4-coumaroyl-4'-hydroxyphenyllactate	4α-carboxy-4β-methyl-5α-cholesta-8-en-3β-ol	5-hydroxy-3-[(3aS,4S,5R,7aS)-7a-methyl-1,5-dioxo-octahydro-1H-inden-4-yl]propanoyl-CoA	6-hydroxy-2-cyclohexen-one-carboxylate	a 3-amino-5,7-dihydroxy-6-methyl-8-[(2E,13E,15E)-5,7,9,11-tetrahydroxy-2,4,6,8,10,12,16-heptamethyl-17-oxooctadeca-2,13,15-trienoyl]-1,4,5,6-tetrahydronaphthalene-1,4-dione-[PKS-acp]
4α-carboxy-5α-cholesta-8-en-3β-ol	4α-carboxy-4β-methyl-5α-cholesta-8-en-3β-ol	4-hydroxylamino-2,6-dinitrotoluene C-glucoside	4-hydroxybenzaldehyde	4-methylthiobutyldesulfoglucosinolate	4α-formyl-4β-methyl-5α-cholesta-8,24-dien-3β-ol	4-methyl-5-(2-phosphonooxyethyl)thiazole	3-methylsulfinylpropyl-glucosinolate	4-hydroxyphenyllactate	4α-carboxy-5α-cholesta-8-en-3β-ol	4-hydroxyphenylpyruvate	4-hydroxyphenyllactate	4-coumaroyl-CoA	4α-carboxy-5α-cholesta-8,24-dien-3β-ol	5-hydroxy-coniferaldehyde	6-hydroxymelatonin	a 3-amino-8-[(2E)-2,4-dimethyl-5-oxohex-2-enoyl]-5,7-dihydroxy-6-methyl-1,4,5,6-tetrahydronaphthalene-1,4-dione -[PKS-acp]
4α-carboxy-ergosta-7,24(241)-dien-3β-ol	4α-carboxy-5α-cholesta-8,24-dien-3β-ol	4-hydroxylamino-2,6-dinitrotoluene-O-glucoside	4-hydroxybenzoate	4-nitroso-2,6-dinitrotoluene	4α-formyl-4β-methyl-5α-cholesta-8-en-3β-ol	4-methyl-5-(β-hydroxyethyl)thiazole	3-methylthiopropanal	4-hydroxyphenylpyruvate	4α-carboxy-ergosta-7,24(241)-dien-3β-ol	4-hydroxysphinganine	4-hydroxyphenylpyruvate	4-coumaroylshikimate	4α-carboxy-5α-cholesta-8-en-3β-ol	5-hydroxy-feruloyl-CoA	6-hydroxymethyl-7,8-dihydropterin	a 3-isopropenyl-6-oxoheptanoate
4α-carboxy-stigmasta-7,24(241)-dien-3β-ol	4α-carboxy-5α-cholesta-8-en-3β-ol	4-hydroxyphenylacetonitrile	4-hydroxybenzoyl-CoA	4-phospho-hydroxy-L-threonine	4α-formyl-5α-cholesta-8,24-dien-3β-ol	4-methylsulfinylbutyl glucosinolate	3-methylthiopropyl-desulfoglucosinolate	4-hydroxysphinganine	4α-carboxy-stigmasta-7,24(241)-dien-3β-ol	4-imidazoleacetate	4-hydroxysphinganine	4-coumaryl alcohol	4α-carboxy-ergosta-7,24(241)-dien-3β-ol	5-hydroxyferulate	6-hydroxymethyl-dihydropterin diphosphate	a 3-methoxy-4-hydroxy-5-all-trans-polyprenylbenzoate
4α-formyl,4β,14α-dimethyl-9β,19-cyclo-5α-ergost-24(241)-en-3β-ol	4α-carboxy-ergosta-7,24(241)-dien-3β-ol	4-hydroxyphenyllactate	4-hydroxybutanoate	4α,14α-dimethyl-5α-cholesta-8,24-dien-3β-ol	4α-formyl-5α-cholesta-8-en-3β-ol	4-methylthiobutyl glucosinolate	3-methylthiopropyl-glucosinolate	4-imidazoleacetate	4α-formyl,4β,14α-dimethyl-9β,19-cyclo-5α-ergost-24(241)-en-3β-ol	4-maleyl-acetoacetate	4-imidazoleacetate	4-fumaryl-acetoacetate	4α-carboxy-stigmasta-7,24(241)-dien-3β-ol	5-hydroxyindole acetaldehyde	6-methoxy-3-methyl-2-all-trans-decaprenyl-1,4-benzoquinol	a 3-oxo-5-α-steroid
4α-formyl-4β-methyl-5α-cholesta-8,24-dien-3β-ol	4α-carboxy-stigmasta-7,24(241)-dien-3β-ol	4-hydroxyphenylpyruvate	4-hydroxylamino-2,6-dinitrotoluene	4α-carboxy-4β,14α-dimethyl-9β,19-cyclo-5α-ergost-24(241)-en-3β-ol	4α-formyl-ergosta-7,24(241)-dien-3β-ol	4-methylthiobutyldesulfoglucosinolate	3-O-methylquercetin	4-maleyl-acetoacetate	4α-formyl-4β-methyl-5α-cholesta-8,24-dien-3β-ol	4-methyl-2-oxopentanoate	4-maleyl-acetoacetate	4-hydroxy-2-nonenal	4α-formyl,4β,14α-dimethyl-9β,19-cyclo-5α-ergost-24(241)-en-3β-ol	5-hydroxyindole acetate	6-methoxy-3-methyl-2-all-trans-hexaprenyl-1,4-benzoquinol	a 3-oxo-behenoyl-[acp]
4α-formyl-4β-methyl-5α-cholesta-8-en-3β-ol	4α-formyl,4β,14α-dimethyl-9β,19-cyclo-5α-ergost-24(241)-en-3β-ol	4-hydroxysphinganine	4-hydroxylamino-2,6-dinitrotoluene C-glucoside	4α-carboxy-4β-methyl-5α-cholesta-8,24-dien-3β-ol	4α-formyl-stigmasta-7,24(241)-dien-3β-ol	4-nitroso-2,6-dinitrotoluene	3-O-β-D-glucosyl-brassicasterol	4-methoxy-3-indolylmethyl glucosinolate aglycone	4α-formyl-4β-methyl-5α-cholesta-8-en-3β-ol	4-methyl-5-(2-phosphonooxyethyl)thiazole	4-methyl-2-oxopentanoate	4-hydroxy-2-nonenal-[Cys-Gly] conjugate	4α-formyl-4β-methyl-5α-cholesta-8,24-dien-3β-ol	5-hydroxyindole thiazolidine carboxylate	6-methoxy-3-methyl-2-all-trans-octaprenyl-1,4-benzoquinol	a 3-oxo-cis-vaccenoyl-[acp]
4α-formyl-5α-cholesta-8,24-dien-3β-ol	4α-formyl-4β-methyl-5α-cholesta-8,24-dien-3β-ol	4-imidazoleacetate	4-hydroxylamino-2,6-dinitrotoluene-O-glucoside	4α-carboxy-4β-methyl-5α-cholesta-8-en-3β-ol	4α-hydroxy-tetrahydrobiopterin	4-phospho-hydroxy-L-threonine	3-O-β-D-glucosyl-daphnetin	4-methoxy-3-indolylmethyl-glucosinolate	4α-formyl-5α-cholesta-8,24-dien-3β-ol	4-methyl-5-(β-hydroxyethyl)thiazole	4-methyl-5-(2-phosphonooxyethyl)thiazole	4-hydroxy-2-nonenal-[L-Cys] conjugate	4α-formyl-4β-methyl-5α-cholesta-8-en-3β-ol	5-hydroxyisourate	6-O-cis-keto-mycolyl-trehalose-6-phosphate	a 3-oxo-cis-Δ5-dodecenoyl-[acp]
4α-formyl-5α-cholesta-8-en-3β-ol	4α-formyl-4β-methyl-5α-cholesta-8-en-3β-ol	4-maleyl-acetoacetate	4-hydroxyphenylacetonitrile	4α-carboxy-5α-cholesta-8,24-dien-3β-ol	4α-hydroxymethyl,4β,14α-dimethyl-9β,19-cyclo-5α-ergost-24(241)-en-3β-ol	4α,14α-dimethyl-5α-cholesta-8,24-dien-3β-ol	3-O-β-D-glucosyl-β-sitosterol	4-methoxy-3-indolylmethylamine	4α-formyl-5α-cholesta-8-en-3β-ol	4-methyl-5-nitrocatechol	4-methyl-5-(β-hydroxyethyl)thiazole	4-hydroxy-2-nonenal-glutathione conjugate	4α-formyl-5α-cholesta-8,24-dien-3β-ol	5-hydroxytryptophol	6-O-cis-methoxy-mycolyl-trehalose-6-phosphate	a 3-oxo-cis-Δ7-tetradecenoyl-[acp]
4α-formyl-ergosta-7,24(241)-dien-3β-ol	4α-formyl-5α-cholesta-8,24-dien-3β-ol	4-methyl-2-oxopentanoate	4-hydroxyphenyllactate	4α-carboxy-5α-cholesta-8-en-3β-ol	4α-hydroxymethyl-4β-methyl-5α-cholesta-8,24-dien-3β-ol	4α-carboxy-4β,14α-dimethyl-9β,19-cyclo-5α-ergost-24(241)-en-3β-ol	3-octaprenyl-4-hydroxybenzoate	4-methoxy-3-indolylmethylisothiocyanate	4α-formyl-ergosta-7,24(241)-dien-3β-ol	4-methylsulfinylbutyl glucosinolate	4-methylsulfinylbutyl glucosinolate	4-hydroxy-5-methyl-2-methylene-3(2H)-furanone	4α-formyl-5α-cholesta-8-en-3β-ol	5-methyl-tetrahydrofolate	6-O-mycolyl-trehalose-6-phosphate	a 3-oxo-cis-Δ9-hexadecenoyl-[acp]
4α-formyl-stigmasta-7,24(241)-dien-3β-ol	4α-formyl-5α-cholesta-8-en-3β-ol	4-methyl-5-(2-phosphonooxyethyl)thiazole	4-hydroxyphenylpyruvate	4α-carboxy-ergosta-7,24(241)-dien-3β-ol	4α-hydroxymethyl-4β-methyl-5α-cholesta-8-en-3β-ol	4α-carboxy-4β-methyl-5α-cholesta-8,24-dien-3β-ol	3-oxo-(11Z)-eicos-11-enoyl-CoA	4-methoxy-3-indolylmethylisothiocyanate-glutathione	4α-formyl-stigmasta-7,24(241)-dien-3β-ol	4-methylthiobutyl glucosinolate	4-methylthiobutyl glucosinolate	4-hydroxy-5-methyl-2-propyl-3(2H)-furanone	4α-formyl-ergosta-7,24(241)-dien-3β-ol	5-methylcytosine1407 in 16S rRNA	6-O-trans-keto-mycolyl-trehalose-6-phosphate	a 3-oxo-decanoyl-[acp]
4α-hydroxy-tetrahydrobiopterin	4α-formyl-ergosta-7,24(241)-dien-3β-ol	4-methyl-5-(β-hydroxyethyl)thiazole	4-hydroxysphinganine	4α-carboxy-stigmasta-7,24(241)-dien-3β-ol	4α-hydroxymethyl-5α-cholesta-8,24-dien-3β-ol	4α-carboxy-4β-methyl-5α-cholesta-8-en-3β-ol	3-oxo-2-(cis-2'-pentenyl)-cyclopentane-1-octanoate	4-methyl-2-oxopentanoate	4α-hydroxy-tetrahydrobiopterin	4-methylthiobutyldesulfoglucosinolate	4-methylthiobutyldesulfoglucosinolate	4-hydroxybenzaldehyde	4α-formyl-stigmasta-7,24(241)-dien-3β-ol	5-methylcytosine1962 in 23S rRNA	6-O-trans-methoxy-mycolyl-trehalose-6-phosphate	a 3-oxo-docosapentaenoyl [acp]
4α-hydroxymethyl,4β,14α-dimethyl-9β,19-cyclo-5α-ergost-24(241)-en-3β-ol	4α-formyl-stigmasta-7,24(241)-dien-3β-ol	4-methylsulfinylbutyl glucosinolate	4-imidazoleacetate	4α-formyl,4β,14α-dimethyl-9β,19-cyclo-5α-ergost-24(241)-en-3β-ol	4α-hydroxymethyl-5α-cholesta-8-en-3β-ol	4α-carboxy-5α-cholesta-8,24-dien-3β-ol	3-oxo-23,24-bisnorchol-4-en-22-oyl-CoA	4-methyl-5-(2-phosphonooxyethyl)thiazole	4α-hydroxymethyl,4β,14α-dimethyl-9β,19-cyclo-5α-ergost-24(241)-en-3β-ol	4-methylthiobutylhydroximate	4-methylthiobutylhydroximate	4-hydroxybenzoate	4α-hydroxy-tetrahydrobiopterin	5-methylsulfinylpentyl glucosinolate	6-oxocampestanol	a 3-oxo-dodecanoyl-[acp]
4α-hydroxymethyl-4β-methyl-5α-cholesta-8,24-dien-3β-ol	4α-hydroxy-tetrahydrobiopterin	4-methylthiobutyl glucosinolate	4-maleyl-acetoacetate	4α-formyl-4β-methyl-5α-cholesta-8,24-dien-3β-ol	4α-hydroxymethyl-ergosta-7,24(241)-dien-3β-ol	4α-carboxy-5α-cholesta-8-en-3β-ol	3-oxo-24-ethyl-cholest-5-ene	4-methyl-5-(β-hydroxyethyl)thiazole	4α-hydroxymethyl-4β-methyl-5α-cholesta-8,24-dien-3β-ol	4-methylthiobutylhydroximoyl-cysteinylglycine	4-methylthiobutylhydroximoyl-cysteinylglycine	4-hydroxybenzoyl-CoA	4α-hydroxymethyl,4β,14α-dimethyl-9β,19-cyclo-5α-ergost-24(241)-en-3β-ol	5-methyltetrahydropteroyltri-L-glutamate	6-phospho D-gluconate	a 3-oxo-glutaryl-[acp] methyl ester
4α-hydroxymethyl-4β-methyl-5α-cholesta-8-en-3β-ol	4α-hydroxymethyl,4β,14α-dimethyl-9β,19-cyclo-5α-ergost-24(241)-en-3β-ol	4-methylthiobutyldesulfoglucosinolate	4-methyl-2-oxopentanoate	4α-formyl-4β-methyl-5α-cholesta-8-en-3β-ol	4α-hydroxymethyl-stigmasta-7,24(241)-dien-3β-ol	4α-carboxy-ergosta-7,24(241)-dien-3β-ol	3-oxo-3-phenylpropionyl-CoA	4-methylsulfinylbutyl glucosinolate	4α-hydroxymethyl-4β-methyl-5α-cholesta-8-en-3β-ol	4-nitroso-2,6-dinitrotoluene	4-nitroso-2,6-dinitrotoluene	4-hydroxybutanoate	4α-hydroxymethyl-4β-methyl-5α-cholesta-8,24-dien-3β-ol	5-methylthiopentylglucosinolate	6-phospho D-glucono-1,5-lactone	a 3-oxo-hexanoyl-[acp]
4α-hydroxymethyl-5α-cholesta-8,24-dien-3β-ol	4α-hydroxymethyl-4β-methyl-5α-cholesta-8,24-dien-3β-ol	4-nitroso-2,6-dinitrotoluene	4-methyl-5-(2-phosphonooxyethyl)thiazole	4α-formyl-5α-cholesta-8,24-dien-3β-ol	4α-methyl-5α-cholest-7-en-3-one	4α-carboxy-stigmasta-7,24(241)-dien-3β-ol	3-oxo-5,6-dehydrosuberyl-CoA	4-methylthiobutanaldoxime	4α-hydroxymethyl-5α-cholesta-8,24-dien-3β-ol	4-phospho-hydroxy-L-threonine	4-phospho-hydroxy-L-threonine	4-hydroxylamino-2,6-dinitrotoluene	4α-hydroxymethyl-4β-methyl-5α-cholesta-8-en-3β-ol	5-methylthioribulose-1-phosphate	6-phospho-β-D-glucosyl-(1,4)-D-glucose	a 3-oxo-myristoyl-[acp]
4α-hydroxymethyl-5α-cholesta-8-en-3β-ol	4α-hydroxymethyl-4β-methyl-5α-cholesta-8-en-3β-ol	4-phospho-hydroxy-L-threonine	4-methyl-5-(β-hydroxyethyl)thiazole	4α-formyl-5α-cholesta-8-en-3β-ol	4α-methyl-5α-cholesta-7,24-dien-3β-ol	4α-formyl,4β,14α-dimethyl-9β,19-cyclo-5α-ergost-24(241)-en-3β-ol	3-oxo-arachidoyl-CoA	4-methylthiobutanonitrile oxide	4α-hydroxymethyl-5α-cholesta-8-en-3β-ol	4α,14α-dimethyl-5α-cholesta-8,24-dien-3β-ol	4α,14α-dimethyl-5α-cholesta-8,24-dien-3β-ol	4-hydroxylamino-2,6-dinitrotoluene C-glucoside	4α-hydroxymethyl-5α-cholesta-8,24-dien-3β-ol	5-O-(indol-3-ylacetyl-myo-inositol) D-galactoside	6α-hydroxy-castasterone	a 3-oxo-octanoyl-[acp]
4α-hydroxymethyl-ergosta-7,24(241)-dien-3β-ol	4α-hydroxymethyl-5α-cholesta-8,24-dien-3β-ol	4α,14α-dimethyl-5α-cholesta-8,24-dien-3β-ol	4-methylsulfinylbutyl glucosinolate	4α-formyl-ergosta-7,24(241)-dien-3β-ol	4α-methyl-5α-cholesta-8,14,24-trien-3β-ol	4α-formyl-4β-methyl-5α-cholesta-8,24-dien-3β-ol	3-oxo-behenoyl-CoA	4-methylthiobutyl glucosinolate	4α-hydroxymethyl-ergosta-7,24(241)-dien-3β-ol	4α-carboxy-4β,14α-dimethyl-9β,19-cyclo-5α-ergost-24(241)-en-3β-ol	4α-carboxy-4β,14α-dimethyl-9β,19-cyclo-5α-ergost-24(241)-en-3β-ol	4-hydroxylamino-2,6-dinitrotoluene-O-glucoside	4α-hydroxymethyl-5α-cholesta-8-en-3β-ol	5-oxoproline	7',9'-cis-lycopene	a 3-oxo-palmitoyl-[acp]
4α-hydroxymethyl-stigmasta-7,24(241)-dien-3β-ol	4α-hydroxymethyl-5α-cholesta-8-en-3β-ol	4α-carboxy-4β,14α-dimethyl-9β,19-cyclo-5α-ergost-24(241)-en-3β-ol	4-methylthiobutyl glucosinolate	4α-formyl-stigmasta-7,24(241)-dien-3β-ol	4α-methyl-5α-cholesta-8-en-3-one	4α-formyl-4β-methyl-5α-cholesta-8-en-3β-ol	3-oxo-cerotoyl-CoA	4-methylthiobutyldesulfoglucosinolate	4α-hydroxymethyl-stigmasta-7,24(241)-dien-3β-ol	4α-carboxy-4β-methyl-5α-cholesta-8,24-dien-3β-ol	4α-carboxy-4β-methyl-5α-cholesta-8,24-dien-3β-ol	4-hydroxyphenylacetonitrile	4α-hydroxymethyl-ergosta-7,24(241)-dien-3β-ol	5-phospho-ribosyl-glycineamide	7,8-diaminopelargonate	a 3-oxo-petroslinoyl-[acp]
4α-methyl-5α-cholest-7-en-3-one	4α-hydroxymethyl-ergosta-7,24(241)-dien-3β-ol	4α-carboxy-4β-methyl-5α-cholesta-8,24-dien-3β-ol	4-methylthiobutyldesulfoglucosinolate	4α-hydroxy-tetrahydrobiopterin	4α-methyl-5α-ergosta-8,14,24(28)-trien-3β-ol	4α-formyl-5α-cholesta-8,24-dien-3β-ol	3-oxo-docosapentaenoyl-CoA	4-methylthiobutylhydroximate	4α-methyl-5α-cholest-7-en-3-one	4α-carboxy-4β-methyl-5α-cholesta-8-en-3β-ol	4α-carboxy-4β-methyl-5α-cholesta-8-en-3β-ol	4-hydroxyphenyllactate	4α-hydroxymethyl-stigmasta-7,24(241)-dien-3β-ol	5-phospho-α-D-ribose 1-diphosphate	7,8-didemethyl-8-hydroxy-5-deazariboflavin	a 3-oxo-pimelyl-[acp] methyl ester
4α-methyl-5α-cholesta-7,24-dien-3β-ol	4α-hydroxymethyl-stigmasta-7,24(241)-dien-3β-ol	4α-carboxy-4β-methyl-5α-cholesta-8-en-3β-ol	4-nitroso-2,6-dinitrotoluene	4α-hydroxymethyl,4β,14α-dimethyl-9β,19-cyclo-5α-ergost-24(241)-en-3β-ol	4α-methyl-5α-ergosta-8,24-dien-3β-ol	4α-formyl-5α-cholesta-8-en-3β-ol	3-oxo-eicosatrienoyl-CoA	4-methylthiobutylhydroximoyl-cysteinylglycine	4α-methyl-5α-cholesta-8,14,24-trien-3β-ol	4α-carboxy-5α-cholesta-8,24-dien-3β-ol	4α-carboxy-5α-cholesta-8,24-dien-3β-ol	4-hydroxyphenylpyruvate	4α-methyl-5α-cholest-7-en-3-one	5-phospho-β-D-ribosyl-amine	7,8-dihydro-D-neopterin	a 3-oxo-stearoyl-[acp]
4α-methyl-5α-cholesta-8,14,24-trien-3β-ol	4α-methyl-5α-cholest-7-en-3-one	4α-carboxy-5α-cholesta-8,24-dien-3β-ol	4-phospho-hydroxy-L-threonine	4α-hydroxymethyl-4β-methyl-5α-cholesta-8,24-dien-3β-ol	4α-methyl-cholesta-8-enol	4α-formyl-ergosta-7,24(241)-dien-3β-ol	3-oxo-lignoceroyl-CoA	4-methylthiobutylhydroximoyl-glutathione	4α-methyl-5α-cholesta-8-en-3-one	4α-carboxy-5α-cholesta-8-en-3β-ol	4α-carboxy-5α-cholesta-8-en-3β-ol	4-hydroxysphinganine	4α-methyl-5α-cholesta-7,24-dien-3β-ol	5-phosphoribosyl-N-formylglycineamidine	7,8-dihydrofolate	a 3-oxo-Δ4-steroid
4α-methyl-5α-cholesta-8-en-3-one	4α-methyl-5α-cholesta-7,24-dien-3β-ol	4α-carboxy-5α-cholesta-8-en-3β-ol	4α,14α-dimethyl-5α-cholesta-8,24-dien-3β-ol	4α-hydroxymethyl-4β-methyl-5α-cholesta-8-en-3β-ol	4α-methyl-zymosterol	4α-formyl-stigmasta-7,24(241)-dien-3β-ol	3-oxoadipyl-CoA	4-nitroso-2,6-dinitrotoluene	4α-methyl-5α-ergosta-8,14,24(28)-trien-3β-ol	4α-carboxy-ergosta-7,24(241)-dien-3β-ol	4α-carboxy-ergosta-7,24(241)-dien-3β-ol	4-imidazoleacetate	4α-methyl-5α-cholesta-8,14,24-trien-3β-ol	5-β-pregnan-3,20 dione	7,8-dihydromonapterin	a 3-oxoacyl-[acp]
4α-methyl-5α-ergosta-8,14,24(28)-trien-3β-ol	4α-methyl-5α-cholesta-8,14,24-trien-3β-ol	4α-carboxy-ergosta-7,24(241)-dien-3β-ol	4α-carboxy-4β,14α-dimethyl-9β,19-cyclo-5α-ergost-24(241)-en-3β-ol	4α-hydroxymethyl-5α-cholesta-8,24-dien-3β-ol	4β-hydroxymethyl-4α-methyl-5α-cholest-7-en-3β-ol	4α-hydroxy-tetrahydrobiopterin	3-oxocholest-4-en-26-oate	4-pentenylglucosinolate	4α-methyl-5α-ergosta-8,24-dien-3β-ol	4α-carboxy-stigmasta-7,24(241)-dien-3β-ol	4α-carboxy-stigmasta-7,24(241)-dien-3β-ol	4-maleyl-acetoacetate	4α-methyl-5α-cholesta-8-en-3-one	5S rRNA	7,8-dihydroneopterin 3'-phosphate	a 3-oxoacyl-CoA
4α-methyl-5α-ergosta-8,24-dien-3β-ol	4α-methyl-5α-cholesta-8-en-3-one	4α-carboxy-stigmasta-7,24(241)-dien-3β-ol	4α-carboxy-4β-methyl-5α-cholesta-8,24-dien-3β-ol	4α-hydroxymethyl-5α-cholesta-8-en-3β-ol	5',5'''-diadenosine triphosphate	4α-hydroxymethyl,4β,14α-dimethyl-9β,19-cyclo-5α-ergost-24(241)-en-3β-ol	3-oxocholest-4-en-26-oyl-CoA	4-phospho-hydroxy-L-threonine	4α-methyl-cholesta-8-enol	4α-formyl,4β,14α-dimethyl-9β,19-cyclo-5α-ergost-24(241)-en-3β-ol	4α-formyl,4β,14α-dimethyl-9β,19-cyclo-5α-ergost-24(241)-en-3β-ol	4-methyl-2-oxopentanoate	4α-methyl-5α-ergosta-8,14,24(28)-trien-3β-ol	5α-cholesta-7,24-dien-3β-ol	7,8-dihydroneopterin triphosphate	a 3R-hydroxy cis Δ5-dodecenoyl-[acp]
4α-methyl-cholesta-8-enol	4α-methyl-5α-ergosta-8,14,24(28)-trien-3β-ol	4α-formyl,4β,14α-dimethyl-9β,19-cyclo-5α-ergost-24(241)-en-3β-ol	4α-carboxy-4β-methyl-5α-cholesta-8-en-3β-ol	4α-hydroxymethyl-ergosta-7,24(241)-dien-3β-ol	5'-deoxyadenosine	4α-hydroxymethyl-4β-methyl-5α-cholesta-8,24-dien-3β-ol	3-oxodecanoyl-CoA	4-sinapoyloxybutylglucosinolate	4α-methyl-zymosterol	4α-formyl-4β-methyl-5α-cholesta-8,24-dien-3β-ol	4α-formyl-4β-methyl-5α-cholesta-8,24-dien-3β-ol	4-methyl-5-(2-phosphonooxyethyl)thiazole	4α-methyl-5α-ergosta-8,24-dien-3β-ol	5α-cholesta-8,24-dien-3-one	7,8-dihydropteroate	a 3R-hydroxy cis Δ7-tetradecenoyl-[acp]
4α-methyl-zymosterol	4α-methyl-5α-ergosta-8,24-dien-3β-ol	4α-formyl-4β-methyl-5α-cholesta-8,24-dien-3β-ol	4α-carboxy-5α-cholesta-8,24-dien-3β-ol	4α-hydroxymethyl-stigmasta-7,24(241)-dien-3β-ol	5'-guanylated mRNA	4α-hydroxymethyl-4β-methyl-5α-cholesta-8-en-3β-ol	3-oxohexanoyl-CoA	4α,14α-dimethyl-5α-cholesta-8,24-dien-3β-ol	4β-hydroxymethyl-4α-methyl-5α-cholest-7-en-3β-ol	4α-formyl-4β-methyl-5α-cholesta-8-en-3β-ol	4α-formyl-4β-methyl-5α-cholesta-8-en-3β-ol	4-methyl-5-(β-hydroxyethyl)thiazole	4α-methyl-cholesta-8-enol	5α-cholesta-8-en-3-one	7,9,9'-cis-neurosporene	a 3R-hydroxy cis Δ9-hexadecenoyl-[acp]
4β-hydroxymethyl-4α-methyl-5α-cholest-7-en-3β-ol	4α-methyl-cholesta-8-enol	4α-formyl-4β-methyl-5α-cholesta-8-en-3β-ol	4α-carboxy-5α-cholesta-8-en-3β-ol	4α-methyl-5α-cholest-7-en-3-one	5'-hydroxycotinine	4α-hydroxymethyl-5α-cholesta-8,24-dien-3β-ol	3-phospho-D-glycerate	4α-carboxy-4β,14α-dimethyl-9β,19-cyclo-5α-ergost-24(241)-en-3β-ol	5',5'''-diadenosine triphosphate	4α-formyl-5α-cholesta-8,24-dien-3β-ol	4α-formyl-5α-cholesta-8,24-dien-3β-ol	4-methyl-5-nitrocatechol	4α-methyl-zymosterol	6,7,4'-trihydroxyflavanone	7-dehydrocholesterol	a 3R-hydroxyglutaryl-[acp] methyl ester
5',5'''-diadenosine triphosphate	4α-methyl-zymosterol	4α-formyl-5α-cholesta-8,24-dien-3β-ol	4α-carboxy-ergosta-7,24(241)-dien-3β-ol	4α-methyl-5α-cholesta-7,24-dien-3β-ol	5'-phosphoribosyl-4-(N-succinocarboxamide)-5-aminoimidazole	4α-hydroxymethyl-5α-cholesta-8-en-3β-ol	3-phospho-hydroxypyruvate	4α-carboxy-4β-methyl-5α-cholesta-8,24-dien-3β-ol	5'-deoxyadenosine	4α-formyl-5α-cholesta-8-en-3β-ol	4α-formyl-5α-cholesta-8-en-3β-ol	4-methylsulfinylbutyl glucosinolate	4β-hydroxymethyl-4α-methyl-5α-cholest-7-en-3β-ol	6,7-dimethyl-8-(1-D-ribityl)lumazine	7-dehydrodesmosterol	a 3R-hydroxypimelyl-[acp] methyl ester
5'-deoxyadenosine	4β-hydroxymethyl-4α-methyl-5α-cholest-7-en-3β-ol	4α-formyl-5α-cholesta-8-en-3β-ol	4α-carboxy-stigmasta-7,24(241)-dien-3β-ol	4α-methyl-5α-cholesta-8,14,24-trien-3β-ol	5'-phosphoribosyl-N-formylglycineamide	4α-hydroxymethyl-ergosta-7,24(241)-dien-3β-ol	3-phospho-L-serine	4α-carboxy-4β-methyl-5α-cholesta-8-en-3β-ol	5'-guanylated mRNA	4α-formyl-ergosta-7,24(241)-dien-3β-ol	4α-formyl-ergosta-7,24(241)-dien-3β-ol	4-methylthiobutyl glucosinolate	5',5'''-diadenosine triphosphate	6-(2-[N-acetyl-β-D-glucosaminyl]-α-D-mannosyl)-β-D-mannosyl-R	7-keto-8-aminopelargonate	a 4-hydroxy-3-polyprenylbenzoate
5'-guanylated mRNA	5',5'''-diadenosine triphosphate	4α-formyl-ergosta-7,24(241)-dien-3β-ol	4α-formyl,4β,14α-dimethyl-9β,19-cyclo-5α-ergost-24(241)-en-3β-ol	4α-methyl-5α-cholesta-8-en-3-one	5,10-methenyl-tetrahydropteroyl-[γ-Glu](n)	4α-hydroxymethyl-stigmasta-7,24(241)-dien-3β-ol	3-S-methylmercaptopropionate	4α-carboxy-5α-cholesta-8,24-dien-3β-ol	5'-hydroxycotinine	4α-formyl-stigmasta-7,24(241)-dien-3β-ol	4α-formyl-stigmasta-7,24(241)-dien-3β-ol	4-methylthiobutyldesulfoglucosinolate	5'-deoxyadenosine	6-(α-D-mannosyl)-β-D-mannosyl-R	7-oxateasterone	a 5 methylcytosine34 in tRNA precursor
5'-hydroxycotinine	5'-deoxyadenosine	4α-formyl-stigmasta-7,24(241)-dien-3β-ol	4α-formyl-4β-methyl-5α-cholesta-8,24-dien-3β-ol	4α-methyl-5α-ergosta-8,14,24(28)-trien-3β-ol	5,10-methenyltetrahydrofolate	4α-methyl-5α-cholest-7-en-3-one	3-sinapoyloxypropylglucosinolate	4α-carboxy-5α-cholesta-8-en-3β-ol	5'-phosphoribosyl-4-(N-succinocarboxamide)-5-aminoimidazole	4α-hydroxy-tetrahydrobiopterin	4α-hydroxy-tetrahydrobiopterin	4-methylthiobutylhydroximate	5'-guanylated mRNA	6-deoxocastasterone	7-oxatyphasterol	a 5 methylcytosine40 in tRNA precursor
5'-phosphoribosyl-4-(N-succinocarboxamide)-5-aminoimidazole	5'-guanylated mRNA	4α-hydroxy-tetrahydrobiopterin	4α-formyl-4β-methyl-5α-cholesta-8-en-3β-ol	4α-methyl-5α-ergosta-8,24-dien-3β-ol	5,10-methylenetetrahydrofolate	4α-methyl-5α-cholesta-7,24-dien-3β-ol	3-sulfopyruvate	4α-carboxy-ergosta-7,24(241)-dien-3β-ol	5'-phosphoribosyl-N-formylglycineamide	4α-hydroxymethyl,4β,14α-dimethyl-9β,19-cyclo-5α-ergost-24(241)-en-3β-ol	4α-hydroxymethyl,4β,14α-dimethyl-9β,19-cyclo-5α-ergost-24(241)-en-3β-ol	4-methylthiobutylhydroximoyl-cysteinylglycine	5'-hydroxycotinine	6-deoxocathasterone	71-hydroxychlorophyll a	a 5' half-tRNA molecule with a 2',3' cyclic phosphate on its 3' end
5'-phosphoribosyl-N-formylglycineamide	5'-hydroxycotinine	4α-hydroxymethyl,4β,14α-dimethyl-9β,19-cyclo-5α-ergost-24(241)-en-3β-ol	4α-formyl-5α-cholesta-8,24-dien-3β-ol	4α-methyl-cholesta-8-enol	5,6-dihydrothymine	4α-methyl-5α-cholesta-8,14,24-trien-3β-ol	3-ureido-isobutyrate	4α-carboxy-stigmasta-7,24(241)-dien-3β-ol	5,10-methenyl-tetrahydropteroyl-[γ-Glu](n)	4α-hydroxymethyl-4β-methyl-5α-cholesta-8,24-dien-3β-ol	4α-hydroxymethyl-4β-methyl-5α-cholesta-8,24-dien-3β-ol	4-nitroso-2,6-dinitrotoluene	5'-phosphoribosyl-4-(N-succinocarboxamide)-5-aminoimidazole	6-deoxoteasterone	71-hydroxychlorophyllide a	a 5'-(N7-methylguanosine 5'-triphospho)-mRNA
5,10-methenyl-tetrahydropteroyl-[γ-Glu](n)	5'-phosphoribosyl-4-(N-succinocarboxamide)-5-aminoimidazole	4α-hydroxymethyl-4β-methyl-5α-cholesta-8,24-dien-3β-ol	4α-formyl-5α-cholesta-8-en-3β-ol	4α-methyl-zymosterol	5,6-dihydrouracil	4α-methyl-5α-cholesta-8-en-3-one	3-ureidopropionate	4α-formyl,4β,14α-dimethyl-9β,19-cyclo-5α-ergost-24(241)-en-3β-ol	5,10-methenyltetrahydrofolate	4α-hydroxymethyl-4β-methyl-5α-cholesta-8-en-3β-ol	4α-hydroxymethyl-4β-methyl-5α-cholesta-8-en-3β-ol	4-O- β -D-glucosyl-daphnetin	5'-phosphoribosyl-N-formylglycineamide	6-deoxotyphasterol	7diphosphate	a 5'-dephospho-DNA
5,10-methenyltetrahydrofolate	5'-phosphoribosyl-N-formylglycineamide	4α-hydroxymethyl-4β-methyl-5α-cholesta-8-en-3β-ol	4α-formyl-ergosta-7,24(241)-dien-3β-ol	4β-hydroxymethyl-4α-methyl-5α-cholest-7-en-3β-ol	5,6-dihydroxyindole	4α-methyl-5α-ergosta-8,14,24(28)-trien-3β-ol	3-vinyl-[4H]-1,2-dithin	4α-formyl-4β-methyl-5α-cholesta-8,24-dien-3β-ol	5,10-methylenetetrahydrofolate	4α-hydroxymethyl-5α-cholesta-8,24-dien-3β-ol	4α-hydroxymethyl-5α-cholesta-8,24-dien-3β-ol	4-O-β-D-glucosyl-esculetin	5,10-methenyl-tetrahydropteroyl-[γ-Glu](n)	6-deoxy-5-ketofructose-1-phosphate	8'-hydroxyabscisate	a 5'-phospho-DNA
5,10-methylene-tetrahydromethanopterin	5,10-methenyl-tetrahydropteroyl-[γ-Glu](n)	4α-hydroxymethyl-5α-cholesta-8,24-dien-3β-ol	4α-formyl-stigmasta-7,24(241)-dien-3β-ol	5',5'''-diadenosine triphosphate	5,6-dihydroxyindole-2-carboxylate	4α-methyl-5α-ergosta-8,24-dien-3β-ol	3-β-D-galactosyl-sn-glycerol	4α-formyl-4β-methyl-5α-cholesta-8-en-3β-ol	5,6-dihydrothymine	4α-hydroxymethyl-5α-cholesta-8-en-3β-ol	4α-hydroxymethyl-5α-cholesta-8-en-3β-ol	4-phospho-hydroxy-L-threonine	5,10-methenyltetrahydrofolate	6-hydroxy-2-cyclohexen-one-carboxylate	8-methylnonenoate	a 5'-phosphopolynucleotide
5,10-methylenetetrahydrofolate	5,10-methenyltetrahydrofolate	4α-hydroxymethyl-5α-cholesta-8-en-3β-ol	4α-hydroxy-tetrahydrobiopterin	5'-deoxyadenosine	5-(methylthio)-2,3-dioxopentyl phosphate	4α-methyl-cholesta-8-enol	3R-hydroxy-docosapentaenoyl [acp]	4α-formyl-5α-cholesta-8,24-dien-3β-ol	5,6-dihydrouracil	4α-hydroxymethyl-ergosta-7,24(241)-dien-3β-ol	4α-hydroxymethyl-ergosta-7,24(241)-dien-3β-ol	4α,14α-dimethyl-5α-cholesta-8,24-dien-3β-ol	5,10-methylenetetrahydrofolate	6-hydroxymelatonin	8-methylsulfinyloctyl glucosinolate	a 5-L-glutamyl-L-amino acid
5,6-dihydrothymine	5,10-methylene-tetrahydromethanopterin	4α-hydroxymethyl-ergosta-7,24(241)-dien-3β-ol	4α-hydroxymethyl,4β,14α-dimethyl-9β,19-cyclo-5α-ergost-24(241)-en-3β-ol	5'-guanylated mRNA	5-amino-1-(5-phospho-D-ribosyl)imidazole	4α-methyl-zymosterol	3β-hydroxy-4β-methyl-5α-cholest-7-ene-4α-carbaldehyde	4α-formyl-5α-cholesta-8-en-3β-ol	5,6-dihydroxyindole	4α-hydroxymethyl-stigmasta-7,24(241)-dien-3β-ol	4α-hydroxymethyl-stigmasta-7,24(241)-dien-3β-ol	4α-carboxy-4β,14α-dimethyl-9β,19-cyclo-5α-ergost-24(241)-en-3β-ol	5,6-dihydrothymine	6-hydroxymethyl-7,8-dihydropterin	8-methylthiooctyl glucosinolate	a 5-methylcytosine48 in tRNA
5,6-dihydrouracil	5,10-methylenetetrahydrofolate	4α-hydroxymethyl-stigmasta-7,24(241)-dien-3β-ol	4α-hydroxymethyl-4β-methyl-5α-cholesta-8,24-dien-3β-ol	5'-hydroxycotinine	5-amino-1-(5-phospho-D-ribosyl)imidazole-4-carboxylate	4β-hydroxymethyl-4α-methyl-5α-cholest-7-en-3β-ol	3β-hydroxy-4β-methyl-5α-cholest-7-ene-4α-carboxylate	4α-formyl-ergosta-7,24(241)-dien-3β-ol	5,6-epoxy-3-hydroxy-9-apo-β-caroten-9-one	4α-methyl-5α-cholest-7-en-3-one	4α-methyl-5α-cholest-7-en-3-one	4α-carboxy-4β-methyl-5α-cholesta-8,24-dien-3β-ol	5,6-dihydrouracil	6-hydroxymethyl-dihydropterin diphosphate	8-oxo-dGMP	a 5-methylcytosine49 in tRNA
5,6-dihydroxyindole	5,6-dihydrothymine	4α-methyl-5α-cholest-7-en-3-one	4α-hydroxymethyl-4β-methyl-5α-cholesta-8-en-3β-ol	5'-phosphoribosyl-4-(N-succinocarboxamide)-5-aminoimidazole	5-amino-6-(5-phospho-D-ribitylamino)uracil	5',5'''-diadenosine triphosphate	4'-phosphopantetheine	4α-formyl-stigmasta-7,24(241)-dien-3β-ol	5-(methylthio)-2,3-dioxopentyl phosphate	4α-methyl-5α-cholesta-7,24-dien-3β-ol	4α-methyl-5α-cholesta-7,24-dien-3β-ol	4α-carboxy-4β-methyl-5α-cholesta-8-en-3β-ol	5-(methylthio)-2,3-dioxopentyl phosphate	6-methoxy-3-methyl-2-all-trans-decaprenyl-1,4-benzoquinol	8-oxo-dGTP	a 5-oxoprolyl-peptide
5,6-dihydroxyindole-2-carboxylate	5,6-dihydrouracil	4α-methyl-5α-cholesta-7,24-dien-3β-ol	4α-hydroxymethyl-5α-cholesta-8,24-dien-3β-ol	5'-phosphoribosyl-N-formylglycineamide	5-amino-6-(5-phospho-D-ribosylamino)uracil	5'-deoxyadenosine	4,4-dimethyl-14α-formyl-5α-cholesta-8-en-3β-ol	4α-hydroxy-tetrahydrobiopterin	5-amino-1-(5-phospho-D-ribosyl)imidazole	4α-methyl-5α-cholesta-8,14,24-trien-3β-ol	4α-methyl-5α-cholesta-8,14,24-trien-3β-ol	4α-carboxy-5α-cholesta-8,24-dien-3β-ol	5-amino-1-(5-phospho-D-ribosyl)imidazole	6-methoxy-3-methyl-2-all-trans-octaprenyl-1,4-benzoquinol	8-oxo-GMP	a 6-(N-acetyl-D-glucosaminyl)-1-phosphatidyl-1D-myo-inositol
5-(methylthio)-2,3-dioxopentyl phosphate	5-(methylthio)-2,3-dioxopentyl phosphate	4α-methyl-5α-cholesta-8,14,24-trien-3β-ol	4α-hydroxymethyl-5α-cholesta-8-en-3β-ol	5,10-methenyl-tetrahydropteroyl-[γ-Glu](n)	5-amino-6-(D-ribitylamino)uracil	5'-guanylated mRNA	4,4-dimethyl-14α-hydroxymethyl-5α-cholesta-8-en-3β-ol	4α-hydroxymethyl,4β,14α-dimethyl-9β,19-cyclo-5α-ergost-24(241)-en-3β-ol	5-amino-1-(5-phospho-D-ribosyl)imidazole-4-carboxylate	4α-methyl-5α-cholesta-8-en-3-one	4α-methyl-5α-cholesta-8-en-3-one	4α-carboxy-5α-cholesta-8-en-3β-ol	5-amino-1-(5-phospho-D-ribosyl)imidazole-4-carboxylate	6-methylsulfinylhexyl glucosinolate	8-oxo-GTP	a 6-phosphogluco-3-phosphogluco-amylopectin
5-amino-1-(5-phospho-D-ribosyl)imidazole	5-amino-1-(5-phospho-D-ribosyl)imidazole	4α-methyl-5α-cholesta-8-en-3-one	4α-hydroxymethyl-ergosta-7,24(241)-dien-3β-ol	5,10-methenyltetrahydrofolate	5-amino-levulinate	5'-hydroxycotinine	4,4-dimethyl-5-α-cholesta-8,14-dien-3-β-ol	4α-hydroxymethyl-4β-methyl-5α-cholesta-8,24-dien-3β-ol	5-amino-6-(5-phospho-D-ribitylamino)uracil	4α-methyl-5α-ergosta-8,14,24(28)-trien-3β-ol	4α-methyl-5α-ergosta-8,14,24(28)-trien-3β-ol	4α-carboxy-ergosta-7,24(241)-dien-3β-ol	5-amino-6-(5-phospho-D-ribitylamino)uracil	6-methylthiohexylglucosinolate	8-oxoguanine	a 6-phosphogluco-amylopectin
5-amino-1-(5-phospho-D-ribosyl)imidazole-4-carboxylate	5-amino-1-(5-phospho-D-ribosyl)imidazole-4-carboxylate	4α-methyl-5α-ergosta-8,14,24(28)-trien-3β-ol	4α-hydroxymethyl-stigmasta-7,24(241)-dien-3β-ol	5,10-methylene-tetrahydromethanopterin	5-aminopentanal	5'-phosphoribosyl-4-(N-succinocarboxamide)-5-aminoimidazole	4,4-dimethyl-5α-cholest-7-en-3β-ol	4α-hydroxymethyl-4β-methyl-5α-cholesta-8-en-3β-ol	5-amino-6-(5-phospho-D-ribosylamino)uracil	4α-methyl-5α-ergosta-8,24-dien-3β-ol	4α-methyl-5α-ergosta-8,24-dien-3β-ol	4α-carboxy-stigmasta-7,24(241)-dien-3β-ol	5-amino-6-(5-phospho-D-ribosylamino)uracil	6-O-(β-D-xylopyranosyl)-β-D-glucopyranose	9'-cis-neoxanthin	a 6-phosphogluco-maltodextrin
5-amino-6-(5-phospho-D-ribitylamino)uracil	5-amino-6-(5-phospho-D-ribitylamino)uracil	4α-methyl-5α-ergosta-8,24-dien-3β-ol	4α-methyl-5α-cholest-7-en-3-one	5,10-methylenetetrahydrofolate	5-androstene-3,17-dione	5'-phosphoribosyl-N-formylglycineamide	4,4-dimethyl-5α-cholesta-8-en-3-β-ol	4α-hydroxymethyl-5α-cholesta-8,24-dien-3β-ol	5-amino-6-(D-ribitylamino)uracil	4α-methyl-cholesta-8-enol	4α-methyl-cholesta-8-enol	4α-formyl,4β,14α-dimethyl-9β,19-cyclo-5α-ergost-24(241)-en-3β-ol	5-amino-6-(D-ribitylamino)uracil	6-O-cis-keto-mycolyl-trehalose-6-phosphate	9'-cis-neurosporene	a 7-aminomethyl-7-deazaguanosine34 in tRNA
5-amino-6-(5-phospho-D-ribosylamino)uracil	5-amino-6-(5-phospho-D-ribosylamino)uracil	4α-methyl-cholesta-8-enol	4α-methyl-5α-cholesta-7,24-dien-3β-ol	5,6-dihydrothymine	5-carboxyamino-1-(5-phospho-D-ribosyl)imidazole	5,10-methenyl-tetrahydropteroyl-[γ-Glu](n)	4,4-dimethylzymosterol	4α-hydroxymethyl-5α-cholesta-8-en-3β-ol	5-amino-levulinate	4α-methyl-zymosterol	4α-methyl-zymosterol	4α-formyl-4β-methyl-5α-cholesta-8,24-dien-3β-ol	5-amino-levulinate	6-O-cis-methoxy-mycolyl-trehalose-6-phosphate	9,10,18-trihydroxystearate	a 7-hydroxy-4-isopropenyl-7-methyloxepan-2-one
5-amino-6-(D-ribitylamino)uracil	5-amino-6-(D-ribitylamino)uracil	4α-methyl-zymosterol	4α-methyl-5α-cholesta-8,14,24-trien-3β-ol	5,6-dihydrouracil	5-dehydro episterol	5,10-methenyltetrahydrofolate	4,5-seco-dopa	4α-hydroxymethyl-ergosta-7,24(241)-dien-3β-ol	5-aminopentanal	4β-hydroxymethyl-4α-methyl-5α-cholest-7-en-3β-ol	4β-hydroxymethyl-4α-methyl-5α-cholest-7-en-3β-ol	4α-formyl-4β-methyl-5α-cholesta-8-en-3β-ol	5-aminopentanal	6-O-mycolyl-trehalose-6-phosphate	9,10-epoxy-18-hydroxystearate	a 8-(3-amino-5-hydroxyphenyl)-8-hydroxy-3,7-dimethyloctane-2,4,6-trione -[PKS-acp]
5-amino-levulinate	5-amino-levulinate	4β-hydroxymethyl-4α-methyl-5α-cholest-7-en-3β-ol	4α-methyl-5α-cholesta-8-en-3-one	5,6-dihydroxyindole	5-dehydroavenasterol	5,10-methylenetetrahydrofolate	4,8,12-trimethyl-1,3,7,11-tridecatetraene	4α-hydroxymethyl-stigmasta-7,24(241)-dien-3β-ol	5-androstene-3,17-dione	5',5'''-diadenosine triphosphate	5',5'''-diadenosine triphosphate	4α-formyl-5α-cholesta-8,24-dien-3β-ol	5-androstene-3,17-dione	6-O-trans-keto-mycolyl-trehalose-6-phosphate	9,10-epoxystearate	a 9-cis-epoxycarotenoid
5-aminopentanal	5-aminopentanal	5',5'''-diadenosine triphosphate	4α-methyl-5α-ergosta-8,14,24(28)-trien-3β-ol	5,6-dihydroxyindole-2-carboxylate	5-diphospho-1D-myo-inositol (1,2,3,4,6)pentakisphosphate	5,6-dihydrothymine	4,8,13-trimethylhexadeca-heptaenedial	4α-methyl-5α-cholest-7-en-3-one	5-carboxyamino-1-(5-phospho-D-ribosyl)imidazole	5'-deoxyadenosine	5'-deoxyadenosine	4α-formyl-5α-cholesta-8-en-3β-ol	5-carboxyamino-1-(5-phospho-D-ribosyl)imidazole	6-O-trans-methoxy-mycolyl-trehalose-6-phosphate	9,15,9'-tri-cis-ζ-carotene	a [2-oxoglutarate dehydrogenase E2 protein] N6-dihydrolipoyl-L-lysine
5-androstene-3,17-dione	5-androstene-3,17-dione	5'-deoxyadenosine	4α-methyl-5α-ergosta-8,24-dien-3β-ol	5-(methylthio)-2,3-dioxopentyl phosphate	5-enolpyruvyl-shikimate-3-phosphate	5,6-dihydrouracil	4,9,13-trimethyltetradeca-2,4,6,8,10,12-hexaene-1,14-dial	4α-methyl-5α-cholesta-7,24-dien-3β-ol	5-chloro-3-methylcatechol	5'-guanylated mRNA	5'-guanylated mRNA	4α-formyl-ergosta-7,24(241)-dien-3β-ol	5-chloro-3-methylcatechol	6-oxocampestanol	9,9'-di-cis-ζ-carotene	a [2-oxoglutarate dehydrogenase E2 protein] N6-lipoyl-L-lysine
5-carboxyamino-1-(5-phospho-D-ribosyl)imidazole	5-chloro-3-methylcatechol	5'-guanylated mRNA	4α-methyl-cholesta-8-enol	5-amino-1-(5-phospho-D-ribosyl)imidazole	5-formyl-tetrahydrofolate	5,6-dihydroxyindole	4,9-dimethyldodeca-2,4,6,8,10-pentaene-1,12-dial	4α-methyl-5α-cholesta-8,14,24-trien-3β-ol	5-dehydro episterol	5'-hydroxycotinine	5'-hydroxycotinine	4α-formyl-stigmasta-7,24(241)-dien-3β-ol	5-dehydro episterol	6-phospho D-gluconate	9-cis-violaxanthin	a [2-oxoglutarate dehydrogenase E2 protein] N6-S-succinyldihydrolipoyl-L-lysine
5-chloro-3-methylcatechol	5-dehydro episterol	5'-hydroxycotinine	4α-methyl-zymosterol	5-amino-1-(5-phospho-D-ribosyl)imidazole-4-carboxylate	5-hydroxy-2-oxo-4-ureido-2,5-dihydro-1H imidazole-5-carboxylate	5,6-dihydroxyindole-2-carboxylate	4-(2'-carboxyphenyl)-4-oxobutyryl-CoA	4α-methyl-5α-cholesta-8-en-3-one	5-dehydroavenasterol	5'-phosphoribosyl-4-(N-succinocarboxamide)-5-aminoimidazole	5'-phosphoribosyl-4-(N-succinocarboxamide)-5-aminoimidazole	4α-hydroxy-tetrahydrobiopterin	5-dehydro-D-gluconate	6-phospho D-glucono-1,5-lactone	9S rRNA	a [apo BCAA dehydrogenase E2 protein] N6-S-[3-methylbutanoyl]dihydrolipoyl-L-lysine
5-dehydro episterol	5-dehydroavenasterol	5'-phosphoribosyl-4-(N-succinocarboxamide)-5-aminoimidazole	4β-hydroxymethyl-4α-methyl-5α-cholest-7-en-3β-ol	5-amino-6-(5-phospho-D-ribitylamino)uracil	5-hydroxy-3-[(3aS,4S,5R,7aS)-7a-methyl-1,5-dioxo-octahydro-1H-inden-4-yl]propanoyl-CoA	5,6-epoxy-3-hydroxy-9-apo-β-caroten-9-one	4-(cytidine 5'-diphospho)-2-C-methyl-D-erythritol	4α-methyl-5α-ergosta-8,14,24(28)-trien-3β-ol	5-diphospho-1D-myo-inositol (1,2,3,4,6)pentakisphosphate	5'-phosphoribosyl-N-formylglycineamide	5'-phosphoribosyl-N-formylglycineamide	4α-hydroxymethyl,4β,14α-dimethyl-9β,19-cyclo-5α-ergost-24(241)-en-3β-ol	5-dehydroavenasterol	6α-hydroxy-castasterone	[(1→4)-α-D-glucosyl](n-1)	a [biotin-carboxyl-carrier protein monomer]
5-dehydroavenasterol	5-diphospho-1D-myo-inositol (1,2,3,4,6)pentakisphosphate	5'-phosphoribosyl-N-formylglycineamide	5',5'''-diadenosine triphosphate	5-amino-6-(5-phospho-D-ribosylamino)uracil	5-hydroxy-coniferaldehyde	5-(methylthio)-2,3-dioxopentyl phosphate	4-acetamidobutanal	4α-methyl-5α-ergosta-8,24-dien-3β-ol	5-enolpyruvyl-shikimate-3-phosphate	5,10-methenyl-tetrahydropteroyl-[γ-Glu](n)	5,10-methenyl-tetrahydropteroyl-[γ-Glu](n)	4α-hydroxymethyl-4β-methyl-5α-cholesta-8,24-dien-3β-ol	5-diphospho-1D-myo-inositol (1,2,3,4,6)pentakisphosphate	7',9'-cis-lycopene	[(1→4)-α-D-glucosyl]n	a [Cys-Gly]-S-conjugate
5-diphospho-1D-myo-inositol (1,2,3,4,6)pentakisphosphate	5-enolpyruvyl-shikimate-3-phosphate	5,10-methenyl-tetrahydropteroyl-[γ-Glu](n)	5'-deoxyadenosine	5-amino-6-(D-ribitylamino)uracil	5-hydroxy-coniferyl-alcohol	5-amino-1-(5-phospho-D-ribosyl)imidazole	4-acetamidobutanoate	4α-methyl-cholesta-8-enol	5-formyl-tetrahydrofolate	5,10-methenyltetrahydrofolate	5,10-methenyltetrahydrofolate	4α-hydroxymethyl-4β-methyl-5α-cholesta-8-en-3β-ol	5-enolpyruvyl-shikimate-3-phosphate	7,8-diaminopelargonate	[(1→4)-β-D-xylan](n)	a [formate C acetyltransferase]-glycin -2-yl radical
5-enolpyruvyl-shikimate-3-phosphate	5-formyl-tetrahydrofolate	5,10-methenyltetrahydrofolate	5'-guanylated mRNA	5-amino-levulinate	5-hydroxy-feruloyl-CoA	5-amino-1-(5-phospho-D-ribosyl)imidazole-4-carboxylate	4-amino-2,6-dinitrotoluene	4α-methyl-zymosterol	5-hydroxy-2-oxo-4-ureido-2,5-dihydro-1H imidazole-5-carboxylate	5,10-methylene-tetrahydromethanopterin	5,10-methylenetetrahydrofolate	4α-hydroxymethyl-5α-cholesta-8,24-dien-3β-ol	5-formyl-tetrahydrofolate	7,8-didemethyl-8-hydroxy-5-deazariboflavin	[(1→4)-β-D-xylan](n+1)	a [formate C acetyltransferase]-glycine
5-formyl-tetrahydrofolate	5-hydroxy-2-oxo-4-ureido-2,5-dihydro-1H imidazole-5-carboxylate	5,10-methylenetetrahydrofolate	5'-hydroxycotinine	5-aminopentanal	5-hydroxy-L-tryptophan	5-amino-6-(5-phospho-D-ribitylamino)uracil	4-amino-2,6-dinitrotoluene glucoside	4β-hydroxymethyl-4α-methyl-5α-cholest-7-en-3β-ol	5-hydroxy-3-[(3aS,4S,5R,7aS)-7a-methyl-1,5-dioxo-octahydro-1H-inden-4-yl]propanoyl-CoA	5,10-methylenetetrahydrofolate	5,6-dihydrothymine	4α-hydroxymethyl-5α-cholesta-8-en-3β-ol	5-hydroxy-2-oxo-4-ureido-2,5-dihydro-1H imidazole-5-carboxylate	7,8-dihydro-D-neopterin	[3-methylcrotonoyl-CoA:carbon-dioxide ligase(ADP-forming)]	a [glycine-cleavage complex H protein] N6-aminomethyldihydrolipoyl-L-lysine
5-hydroxy-2-oxo-4-ureido-2,5-dihydro-1H imidazole-5-carboxylate	5-hydroxy-3-[(3aS,4S,5R,7aS)-7a-methyl-1,5-dioxo-octahydro-1H-inden-4-yl]propanoyl-CoA	5,6-dihydrothymine	5'-phosphoribosyl-4-(N-succinocarboxamide)-5-aminoimidazole	5-androstene-3,17-dione	5-hydroxyferulate	5-amino-6-(5-phospho-D-ribosylamino)uracil	4-amino-2-methyl-5-diphosphomethylpyrimidine	5',5'''-diadenosine triphosphate	5-hydroxy-coniferaldehyde	5,6-dihydrothymine	5,6-dihydrouracil	4α-hydroxymethyl-ergosta-7,24(241)-dien-3β-ol	5-hydroxy-3-[(3aS,4S,5R,7aS)-7a-methyl-1,5-dioxo-octahydro-1H-inden-4-yl]propanoyl-CoA	7,8-dihydrofolate	[a DNA-directed RNA-polymerase]	a [glycine-cleavage complex H protein] N6-dihydrolipoyl-L-lysine
5-hydroxy-3-[(3aS,4S,5R,7aS)-7a-methyl-1,5-dioxo-octahydro-1H-inden-4-yl]propanoyl-CoA	5-hydroxy-coniferaldehyde	5,6-dihydrouracil	5'-phosphoribosyl-N-formylglycineamide	5-carboxyamino-1-(5-phospho-D-ribosyl)imidazole	5-hydroxyindole acetaldehyde	5-amino-6-(D-ribitylamino)uracil	4-amino-2-methyl-5-phosphomethylpyrimidine	5'-deoxyadenosine	5-hydroxy-coniferyl-alcohol	5,6-dihydrouracil	5,6-dihydroxyindole	4α-hydroxymethyl-stigmasta-7,24(241)-dien-3β-ol	5-hydroxy-coniferaldehyde	7,8-dihydromonapterin	[GlcNAc-(1→4)-MurNAc-pentapeptide](n+1)-diphosphoundecaprenol	a [glycine-cleavage complex H protein] N6-lipoyl-L-lysine
5-hydroxy-coniferaldehyde	5-hydroxy-coniferyl-alcohol	5,6-dihydroxyindole	5,10-methenyl-tetrahydropteroyl-[γ-Glu](n)	5-chloro-3-methylcatechol	5-hydroxyindole acetate	5-amino-levulinate	4-amino-4-deoxychorismate	5'-guanylated mRNA	5-hydroxy-feruloyl-CoA	5,6-dihydroxyindole	5-(methylthio)-2,3-dioxopentyl phosphate	4α-methyl-5α-cholest-7-en-3-one	5-hydroxy-coniferyl-alcohol	7,8-dihydroneopterin 3'-phosphate	[GlcNAc-(1→4)-MurNAc-pentapeptide]n-diphosphoundecaprenol	a [glycine-cleavage complex H protein] N6-octanoyl-L-lysine
5-hydroxy-coniferyl-alcohol	5-hydroxy-feruloyl-CoA	5,6-dihydroxyindole-2-carboxylate	5,10-methenyltetrahydrofolate	5-dehydro episterol	5-hydroxyindole thiazolidine carboxylate	5-aminopentanal	4-aminobenzoate	5'-hydroxycotinine	5-hydroxy-L-tryptophan	5,6-dihydroxyindole-2-carboxylate	5-amino-1-(5-phospho-D-ribosyl)imidazole	4α-methyl-5α-cholesta-7,24-dien-3β-ol	5-hydroxy-feruloyl-CoA	7,8-dihydroneopterin triphosphate	[histone]-L-arginine	a [lipoyl-carrier protein]
5-hydroxy-feruloyl-CoA	5-hydroxy-L-tryptophan	5,6-epoxy-3-hydroxy-9-apo-β-caroten-9-one	5,10-methylenetetrahydrofolate	5-dehydroavenasterol	5-hydroxyisourate	5-androstene-3,17-dione	4-aminobutanal	5'-phosphoribosyl-4-(N-succinocarboxamide)-5-aminoimidazole	5-hydroxyferulate	5-(methylthio)-2,3-dioxopentyl phosphate	5-amino-1-(5-phospho-D-ribosyl)imidazole-4-carboxylate	4α-methyl-5α-cholesta-8,14,24-trien-3β-ol	5-hydroxy-L-tryptophan	7,8-dihydropteroate	[histone]-Nω-methyl-arginine	a [lipoyl-carrier protein] N6-dihydrolipoyl-L-lysine
5-hydroxy-L-tryptophan	5-hydroxyferulate	5-(methylthio)-2,3-dioxopentyl phosphate	5,6-dihydrothymine	5-diphospho-1D-myo-inositol (1,2,3,4,6)pentakisphosphate	5-hydroxytryptophol	5-carboxyamino-1-(5-phospho-D-ribosyl)imidazole	4-aminobutanoate	5'-phosphoribosyl-N-formylglycineamide	5-hydroxyindole acetaldehyde	5-amino-1-(5-phospho-D-ribosyl)imidazole	5-amino-6-(5-phospho-D-ribitylamino)uracil	4α-methyl-5α-cholesta-8-en-3-one	5-hydroxyferulate	7,9,9'-cis-neurosporene	[lipoamide acyltransferase] N6-S-[2-methylbutanoyl]dihydrolipoyl-L-lysine	a [lipoyl-carrier protein] N6-lipoyl-L-lysine
5-hydroxyferulate	5-hydroxyindole acetaldehyde	5-amino-1-(5-phospho-D-ribosyl)imidazole	5,6-dihydrouracil	5-enolpyruvyl-shikimate-3-phosphate	5-methyl-tetrahydrofolate	5-dehydro episterol	4-benzoyloxybutylglucosinolate	5,10-methenyl-tetrahydropteroyl-[γ-Glu](n)	5-hydroxyindole acetate	5-amino-1-(5-phospho-D-ribosyl)imidazole-4-carboxylate	5-amino-6-(5-phospho-D-ribosylamino)uracil	4α-methyl-5α-ergosta-8,14,24(28)-trien-3β-ol	5-hydroxyindole acetaldehyde	7-dehydrocholesterol	[methylmalonyl-CoA:pyruvate carboxytransferase]	a [lipoyl-carrier protein] N6-octanoyl-L-lysine
5-hydroxyindole acetaldehyde	5-hydroxyindole acetate	5-amino-1-(5-phospho-D-ribosyl)imidazole-4-carboxylate	5,6-dihydroxyindole	5-formyl-tetrahydrofolate	5-methylcytosine1407 in 16S rRNA	5-dehydroavenasterol	4-chloro-2-methylphenol	5,10-methenyltetrahydrofolate	5-hydroxyindole thiazolidine carboxylate	5-amino-6-(5-phospho-D-ribitylamino)uracil	5-amino-6-(D-ribitylamino)uracil	4α-methyl-5α-ergosta-8,24-dien-3β-ol	5-hydroxyindole acetate	7-dehydrodesmosterol	[myelin basic protein]-L-arginine	a [procollagen] trans 4-hyroxy-L-proline
5-hydroxyindole acetate	5-hydroxyindole thiazolidine carboxylate	5-amino-6-(5-phospho-D-ribitylamino)uracil	5-(methylthio)-2,3-dioxopentyl phosphate	5-hydroxy-2-oxo-4-ureido-2,5-dihydro-1H imidazole-5-carboxylate	5-methylcytosine1962 in 23S rRNA	5-deoxy-dihydrokalafungin	4-coumarate	5,10-methylenetetrahydrofolate	5-hydroxyisourate	5-amino-6-(5-phospho-D-ribosylamino)uracil	5-amino-levulinate	4α-methyl-cholesta-8-enol	5-hydroxyindole thiazolidine carboxylate	7-keto-8-aminopelargonate	[myelin basic protein]-Nω-methyl-arginine	a [procollagen]-L-proline
5-hydroxyindole thiazolidine carboxylate	5-hydroxyisourate	5-amino-6-(5-phospho-D-ribosylamino)uracil	5-amino-1-(5-phospho-D-ribosyl)imidazole	5-hydroxy-3-[(3aS,4S,5R,7aS)-7a-methyl-1,5-dioxo-octahydro-1H-inden-4-yl]propanoyl-CoA	5-methylsulfinylpentyl glucosinolate	5-diphospho-1D-myo-inositol (1,2,3,4,6)pentakisphosphate	4-coumaroyl-3',4'-dihydroxyphenyllactate	5,6-dihydrothymine	5-hydroxytryptophol	5-amino-6-(D-ribitylamino)uracil	5-aminopentanal	4α-methyl-zymosterol	5-hydroxyisourate	7-methylsulfinylheptyl glucosinolate	[phospho-α-glucan]	a [protein]-glycine
5-hydroxyisourate	5-hydroxytryptophol	5-amino-6-(D-ribitylamino)uracil	5-amino-1-(5-phospho-D-ribosyl)imidazole-4-carboxylate	5-hydroxy-coniferaldehyde	5-methyltetrahydropteroyltri-L-glutamate	5-enolpyruvyl-shikimate-3-phosphate	4-coumaroyl-4'-hydroxyphenyllactate	5,6-dihydrouracil	5-methyl-tetrahydrofolate	5-amino-levulinate	5-androstene-3,17-dione	4β-hydroxymethyl-4α-methyl-5α-cholest-7-en-3β-ol	5-hydroxytryptophol	7-methylthioheptyl glucosinolate	[propionyl-CoA:carbon-dioxide ligase (ADP-forming)]	a [protein]-hydroxyproline
5-hydroxytryptophol	5-methyl-tetrahydrofolate	5-amino-levulinate	5-amino-6-(5-phospho-D-ribitylamino)uracil	5-hydroxy-coniferyl-alcohol	5-methylthiopentyldesulfoglucosinolate	5-formyl-tetrahydrofolate	4-coumaroyl-CoA	5-(methylthio)-2,3-dioxopentyl phosphate	5-methylcytosine1407 in 16S rRNA	5-aminopentanal	5-chloro-3-methylcatechol	5',5'''-diadenosine triphosphate	5-methyl-tetrahydrofolate	7-methylxanthine	[thyroglobulin]-3,5-diiodotyrosine	a [protein]-L-arginine
5-methyl-tetrahydrofolate	5-methylcytosine1407 in 16S rRNA	5-aminopentanal	5-amino-6-(5-phospho-D-ribosylamino)uracil	5-hydroxy-feruloyl-CoA	5-methylthiopentylglucosinolate	5-hydroxy-2-oxo-4-ureido-2,5-dihydro-1H imidazole-5-carboxylate	4-coumaroylshikimate	5-amino-1-(5-phospho-D-ribosyl)imidazole	5-methylcytosine1962 in 23S rRNA	5-androstene-3,17-dione	5-dehydro episterol	5'-deoxyadenosine	5-methylcytosine1407 in 16S rRNA	7-oxateasterone	[thyroglobulin]-3-iodotyrosine	a [protein]-L-asparagine
5-methylcytosine1407 in 16S rRNA	5-methylcytosine1962 in 23S rRNA	5-androstene-3,17-dione	5-amino-6-(D-ribitylamino)uracil	5-hydroxy-L-tryptophan	5-methylthioribulose-1-phosphate	5-hydroxy-3-[(3aS,4S,5R,7aS)-7a-methyl-1,5-dioxo-octahydro-1H-inden-4-yl]propanoyl-CoA	4-coumaryl alcohol	5-amino-1-(5-phospho-D-ribosyl)imidazole-4-carboxylate	5-methylsulfinylpentyl glucosinolate	5-carboxyamino-1-(5-phospho-D-ribosyl)imidazole	5-dehydro-D-gluconate	5'-guanylated mRNA	5-methylcytosine1962 in 23S rRNA	7-oxatyphasterol	[thyroglobulin]-aminoacrylate	a [protein]-L-aspartate
5-methylcytosine1962 in 23S rRNA	5-methylsulfinylpentyl glucosinolate	5-carboxyamino-1-(5-phospho-D-ribosyl)imidazole	5-amino-levulinate	5-hydroxyferulate	5-O-(indol-3-ylacetyl-myo-inositol) D-galactoside	5-hydroxy-coniferaldehyde	4-fumaryl-acetoacetate	5-amino-6-(5-phospho-D-ribitylamino)uracil	5-methyltetrahydropteroyltri-L-glutamate	5-chloro-3-methylcatechol	5-dehydroavenasterol	5'-hydroxycotinine	5-methylsulfinylpentyl glucosinolate	71-hydroxychlorophyll a	[thyroglobulin]-L-thyroxine	a [protein]-L-cysteine
5-methylsulfinylpentyl glucosinolate	5-methyltetrahydropteroyltri-L-glutamate	5-chloro-3-methylcatechol	5-aminopentanal	5-hydroxyindole acetaldehyde	5-oxoproline	5-hydroxy-coniferyl-alcohol	4-guanidinobutyramide	5-amino-6-(5-phospho-D-ribosylamino)uracil	5-methylthiopentanaldoxime	5-dehydro episterol	5-diphospho-1D-myo-inositol (1,2,3,4,6)pentakisphosphate	5'-phosphoribosyl-4-(N-succinocarboxamide)-5-aminoimidazole	5-methyltetrahydropteroyltri-L-glutamate	71-hydroxychlorophyllide a	[thyroglobulin]-L-tyrosine	a [protein]-L-glutamate
5-methyltetrahydropteroyltri-L-glutamate	5-methylthiopentyldesulfoglucosinolate	5-dehydro episterol	5-androstene-3,17-dione	5-hydroxyindole acetate	5-pentadecatrienyl resorcinol	5-hydroxy-feruloyl-CoA	4-hydroxy-2-nonenal	5-amino-6-(D-ribitylamino)uracil	5-methylthiopentanonitrile oxide	5-dehydroavenasterol	5-enolpyruvyl-shikimate-3-phosphate	5'-phosphoribosyl-N-formylglycineamide	5-methylthiopentyldesulfoglucosinolate	8'-hydroxyabscisate	[thyroglobulin]-triiodothyronine	a [protein]-L-histidine
5-methylthiopentyldesulfoglucosinolate	5-methylthiopentylglucosinolate	5-dehydroavenasterol	5-carboxyamino-1-(5-phospho-D-ribosyl)imidazole	5-hydroxyindole thiazolidine carboxylate	5-pentadecatrienyl resorcinol-3-methyl ether	5-hydroxy-L-tryptophan	4-hydroxy-2-nonenal-[Cys-Gly] conjugate	5-amino-levulinate	5-methylthiopentyldesulfoglucosinolate	5-diphospho-1D-myo-inositol (1,2,3,4,6)pentakisphosphate	5-formyl-tetrahydrofolate	5,10-methenyl-tetrahydropteroyl-[γ-Glu](n)	5-methylthiopentylglucosinolate	8-methylnonenoate	[unspecified degradation products]	a [protein]-L-lysine
5-methylthiopentylglucosinolate	5-methylthioribulose-1-phosphate	5-diphospho-1D-myo-inositol (1,2,3,4,6)pentakisphosphate	5-chloro-3-methylcatechol	5-hydroxyisourate	5-phospho-ribosyl-glycineamide	5-hydroxyferulate	4-hydroxy-2-nonenal-[L-Cys] conjugate	5-aminopentanal	5-methylthiopentylglucosinolate	5-enolpyruvyl-shikimate-3-phosphate	5-hydroxy-2-oxo-4-ureido-2,5-dihydro-1H imidazole-5-carboxylate	5,10-methenyltetrahydrofolate	5-methylthiopentylhydroximate	8-methylsulfinyloctyl glucosinolate	a (1→4)-β-D-xylan	a [protein]-L-methionine
5-methylthioribulose-1-phosphate	5-O-(indol-3-ylacetyl-myo-inositol) D-galactoside	5-enolpyruvyl-shikimate-3-phosphate	5-dehydro episterol	5-hydroxytryptophol	5-phospho-α-D-ribose 1-diphosphate	5-hydroxyindole acetaldehyde	4-hydroxy-2-nonenal-glutathione conjugate	5-androstene-3,17-dione	5-methylthiopentylhydroximate	5-formyl-tetrahydrofolate	5-hydroxy-3-[(3aS,4S,5R,7aS)-7a-methyl-1,5-dioxo-octahydro-1H-inden-4-yl]propanoyl-CoA	5,10-methylenetetrahydrofolate	5-methylthiopentylhydroximoyl-cysteinylglycine	8-methylthiooctyl glucosinolate	a (1→4)-β-D-xylan oligosaccharide	a [protein]-L-tyrosine
5-O-(indol-3-ylacetyl-myo-inositol) D-galactoside	5-oxoproline	5-formyl-tetrahydrofolate	5-dehydroavenasterol	5-methyl-tetrahydrofolate	5-phospho-β-D-ribosyl-amine	5-hydroxyindole acetate	4-hydroxy-3-indolylmethyl-glucosinolate	5-chloro-3-methylcatechol	5-methylthiopentylhydroximoyl-cysteinylglycine	5-hydroxy-2-oxo-4-ureido-2,5-dihydro-1H imidazole-5-carboxylate	5-hydroxy-coniferaldehyde	5,6-dihydrothymine	5-methylthioribulose-1-phosphate	8-oxo-dGTP	a (1→5)-α-L-arabinan oligosaccharide	a [protein]-L-β-isoaspartate
5-oxoproline	5-pentadecatrienyl resorcinol	5-hydroxy-2-oxo-4-ureido-2,5-dihydro-1H imidazole-5-carboxylate	5-diphospho-1D-myo-inositol (1,2,3,4,6)pentakisphosphate	5-methylcytosine1407 in 16S rRNA	5-phosphoribosyl-N-formylglycineamidine	5-hydroxyindole thiazolidine carboxylate	4-hydroxy-5-methyl-2-methylene-3(2H)-furanone	5-dehydro episterol	5-methylthiopentylhydroximoyl-glutathione	5-hydroxy-3-[(3aS,4S,5R,7aS)-7a-methyl-1,5-dioxo-octahydro-1H-inden-4-yl]propanoyl-CoA	5-hydroxy-coniferyl-alcohol	5,6-dihydrouracil	5-O-(indol-3-ylacetyl-myo-inositol) D-galactoside	8-oxo-GTP	a (3R)-3-hydroxyacyl-[acyl-carrier protein]	a [protein]-N-(4-aminobutylidene)-lysine
5-pentadecatrienyl resorcinol	5-pentadecatrienyl resorcinol-3-methyl ether	5-hydroxy-3-[(3aS,4S,5R,7aS)-7a-methyl-1,5-dioxo-octahydro-1H-inden-4-yl]propanoyl-CoA	5-enolpyruvyl-shikimate-3-phosphate	5-methylcytosine1962 in 23S rRNA	5-β-pregnan-3,20 dione	5-hydroxyisourate	4-hydroxy-5-methyl-2-propyl-3(2H)-furanone	5-dehydro-D-gluconate	5-methylthioribulose-1-phosphate	5-hydroxy-coniferaldehyde	5-hydroxy-feruloyl-CoA	5,6-dihydroxyindole	5-oxoproline	9'-cis-neoxanthin	a (3R)-3-hydroxyacyl-CoA	a [protein]-N4-(N-acetyl-D-glucosaminyl)-L-asparagine
5-pentadecatrienyl resorcinol-3-methyl ether	5-phospho-ribosyl-glycineamide	5-hydroxy-coniferaldehyde	5-formyl-tetrahydrofolate	5-methylsulfinylpentyl glucosinolate	5α-cholesta-7,24-dien-3β-ol	5-hydroxytryptophol	4-hydroxybenzaldehyde	5-dehydroavenasterol	5-O-(indol-3-ylacetyl-myo-inositol) D-galactoside	5-hydroxy-coniferyl-alcohol	5-hydroxy-L-tryptophan	5,6-epoxy-3-hydroxy-9-apo-β-caroten-9-one	5-phospho-ribosyl-glycineamide	9'-cis-neurosporene	a (3S)-3-hydroxyacyl-CoA	a [pyruvate dehydrogenase E2 protein] N6-dihydrolipoyl-L-lysine
5-phospho-ribosyl-glycineamide	5-phospho-α-D-ribose 1-diphosphate	5-hydroxy-coniferyl-alcohol	5-hydroxy-2-oxo-4-ureido-2,5-dihydro-1H imidazole-5-carboxylate	5-methyltetrahydropteroyltri-L-glutamate	5α-cholesta-8,24-dien-3-one	5-methyl-tetrahydrofolate	4-hydroxybenzoate	5-diphospho-1D-myo-inositol (1,2,3,4,6)pentakisphosphate	5-oxoproline	5-hydroxy-feruloyl-CoA	5-hydroxyferulate	5-(methylthio)-2,3-dioxopentyl phosphate	5-phospho-α-D-ribose 1-diphosphate	9,10,18-trihydroxystearate	a (5-L-glutamyl)-L-peptide	a [pyruvate dehydrogenase E2 protein] N6-lipoyl-L-lysine
5-phospho-α-D-ribose 1-diphosphate	5-phospho-β-D-ribosyl-amine	5-hydroxy-feruloyl-CoA	5-hydroxy-3-[(3aS,4S,5R,7aS)-7a-methyl-1,5-dioxo-octahydro-1H-inden-4-yl]propanoyl-CoA	5-methylthiopentyldesulfoglucosinolate	5α-cholesta-8-en-3-one	5-methylcytosine1407 in 16S rRNA	4-hydroxybenzoyl-CoA	5-enolpyruvyl-shikimate-3-phosphate	5-phospho-ribosyl-glycineamide	5-hydroxy-L-tryptophan	5-hydroxyindole acetaldehyde	5-amino-1-(5-phospho-D-ribosyl)imidazole	5-phospho-β-D-ribosyl-amine	9,10-epoxy-18-hydroxystearate	a (glucosyl)2(mannosyl)9-(N-acetylglucosaminyl)2-diphosphodolichol	a [pyruvate dehydrogenase E2 protein] N6-S-acetyldihydrolipoyl-L-lysine
5-phospho-β-D-ribosyl-amine	5-phosphoribosyl-N-formylglycineamidine	5-hydroxy-L-tryptophan	5-hydroxy-coniferaldehyde	5-methylthiopentylglucosinolate	6,6-kestotetraose	5-methylcytosine1962 in 23S rRNA	4-hydroxybutanoate	5-formyl-tetrahydrofolate	5-phospho-α-D-ribose 1-diphosphate	5-hydroxyferulate	5-hydroxyindole acetate	5-amino-1-(5-phospho-D-ribosyl)imidazole-4-carboxylate	5-phosphoribosyl-N-formylglycineamidine	9,10-epoxystearate	a (mannosyl)2-(N-acetylglucosaminyl)2-diphosphodolichol	a [ribulose-1,5-bisphosphate-carboxylase]-lysine
5-phosphoribosyl-N-formylglycineamidine	5-β-pregnan-3,20 dione	5-hydroxyferulate	5-hydroxy-coniferyl-alcohol	5-methylthioribulose-1-phosphate	6,7,4'-trihydroxyflavanone	5-methylsulfinylpentyl glucosinolate	4-hydroxybutylglucosinolate	5-hydroxy-2-oxo-4-ureido-2,5-dihydro-1H imidazole-5-carboxylate	5-phospho-β-D-ribosyl-amine	5-hydroxyindole acetaldehyde	5-hydroxyindole thiazolidine carboxylate	5-amino-6-(5-phospho-D-ribitylamino)uracil	5-β-pregnan-3,20 dione	9,15,9'-tri-cis-ζ-carotene	a (mannosyl)3-(N-acetylglucosaminyl)-R	a [ribulose-1,5-bisphosphate-carboxylase]-N6,N6,N6-trimethyl-L-lysine
5-β-pregnan-3,20 dione	5α-cholesta-7,24-dien-3β-ol	5-hydroxyindole acetaldehyde	5-hydroxy-feruloyl-CoA	5-O-(indol-3-ylacetyl-myo-inositol) D-galactoside	6,7-dimethyl-8-(1-D-ribityl)lumazine	5-methyltetrahydropteroyltri-L-glutamate	4-hydroxylamino-2,6-dinitrotoluene	5-hydroxy-3-[(3aS,4S,5R,7aS)-7a-methyl-1,5-dioxo-octahydro-1H-inden-4-yl]propanoyl-CoA	5-phosphoribosyl-N-formylglycineamidine	5-hydroxyindole acetate	5-hydroxyisourate	5-amino-6-(5-phospho-D-ribosylamino)uracil	5S rRNA	9,9'-di-cis-ζ-carotene	a (mannosyl)3-(N-acetylglucosaminyl)2-diphosphodolichol	a [ThiI sulfur-carrier protein]-L-cysteine
5S rRNA	5α-cholesta-8,24-dien-3-one	5-hydroxyindole acetate	5-hydroxy-L-tryptophan	5-oxoproline	6-(2-[N-acetyl-β-D-glucosaminyl]-α-D-mannosyl)-β-D-mannosyl-R	5-methylthiopentyldesulfoglucosinolate	4-hydroxylamino-2,6-dinitrotoluene C-glucoside	5-hydroxy-coniferaldehyde	5-β-pregnan-3,20 dione	5-hydroxyindole thiazolidine carboxylate	5-hydroxytryptophol	5-amino-6-(D-ribitylamino)uracil	5α-cholesta-7,24-dien-3β-ol	9-cis-violaxanthin	a (mannosyl)5-(N-acetylglucosaminyl)-R	a [ThiI sulfur-carrier protein]-S-sulfanylcysteine
5α-cholesta-7,24-dien-3β-ol	5α-cholesta-8-en-3-one	5-hydroxyindole thiazolidine carboxylate	5-hydroxyferulate	5-pentadecatrienyl resorcinol	6-(4-methyl-2-oxopentyl)-4-hydroxy-2-pyrone	5-methylthiopentylglucosinolate	4-hydroxylamino-2,6-dinitrotoluene-O-glucoside	5-hydroxy-coniferyl-alcohol	5S rRNA	5-hydroxyisourate	5-methyl-tetrahydrofolate	5-amino-levulinate	5α-cholesta-8,24-dien-3-one	9S rRNA	a (mannosyl)5-(N-acetylglucosaminyl)2-diphosphodolichol	a apo-[methylmalonyl-CoA:pyruvate carboxytransferase]
5α-cholesta-8,24-dien-3-one	6,6-kestotetraose	5-hydroxyisourate	5-hydroxyindole acetaldehyde	5-pentadecatrienyl resorcinol-3-methyl ether	6-(α-D-glucosaminyl)-1-phosphatidyl-1D-myo-inositol	5-methylthioribulose-1-phosphate	4-hydroxyphenylacetonitrile	5-hydroxy-feruloyl-CoA	5α-cholesta-7,24-dien-3β-ol	5-hydroxytryptophol	5-methylcytosine1407 in 16S rRNA	5-aminopentanal	5α-cholesta-8-en-3-one	[(1→4)-α-D-glucosyl](n-1)	a (mannosyl)6-(N-acetylglucosaminyl)2-diphosphodolichol	a basic amino acid
5α-cholesta-8-en-3-one	6,7-dimethyl-8-(1-D-ribityl)lumazine	5-hydroxytryptophol	5-hydroxyindole acetate	5-phospho-ribosyl-glycineamide	6-(α-D-mannosyl)-β-D-mannosyl-R	5-O-(indol-3-ylacetyl-myo-inositol) D-galactoside	4-hydroxyphenyllactate	5-hydroxyadamantan-2-one	5α-cholesta-8,24-dien-3-one	5-methyl-tetrahydrofolate	5-methylsulfinylpentyl glucosinolate	5-androstene-3,17-dione	6,7,4'-trihydroxyflavanone	[(1→4)-α-D-glucosyl]n	a (mannosyl)7-(N-acetylglucosaminyl)2-diphosphodolichol	a benzenediol
6,6-kestotetraose	6-(2-[N-acetyl-β-D-glucosaminyl]-α-D-mannosyl)-β-D-mannosyl-R	5-methyl-tetrahydrofolate	5-hydroxyindole thiazolidine carboxylate	5-phospho-α-D-ribose 1-diphosphate	6-deoxocastasterone	5-oxoproline	4-hydroxyphenylpyruvate	5-hydroxyferulate	5α-cholesta-8-en-3-one	5-methylcytosine1407 in 16S rRNA	5-methyltetrahydropteroyltri-L-glutamate	5-carboxyamino-1-(5-phospho-D-ribosyl)imidazole	6,7-dimethyl-8-(1-D-ribityl)lumazine	[(1→4)-β-D-xylan](n)	a (mannosyl)8-(N-acetylglucosaminyl)2	a benzosemiquinone
6,7-dimethyl-8-(1-D-ribityl)lumazine	6-(4-methyl-2-oxopentyl)-4-hydroxy-2-pyrone	5-methylcytosine1407 in 16S rRNA	5-hydroxyisourate	5-phospho-β-D-ribosyl-amine	6-deoxocathasterone	5-pentadecatrienyl resorcinol	4-hydroxysphinganine	5-hydroxyindole acetaldehyde	6,7,4'-trihydroxyflavanone	5-methylcytosine1962 in 23S rRNA	5-methylthiopentyldesulfoglucosinolate	5-chloro-3-methylcatechol	6-(α-D-glucosaminyl)-1-phosphatidyl-1D-myo-inositol	[(1→4)-β-D-xylan](n+1)	a (mannosyl)8-(N-acetylglucosaminyl)2-diphosphodolichol	a biotinylated [BCCP dimer]
6-(2-[N-acetyl-β-D-glucosaminyl]-α-D-mannosyl)-β-D-mannosyl-R	6-(α-D-glucosaminyl)-1-phosphatidyl-1D-myo-inositol	5-methylcytosine1962 in 23S rRNA	5-hydroxytryptophol	5-phosphoribosyl-N-formylglycineamidine	6-deoxoteasterone	5-pentadecatrienyl resorcinol-3-methyl ether	4-imidazoleacetate	5-hydroxyindole acetate	6,7-dimethyl-8-(1-D-ribityl)lumazine	5-methylsulfinylpentyl glucosinolate	5-methylthiopentylglucosinolate	5-dehydro episterol	6-deoxocastasterone	[3-methylcrotonoyl-CoA:carbon-dioxide ligase(ADP-forming)]	a (mannosyl)9-(N-acetylglucosaminyl)2	a biotinylated [BCCP monomer]
6-(4-methyl-2-oxopentyl)-4-hydroxy-2-pyrone	6-(α-D-mannosyl)-β-D-mannosyl-R	5-methylsulfinylpentyl glucosinolate	5-methyl-tetrahydrofolate	5-β-pregnan-3,20 dione	6-deoxotyphasterol	5-phospho-ribosyl-glycineamide	4-maleyl-acetoacetate	5-hydroxyindole thiazolidine carboxylate	6-(2-[N-acetyl-β-D-glucosaminyl]-α-D-mannosyl)-β-D-mannosyl-R	5-methyltetrahydropteroyltri-L-glutamate	5-methylthiopentylhydroximate	5-dehydro-D-gluconate	6-deoxocathasterone	[a DNA-directed RNA-polymerase]	a (mannosyl)9-(N-acetylglucosaminyl)2-diphosphodolichol	a bleomycin
6-(α-D-glucosaminyl)-1-phosphatidyl-1D-myo-inositol	6-deoxocastasterone	5-methyltetrahydropteroyltri-L-glutamate	5-methylcytosine1407 in 16S rRNA	5α-cholesta-7,24-dien-3β-ol	6-deoxy-5-ketofructose-1-phosphate	5-phospho-α-D-ribose 1-diphosphate	4-methoxy-3-indolylmethyl glucosinolate aglycone	5-hydroxyisourate	6-(4-methyl-2-oxopentyl)-4-hydroxy-2-pyrone	5-methylthiopentyldesulfoglucosinolate	5-methylthiopentylhydroximoyl-cysteinylglycine	5-dehydroavenasterol	6-deoxoteasterone	[GlcNAc-(1→4)-MurNAc-pentapeptide](n+1)-diphosphoundecaprenol	a (R)-3-hydroxy-cis-vaccenoyl-[acp]	a branched-chain 2-keto acid dehydrogenase
6-(α-D-mannosyl)-β-D-mannosyl-R	6-deoxocathasterone	5-methylthiopentyldesulfoglucosinolate	5-methylcytosine1962 in 23S rRNA	5α-cholesta-8,24-dien-3-one	6-hydroxy-2-cyclohexen-one-carboxylate	5-phospho-β-D-ribosyl-amine	4-methoxy-3-indolylmethyl-glucosinolate	5-hydroxytryptophol	6-(α-D-mannosyl)-β-D-mannosyl-R	5-methylthiopentylglucosinolate	5-methylthioribulose-1-phosphate	5-diphospho-1D-myo-inositol (1,2,3,4,6)pentakisphosphate	6-deoxotyphasterol	[GlcNAc-(1→4)-MurNAc-pentapeptide]n-diphosphoundecaprenol	a (R)-3-hydroxyarachidoyl-[acp]	a butyryl-[acp]
6-deoxocastasterone	6-deoxoteasterone	5-methylthiopentylglucosinolate	5-methylsulfinylpentyl glucosinolate	5α-cholesta-8-en-3-one	6-hydroxymelatonin	5-phosphoribosyl-N-formylglycineamidine	4-methoxy-3-indolylmethylamine	5-methyl-tetrahydrofolate	6-deoxocastasterone	5-methylthiopentylhydroximate	5-O-(indol-3-ylacetyl-myo-inositol) D-galactoside	5-enolpyruvyl-shikimate-3-phosphate	6-deoxy-5-ketofructose-1-phosphate	[Glu(-Cys)](n+1)-Gly	a (R)-3-hydroxybehenoyl-[acp]	a c-type cytochrome
6-deoxocathasterone	6-deoxotyphasterol	5-methylthioribulose-1-phosphate	5-methyltetrahydropteroyltri-L-glutamate	6,6-kestotetraose	6-hydroxymethyl-7,8-dihydropterin	5-β-pregnan-3,20 dione	4-methoxy-3-indolylmethylisothiocyanate	5-methylcytosine1407 in 16S rRNA	6-deoxocathasterone	5-methylthiopentylhydroximoyl-cysteinylglycine	5-oxoproline	5-formyl-tetrahydrofolate	6-hydroxy-2-cyclohexen-one-carboxylate	[Glu(-Cys)]n-Gly	a (R)-3-hydroxybutanoyl-[acp]	a carboxy-adenylated small subunit of molybdopterin synthase
6-deoxoteasterone	6-deoxy-5-ketofructose-1-phosphate	5-O-(indol-3-ylacetyl-myo-inositol) D-galactoside	5-methylthiopentyldesulfoglucosinolate	6,7,4'-trihydroxyflavanone	6-hydroxymethyl-dihydropterin diphosphate	5α-cholesta-7,24-dien-3β-ol	4-methoxy-3-indolylmethylisothiocyanate-glutathione	5-methylcytosine1962 in 23S rRNA	6-deoxoteasterone	5-methylthioribulose-1-phosphate	5-phospho-ribosyl-glycineamide	5-hydroxy-2-oxo-4-ureido-2,5-dihydro-1H imidazole-5-carboxylate	6-hydroxymelatonin	[histone]-L-arginine	a (R)-3-hydroxycerotoyl-[acp]	a carboxylate
6-deoxotyphasterol	6-hydroxy-2-cyclohexen-one-carboxylate	5-oxoproline	5-methylthiopentylglucosinolate	6,7-dimethyl-8-(1-D-ribityl)lumazine	6-isobutyl-4-hydroxy-2-pyrone	5α-cholesta-8,24-dien-3-one	4-methyl-2-oxopentanoate	5-methylsulfinylpentyl glucosinolate	6-deoxotyphasterol	5-O-(indol-3-ylacetyl-myo-inositol) D-galactoside	5-phospho-α-D-ribose 1-diphosphate	5-hydroxy-3-[(3aS,4S,5R,7aS)-7a-methyl-1,5-dioxo-octahydro-1H-inden-4-yl]propanoyl-CoA	6-hydroxymethyl-7,8-dihydropterin	[histone]-Nω-methyl-arginine	a (R)-3-hydroxydodecanoyl-[acp]	a carboxylated-biotinylated [BCCP dimer]
6-deoxy-5-ketofructose-1-phosphate	6-hydroxymelatonin	5-pentadecatrienyl resorcinol	5-methylthioribulose-1-phosphate	6-(2-[N-acetyl-β-D-glucosaminyl]-α-D-mannosyl)-β-D-mannosyl-R	6-kestotriose	5α-cholesta-8-en-3-one	4-methyl-5-(2-phosphonooxyethyl)thiazole	5-methyltetrahydropteroyltri-L-glutamate	6-hydroxy-2-cyclohexen-one-carboxylate	5-oxoproline	5-phospho-β-D-ribosyl-amine	5-hydroxy-coniferaldehyde	6-hydroxymethyl-dihydropterin diphosphate	[lipoamide acyltransferase] N6-S-[2-methylbutanoyl]dihydrolipoyl-L-lysine	a (R)-3-hydroxylignoceroyl-[acp]	a cardiolipin
6-hydroxy-2-cyclohexen-one-carboxylate	6-hydroxymethyl-7,8-dihydropterin	5-pentadecatrienyl resorcinol-3-methyl ether	5-O-(indol-3-ylacetyl-myo-inositol) D-galactoside	6-(4-methyl-2-oxopentyl)-4-hydroxy-2-pyrone	6-lactoyl-5,6,7,8-tetrahydropterin	6,6-kestotetraose	4-methyl-5-(β-hydroxyethyl)thiazole	5-methylthiopentanaldoxime	6-hydroxymelatonin	5-phospho-ribosyl-glycineamide	5-phosphoribosyl-N-formylglycineamidine	5-hydroxy-coniferyl-alcohol	6-lactoyl-5,6,7,8-tetrahydropterin	[methylmalonyl-CoA:pyruvate carboxytransferase]	a (R)-3-hydroxyoctanoyl-[acp]	a CDP-2,3,4-saturated-diacylglycerol
6-hydroxymelatonin	6-hydroxymethyl-dihydropterin diphosphate	5-phospho-ribosyl-glycineamide	5-oxoproline	6-(α-D-glucosaminyl)-1-phosphatidyl-1D-myo-inositol	6-methoxy-3-methyl-2-all-trans-decaprenyl-1,4-benzoquinol	6,7,4'-trihydroxyflavanone	4-methylsulfinylbutyl glucosinolate	5-methylthiopentanonitrile oxide	6-hydroxymethyl-7,8-dihydropterin	5-phospho-α-D-ribose 1-diphosphate	5-β-pregnan-3,20 dione	5-hydroxy-feruloyl-CoA	6-methoxy-3-methyl-2-all-trans-decaprenyl-1,4-benzoquinol	[myelin basic protein]-L-arginine	a (R)-3-hydroxypetroselinoyl-[acp]	a CDP-diacylglycerol
6-hydroxymethyl-7,8-dihydropterin	6-isobutyl-4-hydroxy-2-pyrone	5-phospho-α-D-ribose 1-diphosphate	5-pentadecatrienyl resorcinol	6-(α-D-mannosyl)-β-D-mannosyl-R	6-methoxy-3-methyl-2-all-trans-hexaprenyl-1,4-benzoquinol	6,7-dimethyl-8-(1-D-ribityl)lumazine	4-methylthiobutanaldoxime	5-methylthiopentyldesulfoglucosinolate	6-hydroxymethyl-dihydropterin diphosphate	5-phospho-β-D-ribosyl-amine	5S rRNA	5-hydroxy-L-tryptophan	6-methoxy-3-methyl-2-all-trans-hexaprenyl-1,4-benzoquinol	[myelin basic protein]-Nω-methyl-arginine	a (R)-3-hydroxystearoyl-[acp]	a cellodextrin
6-hydroxymethyl-dihydropterin diphosphate	6-kestotriose	5-phospho-β-D-ribosyl-amine	5-pentadecatrienyl resorcinol-3-methyl ether	6-deoxocastasterone	6-methyl-5-hepten-2-one	6-(2-[N-acetyl-β-D-glucosaminyl]-α-D-mannosyl)-β-D-mannosyl-R	4-methylthiobutanonitrile oxide	5-methylthiopentylglucosinolate	6-isobutyl-4-hydroxy-2-pyrone	5-phosphoribosyl-N-formylglycineamidine	5α-cholesta-7,24-dien-3β-ol	5-hydroxyferulate	6-methoxy-3-methyl-2-all-trans-octaprenyl-1,4-benzoquinol	[phospho-α-glucan]	a 1,2-diacyl-3-β-D-galactosyl-sn-glycerol	a ceramide
6-isobutyl-4-hydroxy-2-pyrone	6-methoxy-3-methyl-2-all-trans-decaprenyl-1,4-benzoquinol	5-phosphoribosyl-N-formylglycineamidine	5-phospho-ribosyl-glycineamide	6-deoxocathasterone	6-methylsulfinylhexyl glucosinolate	6-(4-methyl-2-oxopentyl)-4-hydroxy-2-pyrone	4-methylthiobutyl glucosinolate	5-methylthiopentylhydroximate	6-lactoyl-5,6,7,8-tetrahydropterin	5-β-pregnan-3,20 dione	5α-cholesta-8,24-dien-3-one	5-hydroxyindole acetaldehyde	6-methyl-5-hepten-2-one	[propionyl-CoA:carbon-dioxide ligase (ADP-forming)]	a 1,2-diacyl-sn-glycerol 3-diphosphate	a chitodextrin
[truncated: 2,797 more rows]

## Sheet: k2
Monocotyledons							Dicotyledons							Lycophytes	Bryophytes	Chlorophytes
BD	HV	OSJ	PV	SI	SB	ZM	AT	BRP	CP	GM	ME	PT	VV	SM	PP	CR
[truncated: 3,442 more rows]

## Sheet: k3
Monocotyledons							Dicotyledons							Lycophytes	Bryophytes	Chlorophytes
[truncated: 2,896 more rows]

[truncated: 15 more sheets: k4, k5, k6, k7, k8, k9, k10, k11, k12, k13, k14, k15, k16, k17, k18]
