# Supplementary material for: A hierarchical model of metabolic machinery based on the kcore decomposition of plant metabolic networks
Source: PLoS One. 2018 May 7;13(5):e0195843. doi: 10.1371/journal.pone.0195843 (PMC5937743; doi:10.1371/journal.pone.0195843)
Supplement: S6 File — (ZIP) [file pone.0195843.s006.zip]

Archive with 17 entries (17 files):
- ArabidopsisThalianaCol.gml
- BrachypodiumDistachyon.gml
- BrassicaRapaPekinensis.gml
- CaricaPapaya.gml
- ChlamydomonasReinhardtii.gml
- GlycineMax.gml
- HordeumVulgare.gml
- ManihotEsculenta.gml
- OryzaSativaJaponica.gml
- PanicumVirgatum.gml
- PhyscomitrellaPatens.gml
- PopulusTrichocarpa.gml
- SelaginellaMoellendorffii.gml
- SetariaItalica.gml
- SorghumBicolor.gml
- VitisVinifera.gml
- ZeaMays.gml
